# Supplementary material for: Transcriptome analysis reveals the impact of arbuscular mycorrhizal symbiosis on Sesbania cannabina expose to high salinity
Source: Sci Rep. 2019 Feb 26;9:2780. doi: 10.1038/s41598-019-39463-0 (PMC6391373; doi:10.1038/s41598-019-39463-0)
Supplement: Supplementary file 3 — Supplementary Dataset 2 [file 41598_2019_39463_MOESM3_ESM.xlsx]

## Sheet: L vs AL DGEs
gene_id	L_readcount	AL_readcount	log2FoldChange	pval	padj
Cluster-45083.134552	26.5304	1816.22	-6.0971	4.9297e-109	1.0377e-103
Cluster-45083.169119	4841.09	250.728	4.2711	1.8483e-94	1.9453e-89
Cluster-45083.169117	2289.14	129.998	4.1382	2.3637e-74	1.6586e-69
Cluster-45083.151625	3.0274	670.514	-7.791	9.4632e-70	4.9801e-65
Cluster-45083.102648	1897.12	154.881	3.6146	1.2366e-56	5.2061e-52
Cluster-45083.126670	2283.71	186.422	3.6147	5.3059e-56	1.8615e-51
Cluster-45083.136099	0	427.429	#NAME?	7.5745e-55	2.2778e-50
Cluster-45083.146898	0	422.655	#NAME?	2.2855e-54	6.0139e-50
Cluster-45083.160308	368.942	1.02383	8.4933	9.0923e-49	2.1266e-44
Cluster-45083.217667	434.539	5.28619	6.3611	4.7386e-48	9.9749e-44
Cluster-45083.114788	1664.49	172.235	3.2726	6.8245e-48	1.306e-43
Cluster-45083.121230	1343.77	127.158	3.4016	1.0408e-46	1.8258e-42
Cluster-45083.194773	1214.24	119.427	3.3458	2.8915e-43	4.682e-39
Cluster-45083.65496	873.476	64.9468	3.7494	1.9715e-42	2.9643e-38
Cluster-45083.106971	2667.92	70.4414	5.2431	3.5979e-42	5.0491e-38
Cluster-45083.63450	590.173	18.4595	4.9987	5.5517e-42	7.304e-38
Cluster-45083.127409	0	284.966	#NAME?	2.4771e-39	3.0673e-35
Cluster-45083.53907	342.916	5.96516	5.8452	2.3257e-37	2.7198e-33
Cluster-45083.160310	966.467	98.7207	3.2913	3.093e-37	3.4267e-33
Cluster-45083.128151	1646.61	239.614	2.7807	2.2392e-36	2.3568e-32
Cluster-45083.70444	1317.25	177.125	2.8947	3.2598e-36	3.2676e-32
Cluster-45083.128217	65.3828	725.549	-3.4721	2.759e-34	2.6399e-30
Cluster-45083.161811	0	240.965	#NAME?	4.9451e-34	4.5259e-30
Cluster-45083.93546	744.444	70.3372	3.4038	9.0661e-34	7.9518e-30
Cluster-45083.147944	3815.72	791.75	2.2688	7.5427e-33	6.351e-29
Cluster-45083.67544	652.102	58.7733	3.4719	1.7186e-32	1.3914e-28
Cluster-45083.120230	1098.68	158.958	2.7891	9.2993e-32	6.9911e-28
Cluster-45083.163476	241.635	2.04765	6.8827	9.2727e-32	6.9911e-28
Cluster-45083.138333	207.54	0	Inf	1.225e-31	8.8921e-28
Cluster-45083.167249	1726.64	314.573	2.4565	2.8292e-31	1.9852e-27
Cluster-45083.163764	533.662	41.4005	3.6882	3.8151e-31	2.5906e-27
Cluster-45083.214134	350.416	13.6852	4.6784	1.6191e-30	1.0651e-26
Cluster-45083.172618	197.591	0	Inf	2.354e-30	1.5016e-26
Cluster-45083.131949	13664.1	3594.64	1.9265	1.6911e-29	1.047e-25
Cluster-45083.163765	425.675	29.4181	3.855	2.8141e-28	1.6925e-24
Cluster-45083.149464	21.9165	373.669	-4.0917	5.9432e-28	3.4752e-24
Cluster-45083.108050	304.351	11.1256	4.7738	1.0032e-27	5.7077e-24
Cluster-45083.49852	515.637	46.7173	3.4643	1.5183e-27	8.4104e-24
Cluster-45083.70959	335.636	15.8371	4.4055	1.9605e-27	1.0582e-23
Cluster-45083.138922	1133.54	4940.2	-2.1237	2.6615e-27	1.4006e-23
Cluster-45083.128361	1216.19	237.124	2.3586	8.0636e-27	4.14e-23
Cluster-45083.53789	170.776	0	Inf	1.3222e-26	6.6266e-23
Cluster-45083.67662	1891.2	420.137	2.1704	1.7645e-26	8.6379e-23
Cluster-45083.112224	280.274	9.70485	4.852	2.3734e-26	1.1355e-22
Cluster-45083.91205	0	179.486	#NAME?	3.4514e-26	1.6145e-22
Cluster-45083.168511	382.784	27.4333	3.8025	7.1356e-26	3.2653e-22
Cluster-45083.126610	5170.21	1135.13	2.1874	1.5577e-25	6.9767e-22
Cluster-45083.112213	391.215	29.7414	3.7174	6.132e-25	2.6891e-21
Cluster-45083.196078	248.771	7.72005	5.0101	6.6112e-25	2.8401e-21
Cluster-45083.68316	389.341	30.891	3.6558	8.7663e-25	3.6906e-21
Cluster-45083.57854	295.774	14.0193	4.399	9.7879e-25	4.0399e-21
Cluster-45083.214130	404.411	34.0038	3.5721	2.8318e-24	1.1463e-20
Cluster-45083.193816	357.553	26.8585	3.7347	7.6809e-24	3.0506e-20
Cluster-45083.104691	409.093	36.4376	3.4889	1.2498e-23	4.8721e-20
Cluster-45083.163769	368.005	29.2403	3.6537	1.2781e-23	4.8917e-20
Cluster-45083.180641	326.048	21.8022	3.9025	1.6755e-23	6.2981e-20
Cluster-45083.118251	0	152.637	#NAME?	7.9242e-23	2.9264e-19
Cluster-45083.33555	262.322	7.61585	5.1062	9.5656e-23	3.4717e-19
Cluster-45083.133865	1692.39	416.458	2.0228	1.3537e-22	4.8298e-19
Cluster-45083.137697	5331.79	16392.6	-1.6204	1.5217e-22	5.3387e-19
Cluster-45083.191673	560.187	77.0442	2.8622	1.6307e-22	5.6274e-19
Cluster-45083.138773	675.245	2469.04	-1.8705	1.7893e-22	6.0751e-19
Cluster-45083.107299	230.897	8.23196	4.8099	1.8351e-22	6.1317e-19
Cluster-45083.113350	327.636	25.7933	3.667	1.9853e-22	6.5298e-19
Cluster-45083.160457	178.993	2.72662	6.0366	2.269e-22	7.3481e-19
Cluster-45083.128043	1620.75	404.532	2.0023	2.9989e-22	9.5649e-19
Cluster-45083.122515	653.756	103.61	2.6576	4.4321e-22	1.3925e-18
Cluster-45083.162476	138.409	0	Inf	4.913e-22	1.5209e-18
Cluster-45083.136029	41.5259	675.84	-4.0246	5.3414e-22	1.6295e-18
Cluster-45083.54620	278.042	16.4118	4.0825	5.611e-22	1.6873e-18
Cluster-45083.142535	1122.97	248.34	2.1769	6.9252e-22	2.0293e-18
Cluster-45083.66502	583.905	87.4495	2.7392	6.9411e-22	2.0293e-18
Cluster-45083.150232	3343.12	969.266	1.7862	9.5758e-22	2.7613e-18
Cluster-45083.119227	702.85	123.846	2.5047	2.6363e-21	7.4993e-18
Cluster-45083.132216	2154.96	435.628	2.3065	6.8944e-21	1.935e-17
Cluster-45083.138900	371.617	0	Inf	7.4649e-21	2.0676e-17
Cluster-45083.137216	2564.88	9342.82	-1.865	1.4029e-20	3.786e-17
Cluster-45083.201768	208.619	8.52472	4.6131	1.401e-20	3.786e-17
Cluster-45083.149914	17.301	271.795	-3.9736	1.6504e-20	4.3975e-17
Cluster-45083.99174	332.683	29.2295	3.5087	1.7215e-20	4.5297e-17
Cluster-45083.171817	365.265	37.8692	3.2698	2.2792e-20	5.9231e-17
Cluster-45083.131951	2761.94	833.297	1.7288	2.4494e-20	6.2695e-17
Cluster-45083.88239	141.869	1.02383	7.1144	2.472e-20	6.2695e-17
Cluster-45083.219270	146.48	1.19088	6.9425	3.0294e-20	7.5915e-17
Cluster-45083.141907	124.134	0	Inf	4.6368e-20	1.1483e-16
Cluster-45083.149839	3438.42	1064.81	1.6911	5.4958e-20	1.3452e-16
Cluster-45083.91215	157.297	1.19088	7.0453	8.1649e-20	1.9755e-16
Cluster-45083.136892	3641.54	10581.5	-1.5389	1.4e-19	3.349e-16
Cluster-45083.64418	344.003	36.8669	3.222	1.6284e-19	3.8515e-16
Cluster-45083.119224	491.92	76.1568	2.6914	2.0548e-19	4.7912e-16
Cluster-45083.44390	192.978	6.69622	4.8489	2.0712e-19	4.7912e-16
Cluster-45083.111552	119.81	0	Inf	2.3621e-19	5.4047e-16
Cluster-45083.95473	1860.34	199.282	3.2227	2.9198e-19	6.6088e-16
Cluster-45083.94178	675.244	130.156	2.3752	2.9777e-19	6.6683e-16
Cluster-45083.116479	1389.27	363.722	1.9334	3.1486e-19	6.9767e-16
Cluster-45083.47967	117.861	0	Inf	3.338e-19	7.2439e-16
Cluster-45083.61888	280.134	22.3141	3.6501	3.3155e-19	7.2439e-16
Cluster-45083.148400	44.8357	502.481	-3.4864	3.5409e-19	7.6057e-16
Cluster-45083.124131	5391.04	1797.96	1.5842	4.1684e-19	8.8632e-16
Cluster-45083.205407	388.766	50.782	2.9365	6.609e-19	1.3912e-15
Cluster-45083.210967	511.456	84.1481	2.6036	1.0136e-18	2.1126e-15
Cluster-45083.143146	114.691	0	Inf	1.1744e-18	2.4236e-15
Cluster-45083.167695	599.557	50.6563	3.5651	2.2539e-18	4.6062e-15
Cluster-45083.94830	467.481	72.6884	2.6851	2.4037e-18	4.8653e-15
Cluster-45083.53456	146.696	2.49671	5.8767	2.4413e-18	4.8942e-15
Cluster-45083.132837	1890.19	5421.67	-1.5202	3.5456e-18	7.0412e-15
Cluster-45083.194423	466.261	75.7599	2.6216	5.8284e-18	1.1466e-14
Cluster-45083.159509	108.49	0	Inf	8.5245e-18	1.6615e-14
Cluster-45083.143567	1196.86	319.489	1.9054	2.7241e-17	5.2609e-14
Cluster-45083.160797	467.338	79.6666	2.5524	2.8299e-17	5.4154e-14
Cluster-45083.162571	216.619	5.7981	5.2234	3.535e-17	6.7039e-14
Cluster-45083.53787	402.462	62.3567	2.6902	5.3372e-17	1.0031e-13
Cluster-45083.153834	0	110.475	#NAME?	6.2393e-17	1.1623e-13
Cluster-45083.221216	135.668	3.07148	5.465	6.7732e-17	1.2507e-13
Cluster-45083.53457	198.6	11.7525	4.0788	8.3263e-17	1.5241e-13
Cluster-45083.129474	657.073	142.733	2.2027	8.6589e-17	1.5713e-13
Cluster-45083.137010	122.693	592.124	-2.2709	1.028e-16	1.8495e-13
Cluster-45083.198384	330.23	44.6498	2.8867	1.278e-16	2.2798e-13
Cluster-45083.121529	472.888	81.8185	2.531	1.3163e-16	2.3284e-13
Cluster-45083.139227	2510.79	843.154	1.5743	1.3615e-16	2.3884e-13
Cluster-45083.213509	0	108.041	#NAME?	1.4803e-16	2.5753e-13
Cluster-45083.182466	99.9856	0	Inf	1.9246e-16	3.3208e-13
Cluster-45083.121460	2325.31	508.935	2.1919	1.9452e-16	3.329e-13
Cluster-45083.68238	290.299	32.9279	3.1402	3.58e-16	6.0773e-13
Cluster-45083.44388	227.076	18.3338	3.6306	4.1397e-16	6.9713e-13
Cluster-45083.65495	215.613	17.2686	3.6422	4.3549e-16	7.2755e-13
Cluster-45083.137691	1991.5	5312.55	-1.4156	4.6129e-16	7.6459e-13
Cluster-45083.138961	984.112	0	Inf	5.0208e-16	8.2569e-13
Cluster-45083.200382	174.739	8.91093	4.2935	6.3608e-16	1.038e-12
Cluster-45083.142254	4175.27	13106.9	-1.6504	6.7872e-16	1.099e-12
Cluster-45083.94389	206.025	16.5375	3.639	7.7573e-16	1.2465e-12
Cluster-45083.129545	251.583	24.748	3.3457	8.2877e-16	1.3217e-12
Cluster-45083.186459	1291.81	401.859	1.6846	8.3733e-16	1.3253e-12
Cluster-45083.172396	795.476	175.653	2.1791	8.7552e-16	1.3754e-12
Cluster-45083.136041	272.132	30.1491	3.1741	9.6024e-16	1.4973e-12
Cluster-45083.123769	0	102.139	#NAME?	1.041e-15	1.6113e-12
Cluster-45083.167691	438.44	37.6914	3.5401	1.0647e-15	1.6359e-12
Cluster-45083.122928	94.2896	0	Inf	1.2057e-15	1.8391e-12
Cluster-45083.137126	1118.5	3116.01	-1.4781	1.2908e-15	1.9548e-12
Cluster-45083.165992	262.395	30.4419	3.1076	2.3835e-15	3.5838e-12
Cluster-45083.177038	91.984	0	Inf	3.1325e-15	4.6766e-12
Cluster-45083.201340	264.706	31.9255	3.0516	4.2474e-15	6.2964e-12
Cluster-45083.196774	297.578	39.5199	2.9126	4.3862e-15	6.4567e-12
Cluster-45083.161658	232.843	23.7978	3.2905	5.8694e-15	8.5799e-12
Cluster-45083.114275	598.469	134.28	2.156	7.2385e-15	1.0508e-11
Cluster-45083.163362	530.489	115.77	2.1961	7.8849e-15	1.1368e-11
Cluster-45083.30102	653.555	9.26655	6.1401	7.9605e-15	1.1399e-11
Cluster-45083.29745	107.267	1.42079	6.2384	9.1412e-15	1.3002e-11
Cluster-45083.135546	432.235	85.9981	2.3294	9.55e-15	1.3492e-11
Cluster-45083.146637	364.187	64.7707	2.4913	1.1531e-14	1.6181e-11
Cluster-45083.66207	435.473	23.6721	4.2013	1.2157e-14	1.6947e-11
Cluster-45083.55387	259.518	16.1406	4.0071	1.5122e-14	2.0942e-11
Cluster-45083.138642	88.6657	0	Inf	1.6408e-14	2.2575e-11
Cluster-45083.138502	2559.85	11728.4	-2.1959	1.7641e-14	2.4113e-11
Cluster-45083.190206	116.998	3.07148	5.2514	2.0223e-14	2.7464e-11
Cluster-45083.149340	0	104.582	#NAME?	2.5881e-14	3.4923e-11
Cluster-45083.196186	731.46	82.5711	3.1471	3.0152e-14	4.0172e-11
Cluster-45083.93201	319.271	51.513	2.6318	3.0109e-14	4.0172e-11
Cluster-45083.120229	3455.66	1328.16	1.3795	3.3155e-14	4.3894e-11
Cluster-45083.200222	209.844	18.9499	3.4691	3.4527e-14	4.5425e-11
Cluster-45083.114607	51.4658	540.983	-3.3939	3.6897e-14	4.8241e-11
Cluster-45083.157355	473.179	1407.81	-1.573	3.9214e-14	5.0955e-11
Cluster-45083.163364	181.371	12.7027	3.8357	5.3142e-14	6.8629e-11
Cluster-45083.139693	1301.54	3326.94	-1.354	5.4837e-14	7.0386e-11
Cluster-45083.65360	1054	103.495	3.3482	5.8522e-14	7.4661e-11
Cluster-45083.140158	1804.91	483.746	1.8996	6.3784e-14	8.0883e-11
Cluster-45083.145640	926.46	284.246	1.7046	7.5509e-14	9.5179e-11
Cluster-45083.106859	373.121	71.1634	2.3904	7.7684e-14	9.7337e-11
Cluster-45083.179627	302.983	47.5327	2.6722	8.1943e-14	1.0207e-10
Cluster-45083.146316	1.00913	104.019	-6.6876	8.7192e-14	1.0796e-10
Cluster-45083.142586	81.3131	0	Inf	1.0293e-13	1.2671e-10
Cluster-45083.168686	215.758	23.4008	3.2048	1.0467e-13	1.281e-10
Cluster-45083.136003	742.654	2456.94	-1.7261	1.0926e-13	1.3295e-10
Cluster-45083.189614	517.438	120.471	2.1027	1.1309e-13	1.3682e-10
Cluster-45083.137519	952.132	2473.37	-1.3772	1.1787e-13	1.4178e-10
Cluster-45083.163760	199.68	19.4205	3.362	1.2494e-13	1.4943e-10
Cluster-45083.140916	1286.4	3260.83	-1.3419	1.429e-13	1.6994e-10
Cluster-45083.68003	1103.37	362.984	1.6039	1.4707e-13	1.7392e-10
Cluster-45083.62131	190.672	17.2057	3.4701	1.4834e-13	1.7445e-10
Cluster-45083.147948	1913.54	428.053	2.1604	1.517e-13	1.7741e-10
Cluster-45083.130003	80.6641	0	Inf	1.6715e-13	1.9439e-10
Cluster-45083.111948	80.161	0	Inf	1.8243e-13	2.11e-10
Cluster-45083.65284	97.1726	1.30583	6.2175	1.8706e-13	2.1517e-10
Cluster-45083.221215	112.96	2.77872	5.3452	1.9242e-13	2.2013e-10
Cluster-45083.157598	301.901	50.385	2.583	2.1439e-13	2.4394e-10
Cluster-45083.124130	908.514	287.82	1.6583	2.217e-13	2.509e-10
Cluster-45083.30103	589.976	2.04765	8.1705	2.6725e-13	3.0084e-10
Cluster-45083.51541	281.355	42.9255	2.7125	2.7283e-13	3.0548e-10
Cluster-45083.115684	209.918	830.407	-1.984	3.1013e-13	3.4541e-10
Cluster-45083.107220	0	84.0026	#NAME?	3.2863e-13	3.627e-10
Cluster-45083.162788	82.6838	402.735	-2.2842	3.291e-13	3.627e-10
Cluster-45083.163182	78.8646	0	Inf	3.3295e-13	3.6503e-10
Cluster-45083.174879	212.297	23.8499	3.154	3.875e-13	4.2264e-10
Cluster-45083.110497	1029.34	337.19	1.6101	4.2272e-13	4.5868e-10
Cluster-45083.57028	311.272	55.3263	2.4921	4.7613e-13	5.1398e-10
Cluster-45083.198971	196.653	20.2144	3.2822	4.8425e-13	5.2008e-10
Cluster-45083.53999	189.372	18.8564	3.3281	5.0073e-13	5.3505e-10
Cluster-45083.139528	364.473	1079.6	-1.5666	5.2529e-13	5.5845e-10
Cluster-45083.196418	518.886	128.62	2.0123	6.0002e-13	6.347e-10
Cluster-45083.101493	0	81.7986	#NAME?	7.61e-13	8.0096e-10
Cluster-45083.139480	652.887	1761.33	-1.4318	8.0309e-13	8.4106e-10
Cluster-45083.121527	787.758	62.4716	3.6565	8.4334e-13	8.7883e-10
Cluster-45083.194151	107.12	3.5834	4.9018	8.9674e-13	9.2988e-10
Cluster-45083.112214	407.437	85.9965	2.2442	9.0686e-13	9.3577e-10
Cluster-45083.138847	2149.04	5821	-1.4376	9.6788e-13	9.9385e-10
Cluster-45083.57027	318.193	57.2896	2.4736	1.0187e-12	1.041e-09
Cluster-45083.117654	75.0424	0	Inf	1.0695e-12	1.0876e-09
Cluster-45083.160380	160.681	13.696	3.5524	1.086e-12	1.0991e-09
Cluster-45083.125985	1161.7	172.602	2.7507	1.1238e-12	1.1286e-09
Cluster-45083.189615	1106.17	281.726	1.9732	1.126e-12	1.1286e-09
Cluster-45083.140494	481.818	2147.51	-2.1561	1.1347e-12	1.132e-09
Cluster-45083.204973	193.192	21.3011	3.181	1.1699e-12	1.1616e-09
Cluster-45083.142376	74.3206	0	Inf	1.2264e-12	1.212e-09
Cluster-45083.49322	208.983	23.787	3.1351	1.2393e-12	1.219e-09
Cluster-45083.131159	26.742	224.961	-3.0725	1.2777e-12	1.251e-09
Cluster-45083.53788	136.027	7.94996	4.0968	1.3386e-12	1.3045e-09
Cluster-45083.126993	0	104.479	#NAME?	1.3606e-12	1.3138e-09
Cluster-45083.140563	2514.32	5872.53	-1.2238	1.356e-12	1.3138e-09
Cluster-45083.108731	562.784	152.721	1.8817	1.4496e-12	1.3867e-09
Cluster-45083.140087	2898.42	8637.16	-1.5753	1.4558e-12	1.3867e-09
Cluster-45083.62983	137.256	7.49014	4.1957	1.4485e-12	1.3867e-09
Cluster-45083.137908	5636.69	2412.69	1.2242	1.4672e-12	1.3912e-09
Cluster-45083.101110	753.236	228.668	1.7198	1.5411e-12	1.4547e-09
Cluster-45083.185543	200.834	26.6195	2.9154	1.7277e-12	1.6236e-09
Cluster-45083.156371	329.513	57.532	2.5179	1.7482e-12	1.6355e-09
Cluster-45083.136491	157.801	575.337	-1.8663	2.1424e-12	1.9955e-09
Cluster-45083.49758	85.2074	1.02383	6.3789	2.2514e-12	2.0878e-09
Cluster-45083.60030	172.867	14.2906	3.5965	2.31e-12	2.1327e-09
Cluster-45083.192985	160.684	12.8284	3.6468	2.3689e-12	2.1775e-09
Cluster-45083.141679	144.461	10.3946	3.7968	2.5188e-12	2.2984e-09
Cluster-45083.169986	192.689	19.8588	3.2784	2.5222e-12	2.2984e-09
Cluster-45083.136667	3807.65	8520.5	-1.162	2.606e-12	2.3645e-09
Cluster-45083.133610	72.809	0	Inf	2.7985e-12	2.5283e-09
Cluster-45083.68899	275.59	47.0836	2.5492	3.3472e-12	3.0111e-09
Cluster-45083.105136	19.8946	192.9	-3.2774	3.6253e-12	3.22e-09
Cluster-45083.151114	5.76749	211.11	-5.1939	3.6217e-12	3.22e-09
Cluster-45083.90549	496.898	125.642	1.9836	3.6081e-12	3.22e-09
Cluster-45083.182248	173.662	0	Inf	3.7713e-12	3.3356e-09
Cluster-45083.96703	367.642	79.2697	2.2135	3.9167e-12	3.4497e-09
Cluster-45083.113811	196.653	666.485	-1.7609	3.9618e-12	3.4749e-09
Cluster-45083.156015	299.454	53.999	2.4713	4.2544e-12	3.7161e-09
Cluster-45083.195095	180.144	18.7936	3.2608	4.4056e-12	3.8322e-09
Cluster-45083.141303	11809	25607.4	-1.1167	4.7233e-12	4.0917e-09
Cluster-45083.140344	183.245	20.2772	3.1758	5.1141e-12	4.412e-09
Cluster-45083.66994	209.27	27.6632	2.9193	5.3698e-12	4.6137e-09
Cluster-45083.113323	425.532	104.176	2.0303	5.4192e-12	4.6372e-09
Cluster-45083.150003	3107.45	1040.47	1.5785	6.0385e-12	5.1462e-09
Cluster-45083.135608	1840.68	4226.69	-1.1993	6.5512e-12	5.5383e-09
Cluster-45083.137312	1240.76	3192.1	-1.3633	6.5346e-12	5.5383e-09
Cluster-45083.138336	943.907	319.857	1.5612	6.6074e-12	5.5635e-09
Cluster-45083.143503	2048.71	809.931	1.3388	6.7711e-12	5.6786e-09
Cluster-45083.142998	99.4789	416.417	-2.0656	7.1021e-12	5.9325e-09
Cluster-45083.131973	3074.43	1299.34	1.2425	8.1608e-12	6.7899e-09
Cluster-45083.140560	1703.99	3972.41	-1.2211	8.2493e-12	6.8366e-09
Cluster-45083.131276	262.972	45.7778	2.5222	9.1438e-12	7.5482e-09
Cluster-45083.149821	1613.88	3763.65	-1.2216	9.7998e-12	8.0581e-09
Cluster-45083.112490	247.475	39.29	2.6551	1.0346e-11	8.4741e-09
Cluster-45083.83545	546.56	1447.5	-1.4051	1.0681e-11	8.7144e-09
Cluster-45083.115620	68.844	0	Inf	1.1164e-11	9.0384e-09
Cluster-45083.138916	1973.05	4430.54	-1.1671	1.1128e-11	9.0384e-09
Cluster-45083.98634	230.606	35.6131	2.6949	1.1472e-11	9.2525e-09
Cluster-45083.53793	148.933	12.4943	3.5753	1.2287e-11	9.8721e-09
Cluster-45083.57029	266.723	47.3656	2.4934	1.3869e-11	1.11e-08
Cluster-45083.138577	2145.89	4831.57	-1.1709	1.4265e-11	1.1374e-08
Cluster-45083.140044	1.73025	114.913	-6.0534	1.4348e-11	1.1397e-08
Cluster-45083.195537	165.153	16.067	3.3616	1.512e-11	1.1966e-08
Cluster-45083.133603	12591	1086.46	3.5347	1.567e-11	1.2354e-08
Cluster-45083.132215	284.671	52.8602	2.429	1.6061e-11	1.2615e-08
Cluster-45083.139475	837.003	2059.75	-1.2992	1.6438e-11	1.2863e-08
Cluster-45083.61784	117.936	6.13221	4.2655	1.6761e-11	1.3068e-08
Cluster-45083.67041	111.734	4.76352	4.5519	1.8075e-11	1.404e-08
Cluster-45083.55334	231.907	36.4071	2.6713	1.9614e-11	1.5179e-08
Cluster-45083.182583	67.0416	0	Inf	2.0639e-11	1.5856e-08
Cluster-45083.197214	102.579	4.60722	4.4767	2.0606e-11	1.5856e-08
Cluster-45083.192283	66.4634	0	Inf	2.1061e-11	1.6121e-08
Cluster-45083.53790	189.731	22.6482	3.0665	2.2196e-11	1.6928e-08
Cluster-45083.175934	238.535	38.726	2.6228	2.2908e-11	1.7409e-08
Cluster-45083.163703	426.183	110.319	1.9498	2.3726e-11	1.7966e-08
Cluster-45083.89726	66.1754	0	Inf	2.4352e-11	1.8373e-08
Cluster-45083.104493	753.461	251.925	1.5805	2.5884e-11	1.9459e-08
Cluster-45083.66553	183.1	23.0039	2.9927	2.9695e-11	2.2245e-08
Cluster-45083.118354	15721	1907.79	3.0427	3.0478e-11	2.275e-08
Cluster-45083.120885	157.438	541.195	-1.7814	3.9165e-11	2.9132e-08
Cluster-45083.176863	65.0955	0	Inf	4.3006e-11	3.1876e-08
Cluster-45083.59682	118.8	6.35136	4.2253	4.4027e-11	3.2519e-08
Cluster-45083.140289	64.3008	0	Inf	4.5743e-11	3.3668e-08
Cluster-45083.104516	599.334	178.418	1.7481	5.1487e-11	3.7764e-08
Cluster-45083.135738	1952.84	812.088	1.2659	5.1895e-11	3.7799e-08
Cluster-45083.171223	332.895	71.3933	2.2212	5.1737e-11	3.7799e-08
Cluster-45083.30100	293.619	0.511914	9.1638	5.3611e-11	3.8915e-08
Cluster-45083.182917	0	68.0812	#NAME?	5.5243e-11	3.9961e-08
Cluster-45083.106452	144.82	0	Inf	5.5862e-11	4.0271e-08
Cluster-45083.156312	2920.48	1297.28	1.1707	5.8168e-11	4.179e-08
Cluster-45083.158346	64.3029	0	Inf	6.0026e-11	4.2978e-08
Cluster-45083.160190	2.01827	89.9677	-5.4782	6.0643e-11	4.3273e-08
Cluster-45083.153655	1130.25	352.837	1.6796	6.1782e-11	4.3937e-08
Cluster-45083.197663	299.667	63.0985	2.2477	6.3146e-11	4.4755e-08
Cluster-45083.199647	158.591	16.6938	3.2479	6.586e-11	4.6523e-08
Cluster-45083.91206	169.261	17.6962	3.2577	7.2091e-11	5.0753e-08
Cluster-45083.10139	135.019	10.4988	3.6849	7.684e-11	5.3917e-08
Cluster-45083.63389	189.158	23.8912	2.985	7.8779e-11	5.5094e-08
Cluster-45083.160309	601.285	130.603	2.2029	7.9197e-11	5.5203e-08
Cluster-45083.173952	0	66.8274	#NAME?	8.0833e-11	5.6157e-08
Cluster-45083.138687	2399.7	1036.15	1.2116	8.4574e-11	5.8563e-08
Cluster-45083.138654	6119.31	12850.5	-1.0704	9.1219e-11	6.2957e-08
Cluster-45083.58048	438.79	82.6339	2.4087	9.8013e-11	6.7425e-08
Cluster-45083.143498	3544.53	1575.46	1.1698	9.971e-11	6.8368e-08
Cluster-45083.104474	414.141	106.044	1.9655	1.048e-10	7.1625e-08
Cluster-45083.150880	920.558	2150.42	-1.224	1.1114e-10	7.5714e-08
Cluster-45083.136721	302.554	845.407	-1.4825	1.1305e-10	7.6764e-08
Cluster-45083.110552	203.574	28.9996	2.8114	1.1486e-10	7.7745e-08
Cluster-45083.118780	0	66.1592	#NAME?	1.1542e-10	7.7869e-08
Cluster-45083.142392	1317.47	2922.17	-1.1493	1.3185e-10	8.8675e-08
Cluster-45083.76395	156.14	17.6656	3.1438	1.4178e-10	9.5045e-08
Cluster-45083.144552	615.259	1509.59	-1.2949	1.4862e-10	9.9316e-08
Cluster-45083.140277	221.737	674.298	-1.6045	1.6065e-10	1.069e-07
Cluster-45083.91573	216.55	35.7802	2.5975	1.6098e-10	1.069e-07
Cluster-45083.128218	22.7805	173.541	-2.9294	1.6296e-10	1.0778e-07
Cluster-45083.28210	216.119	33.3141	2.6976	1.6334e-10	1.0778e-07
Cluster-45083.145541	27.178	205.071	-2.9156	1.6601e-10	1.092e-07
Cluster-45083.174509	1486.43	609.348	1.2865	1.6922e-10	1.1097e-07
Cluster-45083.136696	293.464	818.856	-1.4804	1.7103e-10	1.118e-07
Cluster-45083.135456	1002.44	374.358	1.421	1.8297e-10	1.1902e-07
Cluster-45083.198992	131.416	11.1885	3.5541	1.8319e-10	1.1902e-07
Cluster-45083.138546	8483.61	17399.3	-1.0363	1.8666e-10	1.209e-07
Cluster-45083.163767	307.736	34.2858	3.166	1.8907e-10	1.2208e-07
Cluster-45083.90767	194.637	30.7454	2.6623	2.0051e-10	1.2908e-07
Cluster-45083.80301	79.9466	0	Inf	2.0384e-10	1.3082e-07
Cluster-45083.65761	443.697	125.225	1.825	2.058e-10	1.3168e-07
Cluster-45083.199753	254.033	49.0577	2.3725	2.1537e-10	1.3738e-07
Cluster-45083.154233	1000.21	2288.69	-1.1942	2.2762e-10	1.4476e-07
Cluster-45083.135801	300.817	842.713	-1.4862	2.3222e-10	1.4724e-07
Cluster-45083.65450	171.351	21.5723	2.9897	2.5086e-10	1.5858e-07
Cluster-45083.107925	13.2652	135.253	-3.3499	2.5214e-10	1.5891e-07
Cluster-45083.64511	94.073	3.80255	4.6287	2.582e-10	1.6225e-07
Cluster-45083.140568	844.863	1968.27	-1.2201	2.7518e-10	1.7197e-07
Cluster-45083.141791	7097.24	3399.32	1.062	2.7531e-10	1.7197e-07
Cluster-45083.171261	412.843	114.559	1.8495	2.8347e-10	1.7654e-07
Cluster-45083.106369	28.2607	186.183	-2.7199	2.8871e-10	1.7928e-07
Cluster-45083.128563	213.951	647.522	-1.5976	2.9124e-10	1.8031e-07
Cluster-45083.26478	132.349	1.19088	6.7962	3.2253e-10	1.991e-07
Cluster-45083.80391	923.368	343.321	1.4273	3.3461e-10	2.0596e-07
Cluster-45083.154630	87.2242	2.77872	4.9722	3.5164e-10	2.158e-07
Cluster-45083.208436	98.1096	4.36656	4.4898	3.5483e-10	2.1713e-07
Cluster-45083.131698	135.379	463.429	-1.7753	3.584e-10	2.1868e-07
Cluster-45083.124882	40.6555	231.197	-2.5076	3.6517e-10	2.2184e-07
Cluster-45083.183925	121.754	9.65275	3.6569	3.6569e-10	2.2184e-07
Cluster-45083.139127	2997.98	1345.91	1.1554	3.9807e-10	2.4079e-07
Cluster-45083.123131	486.154	144.269	1.7527	4.0382e-10	2.4357e-07
Cluster-45083.183384	267.373	55.1378	2.2777	4.1316e-10	2.4849e-07
Cluster-45083.180643	155.852	18.6265	3.0647	4.2034e-10	2.5209e-07
Cluster-45083.139559	2404.44	6166.94	-1.3589	4.6206e-10	2.7632e-07
Cluster-45083.107967	0	62.3674	#NAME?	4.7592e-10	2.838e-07
Cluster-45083.121887	37.1256	214.358	-2.5295	4.9277e-10	2.9302e-07
Cluster-45083.143157	0	62.1375	#NAME?	5.0046e-10	2.9675e-07
Cluster-45083.147824	579.001	1404.64	-1.2786	5.0325e-10	2.9757e-07
Cluster-45083.138964	4587.98	9355.83	-1.028	5.0593e-10	2.9832e-07
Cluster-45083.33350	89.0274	3.52054	4.6604	5.1408e-10	3.0227e-07
Cluster-45083.126709	0	61.9076	#NAME?	5.2632e-10	3.0861e-07
Cluster-45083.94334	371.97	101.345	1.8759	5.354e-10	3.1306e-07
Cluster-45083.130056	2447.13	1093.17	1.1626	5.5504e-10	3.2365e-07
Cluster-45083.197087	57.7421	0	Inf	5.7656e-10	3.3527e-07
Cluster-45083.164269	725.131	208.734	1.7966	5.8561e-10	3.3959e-07
Cluster-45083.166423	6.92098	106.599	-3.9451	5.9416e-10	3.436e-07
Cluster-45083.138239	18549.8	42068.8	-1.1813	6.2785e-10	3.6209e-07
Cluster-45083.134895	1077.63	2394.75	-1.152	6.2976e-10	3.622e-07
Cluster-45083.50557	194.925	31.1209	2.647	6.5412e-10	3.7518e-07
Cluster-45083.145370	456.238	135.776	1.7486	6.6242e-10	3.7891e-07
Cluster-45083.145927	144.099	0	Inf	6.6998e-10	3.822e-07
Cluster-45083.37347	91.1914	3.9175	4.5409	7.1718e-10	4.0802e-07
Cluster-45083.111261	57.3826	0	Inf	7.4244e-10	4.2125e-07
Cluster-45083.145586	821.432	313.217	1.391	7.5916e-10	4.2843e-07
Cluster-45083.200865	395.615	114.08	1.7941	7.5841e-10	4.2843e-07
Cluster-45083.120108	364.108	68.6452	2.4071	7.7276e-10	4.3378e-07
Cluster-45083.211481	141.939	14.6983	3.2716	7.708e-10	4.3378e-07
Cluster-45083.214107	0	60.2462	#NAME?	8.0107e-10	4.4847e-07
Cluster-45083.156724	455.152	60.8102	2.904	8.053e-10	4.4965e-07
Cluster-45083.144310	323.812	868.578	-1.4235	8.1503e-10	4.5388e-07
Cluster-45083.163397	676.104	242.596	1.4787	8.4086e-10	4.6703e-07
Cluster-45083.151012	231.547	661.554	-1.5146	8.5862e-10	4.7563e-07
Cluster-45083.64041	288.352	64.7905	2.154	8.7651e-10	4.8427e-07
Cluster-45083.74813	399.718	48.8799	3.0317	9.2359e-10	5.0895e-07
Cluster-45083.94147	56.1555	0	Inf	9.4072e-10	5.1703e-07
Cluster-45083.153687	56.0833	0	Inf	9.5401e-10	5.2297e-07
Cluster-45083.140193	3875.25	1747.62	1.1489	9.7671e-10	5.3403e-07
Cluster-45083.135153	1230.6	2689.22	-1.1278	9.8299e-10	5.3607e-07
Cluster-45083.149708	1179.93	478.689	1.3015	1.0546e-09	5.7361e-07
Cluster-45083.168173	0	115.3	#NAME?	1.0611e-09	5.7568e-07
Cluster-45083.167519	402.752	111.675	1.8506	1.0669e-09	5.7586e-07
Cluster-45083.80739	216.549	40.5545	2.4168	1.0643e-09	5.7586e-07
Cluster-45083.145177	270.399	744.314	-1.4608	1.1414e-09	6.1448e-07
Cluster-45083.164637	227	42.4872	2.4176	1.1637e-09	6.2492e-07
Cluster-45083.59897	135.237	14.0822	3.2635	1.272e-09	6.8133e-07
Cluster-45083.134384	80.6649	321.655	-1.9955	1.2802e-09	6.8396e-07
Cluster-45083.153493	55.7245	0	Inf	1.3461e-09	7.1737e-07
Cluster-45083.96363	755.547	1699.2	-1.1693	1.3717e-09	7.2916e-07
Cluster-45083.154834	361.52	97.51	1.8905	1.4076e-09	7.4635e-07
Cluster-45083.49945	77.7082	0	Inf	1.4241e-09	7.5322e-07
Cluster-45083.140128	55.2915	0	Inf	1.4632e-09	7.7192e-07
Cluster-45083.68900	184.831	30.6197	2.5937	1.5534e-09	8.1749e-07
Cluster-45083.144114	1119.58	2442.78	-1.1256	1.5619e-09	8.1992e-07
Cluster-45083.130344	593.421	203.471	1.5442	1.6096e-09	8.4279e-07
Cluster-45083.184544	54.7862	0	Inf	1.6135e-09	8.4279e-07
Cluster-45083.93795	271.7	60.2462	2.1731	1.6406e-09	8.5482e-07
Cluster-45083.83666	512.323	166.396	1.6224	1.6537e-09	8.5954e-07
Cluster-45083.69007	0	58.1464	#NAME?	1.6623e-09	8.6185e-07
Cluster-45083.145584	366.489	102.514	1.8379	1.6769e-09	8.673e-07
Cluster-45083.76846	360.939	912.605	-1.3382	1.7042e-09	8.7926e-07
Cluster-45083.161131	845.949	326.525	1.3734	1.722e-09	8.863e-07
Cluster-45083.147494	2843.11	5832.33	-1.0366	1.8681e-09	9.5913e-07
Cluster-45083.131978	612.381	1414.17	-1.2075	1.908e-09	9.7722e-07
Cluster-45083.182115	0	57.8752	#NAME?	2.0705e-09	1.0579e-06
Cluster-45083.57104	189.949	30.6503	2.6316	2.1198e-09	1.0804e-06
Cluster-45083.95126	53.7042	0	Inf	2.1824e-09	1.1096e-06
Cluster-45083.205012	131.27	14.427	3.1857	2.4107e-09	1.2228e-06
Cluster-45083.184942	299.669	71.361	2.0702	2.4289e-09	1.2291e-06
Cluster-45083.222688	88.8122	5.11914	4.1168	2.5034e-09	1.2637e-06
Cluster-45083.75033	507.061	172.311	1.5571	2.5281e-09	1.2731e-06
Cluster-45083.107929	71.2939	2.04765	5.1217	2.6192e-09	1.3096e-06
Cluster-45083.38492	182.812	29.4073	2.6361	2.6147e-09	1.3096e-06
Cluster-45083.90410	0	57.3111	#NAME?	2.6112e-09	1.3096e-06
Cluster-45083.111143	1262.52	199.581	2.6613	2.6264e-09	1.3101e-06
Cluster-45083.138438	1851.85	3852.78	-1.0569	2.6352e-09	1.3114e-06
Cluster-45083.129779	462.003	1119.66	-1.2771	2.679e-09	1.3301e-06
Cluster-45083.93792	278.692	65.8251	2.082	2.7074e-09	1.341e-06
Cluster-45083.93793	278.691	67.3716	2.0485	2.7151e-09	1.3416e-06
Cluster-45083.134181	279.695	750.11	-1.4232	2.8767e-09	1.4182e-06
Cluster-45083.114084	282.297	793.874	-1.4917	2.9237e-09	1.438e-06
Cluster-45083.82728	55.8689	0	Inf	2.9309e-09	1.4382e-06
Cluster-45083.138316	3622.8	7217.12	-0.99432	2.9749e-09	1.4563e-06
Cluster-45083.216181	612.237	217.794	1.4911	3.2541e-09	1.5893e-06
Cluster-45083.78288	0	56.3394	#NAME?	3.4147e-09	1.6639e-06
Cluster-45083.169389	0	136.13	#NAME?	3.4794e-09	1.6915e-06
Cluster-45083.102458	52.913	0	Inf	3.6723e-09	1.7812e-06
Cluster-45083.147166	552.977	188.166	1.5552	3.6815e-09	1.7815e-06
Cluster-45083.160189	52.3348	0	Inf	3.748e-09	1.8095e-06
Cluster-45083.81884	100.562	7.27099	3.7898	3.7755e-09	1.8187e-06
Cluster-45083.143451	1232.47	524.906	1.2314	3.9726e-09	1.9092e-06
Cluster-45083.33993	62.4269	1.02383	5.9301	3.9916e-09	1.914e-06
Cluster-45083.149827	267.512	722.605	-1.4336	4.0579e-09	1.9414e-06
Cluster-45083.121375	923.366	2006.04	-1.1194	4.1004e-09	1.9572e-06
Cluster-45083.136704	1550.67	3206.24	-1.048	4.3391e-09	2.0665e-06
Cluster-45083.48624	0	55.4826	#NAME?	4.3565e-09	2.0701e-06
Cluster-45083.140771	5038.35	9776.43	-0.95636	4.4054e-09	2.0841e-06
Cluster-45083.145275	51.9746	0	Inf	4.4058e-09	2.0841e-06
Cluster-45083.91992	52.2641	0	Inf	4.5661e-09	2.1551e-06
Cluster-45083.196772	193.122	34.8713	2.4694	4.6394e-09	2.1848e-06
Cluster-45083.110971	443.552	1053.24	-1.2477	4.6781e-09	2.1884e-06
Cluster-45083.213196	128.098	14.6569	3.1276	4.6725e-09	2.1884e-06
Cluster-45083.33219	220.733	44.9839	2.2948	4.6698e-09	2.1884e-06
Cluster-45083.52984	158.159	22.7111	2.7999	4.7028e-09	2.195e-06
Cluster-45083.118355	153.836	21.2382	2.8567	4.7727e-09	2.2227e-06
Cluster-45083.62479	311.7	40.8993	2.93	4.8054e-09	2.233e-06
Cluster-45083.130802	511.739	47.3441	3.4342	4.9978e-09	2.3173e-06
Cluster-45083.105992	307.015	34.5049	3.1534	5.0123e-09	2.3189e-06
Cluster-45083.174497	0	55.2635	#NAME?	5.0907e-09	2.35e-06
Cluster-45083.205933	210.061	40.2509	2.3837	5.1641e-09	2.3787e-06
Cluster-45083.160489	0	55.0336	#NAME?	5.3565e-09	2.4619e-06
Cluster-45083.119172	211.505	42.1423	2.3273	5.5914e-09	2.5643e-06
Cluster-45083.204614	106.905	8.62892	3.631	5.6108e-09	2.5676e-06
Cluster-45083.133280	51.6151	0	Inf	5.6785e-09	2.5873e-06
Cluster-45083.98840	51.6151	0	Inf	5.6785e-09	2.5873e-06
Cluster-45083.178212	422.073	130.271	1.696	5.7213e-09	2.6012e-06
Cluster-45083.79082	0	54.6887	#NAME?	5.7829e-09	2.6235e-06
Cluster-45083.138335	1892.52	3799.57	-1.0055	5.9453e-09	2.6914e-06
Cluster-45083.133764	64.9497	1.53574	5.4023	6.0647e-09	2.7396e-06
Cluster-45083.155113	822.731	1796.13	-1.1264	6.1415e-09	2.7683e-06
Cluster-45083.155658	0	55.1072	#NAME?	6.2057e-09	2.7913e-06
Cluster-45083.110970	275.59	724.622	-1.3947	6.3185e-09	2.8359e-06
Cluster-45083.61576	148.788	18.2602	3.0265	6.3807e-09	2.8578e-06
Cluster-45083.147943	751.444	252.204	1.5751	6.6706e-09	2.9813e-06
Cluster-45083.139056	11219.4	21289.6	-0.92416	6.7284e-09	3.0007e-06
Cluster-45083.134905	3446.1	1565.27	1.1386	6.7459e-09	3.0022e-06
Cluster-45083.151128	805.996	1777.97	-1.1414	6.8847e-09	3.0575e-06
Cluster-45083.211870	82.3236	4.60722	4.1593	7.0295e-09	3.1152e-06
Cluster-45083.118115	636.686	52.9876	3.5869	7.1697e-09	3.1707e-06
Cluster-45083.139935	933.455	377.345	1.3067	7.2926e-09	3.213e-06
Cluster-45083.174495	0	54.1247	#NAME?	7.296e-09	3.213e-06
Cluster-45083.69726	207.755	40.8257	2.3473	7.4441e-09	3.2714e-06
Cluster-45083.63064	89.0995	5.22334	4.0924	8e-09	3.5084e-06
Cluster-45083.138992	73592.8	138569	-0.91297	8.5128e-09	3.7255e-06
Cluster-45083.135319	2753.56	1180.56	1.2218	8.6291e-09	3.7686e-06
Cluster-45083.118446	0	54.0313	#NAME?	9.2675e-09	4.039e-06
Cluster-45083.176111	305.792	85.7897	1.8337	9.7686e-09	4.2486e-06
Cluster-45083.154214	324.114	1149.85	-1.8269	1.0287e-08	4.4649e-06
Cluster-45083.79181	130.693	15.67	3.0601	1.043e-08	4.5177e-06
Cluster-45083.147636	3337.87	6478.63	-0.95676	1.0463e-08	4.5224e-06
Cluster-45083.139549	2234.51	4408.62	-0.98037	1.1078e-08	4.7788e-06
Cluster-45083.60980	250.932	49.5696	2.3398	1.168e-08	5.0281e-06
Cluster-45083.143324	280.634	73.441	1.934	1.191e-08	5.1165e-06
Cluster-45083.162790	72.2309	284.686	-1.9787	1.2102e-08	5.1883e-06
Cluster-45083.136670	5256.81	10074.9	-0.9385	1.2908e-08	5.5227e-06
Cluster-45083.95000	402.316	127.262	1.6605	1.3008e-08	5.554e-06
Cluster-45083.123709	49.2359	0	Inf	1.3045e-08	5.5587e-06
Cluster-45083.57902	540.362	167.47	1.69	1.334e-08	5.673e-06
Cluster-45083.130805	90.6125	7.16679	3.6603	1.3452e-08	5.7091e-06
Cluster-45083.160004	1490.18	675.965	1.1405	1.353e-08	5.7306e-06
Cluster-45083.127656	474.407	1098.38	-1.2112	1.3726e-08	5.8021e-06
Cluster-45083.122703	1190.23	2477.8	-1.0578	1.3812e-08	5.8267e-06
Cluster-45083.139479	318.847	781.941	-1.2942	1.424e-08	5.9861e-06
Cluster-45083.90551	184.04	33.8475	2.4429	1.4275e-08	5.9861e-06
Cluster-45083.93794	285.756	75.1438	1.9271	1.4274e-08	5.9861e-06
Cluster-45083.136652	228.589	50.9383	2.1659	1.4438e-08	6.042e-06
Cluster-45083.123897	572.518	1286.5	-1.1681	1.4594e-08	6.0953e-06
Cluster-45083.138766	40106.4	74916.2	-0.90144	1.4758e-08	6.1416e-06
Cluster-45083.196820	128.964	16.5896	2.9586	1.4763e-08	6.1416e-06
Cluster-45083.146487	197.446	548.507	-1.4741	1.5085e-08	6.2631e-06
Cluster-45083.139724	48.9479	0	Inf	1.5134e-08	6.2713e-06
Cluster-45083.138139	5612.31	10731.8	-0.93522	1.5327e-08	6.3387e-06
Cluster-45083.114239	505.688	177.114	1.5136	1.5666e-08	6.4605e-06
Cluster-45083.34110	35.3954	187.029	-2.4016	1.5683e-08	6.4605e-06
Cluster-45083.140948	136.532	699.814	-2.3577	1.6151e-08	6.6404e-06
Cluster-45083.116186	2194.1	693.218	1.6622	1.6787e-08	6.8883e-06
Cluster-45083.136334	593.353	1300.29	-1.1319	1.6897e-08	6.92e-06
Cluster-45083.144309	1186.32	3169.44	-1.4177	1.705e-08	6.9692e-06
Cluster-45083.103988	531.282	187.372	1.5036	1.7421e-08	7.1071e-06
Cluster-45083.192569	0	65.2288	#NAME?	1.7635e-08	7.1803e-06
Cluster-45083.183566	327.202	95.588	1.7753	1.8564e-08	7.5441e-06
Cluster-45083.123521	426.325	140.049	1.606	1.8792e-08	7.6217e-06
Cluster-45083.114609	0	50.9904	#NAME?	1.9187e-08	7.7673e-06
Cluster-45083.102095	142.155	453.298	-1.673	1.9311e-08	7.8025e-06
Cluster-45083.112216	278.546	68.9578	2.0141	1.9459e-08	7.8469e-06
Cluster-45083.173169	0	50.8754	#NAME?	1.9691e-08	7.9252e-06
Cluster-45083.30098	330.024	3.6355	6.5043	2.0274e-08	8.1444e-06
Cluster-45083.202825	140.353	19.7025	2.8326	2.0498e-08	8.219e-06
Cluster-45083.137847	153.26	14.7198	3.3802	2.1701e-08	8.6846e-06
Cluster-45083.137427	733.555	1581.61	-1.1084	2.2052e-08	8.8085e-06
Cluster-45083.137965	4077.52	7774.75	-0.93111	2.2476e-08	8.9606e-06
Cluster-45083.122801	244.227	646.26	-1.4039	2.2843e-08	9.0896e-06
Cluster-45083.182239	58.8213	247.724	-2.0743	2.3897e-08	9.4733e-06
Cluster-45083.82463	127.377	16.9866	2.9066	2.3867e-08	9.4733e-06
Cluster-45083.177315	250	62.1375	2.0084	2.4958e-08	9.8752e-06
Cluster-45083.75164	30.9243	176.771	-2.5151	2.5065e-08	9.8991e-06
Cluster-45083.155863	575.834	218.004	1.4013	2.5787e-08	1.0165e-05
Cluster-45083.155865	118.798	383.794	-1.6918	2.6799e-08	1.0544e-05
Cluster-45083.179279	108.13	12.1081	3.1587	2.7705e-08	1.0881e-05
Cluster-45083.169315	1168.52	317.784	1.8786	2.8065e-08	1.0991e-05
Cluster-45083.63674	115.629	12.8913	3.165	2.8091e-08	1.0991e-05
Cluster-45083.111142	711.277	148.822	2.2568	2.8558e-08	1.1153e-05
Cluster-45083.173110	0	59.6085	#NAME?	2.9954e-08	1.1677e-05
Cluster-45083.139287	0	107.12	#NAME?	3.0219e-08	1.1758e-05
Cluster-45083.142129	2198.16	4249.69	-0.95106	3.0837e-08	1.1977e-05
Cluster-45083.140915	137.252	20.1623	2.7671	3.1581e-08	1.2243e-05
Cluster-45083.147700	990.41	2029.86	-1.0353	3.1654e-08	1.2249e-05
Cluster-45083.163393	211.866	45.4222	2.2217	3.2071e-08	1.2387e-05
Cluster-45083.148655	1211.71	2441.75	-1.0109	3.3267e-08	1.2825e-05
Cluster-45083.133662	1742.14	3389.66	-0.96028	3.3439e-08	1.2868e-05
Cluster-45083.144637	463.087	161.34	1.5212	3.3919e-08	1.3029e-05
Cluster-45083.65396	272.206	46.5089	2.5491	3.4274e-08	1.3141e-05
Cluster-45083.57665	46.6409	0	Inf	3.437e-08	1.3155e-05
Cluster-45083.60044	111.592	12.0974	3.2055	3.4563e-08	1.3204e-05
Cluster-45083.207105	155.782	26.0125	2.5822	3.4642e-08	1.3211e-05
Cluster-45083.211771	154.771	26.4723	2.5476	3.5541e-08	1.3529e-05
Cluster-45083.110790	426.392	985.036	-1.208	3.6016e-08	1.3675e-05
Cluster-45083.56923	391.293	124.18	1.6558	3.6054e-08	1.3675e-05
Cluster-45083.179504	105.319	10.7915	3.2868	3.7613e-08	1.424e-05
Cluster-45083.67914	184.905	35.9993	2.3607	3.8158e-08	1.4421e-05
Cluster-45083.129947	162.63	28.8541	2.4947	3.8561e-08	1.4547e-05
Cluster-45083.131641	1778.99	3481.71	-0.96874	3.8795e-08	1.4609e-05
Cluster-45083.154079	343.781	104.592	1.7167	3.8984e-08	1.4654e-05
Cluster-45083.127793	0	49.4761	#NAME?	3.9215e-08	1.4714e-05
Cluster-45083.149102	461.499	160.639	1.5225	3.9743e-08	1.4886e-05
Cluster-45083.167634	201.769	39.3636	2.3578	4.0029e-08	1.4967e-05
Cluster-45083.169123	193.842	40.1467	2.2715	4.1016e-08	1.5309e-05
Cluster-45083.156723	300.961	86.1437	1.8048	4.203e-08	1.5659e-05
Cluster-45083.43627	0	48.7236	#NAME?	4.3939e-08	1.6341e-05
Cluster-45083.148259	1273.64	536.918	1.2462	4.4048e-08	1.6353e-05
Cluster-45083.138241	272.703	928.932	-1.7682	4.5727e-08	1.6946e-05
Cluster-45083.138398	3661.39	6882.42	-0.91053	4.5962e-08	1.7004e-05
Cluster-45083.131984	454.374	1011.14	-1.154	4.6806e-08	1.7286e-05
Cluster-45083.202250	180.29	34.2858	2.3946	5.0303e-08	1.8544e-05
Cluster-45083.111357	0	48.1596	#NAME?	5.5511e-08	2.0429e-05
Cluster-45083.225265	54.9305	0.79392	6.1125	5.6163e-08	2.0632e-05
Cluster-45083.119016	210.927	559.708	-1.4079	5.8517e-08	2.146e-05
Cluster-45083.128958	748.411	314.219	1.2521	5.868e-08	2.1482e-05
Cluster-45083.137866	1058.39	2140	-1.0157	5.9037e-08	2.157e-05
Cluster-45083.157950	89.6027	4.71142	4.2493	5.9124e-08	2.157e-05
Cluster-45083.146792	772.625	250.364	1.6257	5.9278e-08	2.1589e-05
Cluster-45083.135483	561.335	1640.32	-1.547	6.1638e-08	2.2409e-05
Cluster-45083.137624	4283.25	2058.88	1.0568	6.1975e-08	2.2455e-05
Cluster-45083.37891	114.546	12.9955	3.1398	6.1977e-08	2.2455e-05
Cluster-45083.138263	30909	56777.6	-0.87729	6.277e-08	2.2664e-05
Cluster-45083.197449	121.537	10.2796	3.5635	6.2664e-08	2.2664e-05
Cluster-45083.160365	378.527	126.835	1.5774	6.304e-08	2.2723e-05
Cluster-45083.133431	290.511	947.569	-1.7056	6.3299e-08	2.2777e-05
Cluster-45083.15339	44.9107	0	Inf	6.3678e-08	2.2874e-05
Cluster-45083.197364	44.4047	0	Inf	6.4187e-08	2.3018e-05
Cluster-45083.137700	551.612	1184.99	-1.1032	6.4486e-08	2.3086e-05
Cluster-45083.121407	581.239	1257.29	-1.1131	6.4866e-08	2.3182e-05
Cluster-45083.15338	0	47.3549	#NAME?	6.6539e-08	2.37e-05
Cluster-45083.59893	183.461	37.9949	2.2716	6.6452e-08	2.37e-05
Cluster-45083.201039	60.7688	1.81775	5.0631	7.0129e-08	2.4936e-05
Cluster-45083.155335	441.173	1230.04	-1.4793	7.2258e-08	2.565e-05
Cluster-45083.165492	416.736	1205.5	-1.5324	7.2926e-08	2.5844e-05
Cluster-45083.113565	0	47.8362	#NAME?	7.4252e-08	2.6225e-05
Cluster-45083.120171	95.8733	0	Inf	7.4128e-08	2.6225e-05
Cluster-45083.138167	3178.26	5949.12	-0.90444	7.4631e-08	2.6315e-05
Cluster-45083.117249	174.522	486.185	-1.4781	7.6194e-08	2.6821e-05
Cluster-45083.140850	1120.9	2218.56	-0.98497	7.6604e-08	2.692e-05
Cluster-45083.163743	44.4061	0	Inf	7.7131e-08	2.706e-05
Cluster-45083.130966	201.195	46.6974	2.1072	7.7988e-08	2.7315e-05
Cluster-45083.111060	170.341	34.4851	2.3044	7.8571e-08	2.7428e-05
Cluster-45083.138072	5352.59	9816.65	-0.87499	7.8461e-08	2.7428e-05
Cluster-45083.107956	1.1535	57.1226	-5.63	8.2549e-08	2.8722e-05
Cluster-45083.158445	9.73184	100.655	-3.3706	8.2503e-08	2.8722e-05
Cluster-45083.138014	759.873	1558.62	-1.0364	8.2799e-08	2.8761e-05
Cluster-45083.94828	132.856	19.7025	2.7534	8.3775e-08	2.9052e-05
Cluster-45083.90367	0	46.6652	#NAME?	8.444e-08	2.9235e-05
Cluster-45083.69079	188.002	40.6066	2.211	8.4608e-08	2.9245e-05
Cluster-45083.96856	44.3346	0	Inf	8.5854e-08	2.9627e-05
Cluster-45083.167893	167.098	466.973	-1.4826	8.8306e-08	3.0423e-05
Cluster-45083.96423	138.261	21.698	2.6718	8.9743e-08	3.0868e-05
Cluster-45083.174834	250.648	64.8947	1.9495	9.2588e-08	3.1795e-05
Cluster-45083.68681	250.791	65.5216	1.9364	9.3225e-08	3.1961e-05
Cluster-45083.133065	0	46.3939	#NAME?	9.697e-08	3.3137e-05
Cluster-45083.214281	72.8791	3.57264	4.3504	9.693e-08	3.3137e-05
Cluster-45083.142252	3694.34	11335.2	-1.6174	9.8943e-08	3.3757e-05
Cluster-45083.139166	236.011	59.2116	1.9949	9.9274e-08	3.3814e-05
Cluster-45083.135800	89.6041	352.769	-1.9771	9.9879e-08	3.3911e-05
Cluster-45083.176520	343.491	79.0092	2.1202	9.9862e-08	3.3911e-05
Cluster-45083.112872	128.677	18.2817	2.8153	1.0048e-07	3.4062e-05
Cluster-45083.143383	523.636	1145.23	-1.129	1.0082e-07	3.4119e-05
Cluster-45083.81578	43.4685	0	Inf	1.0175e-07	3.4379e-05
Cluster-45083.114658	43.3963	0	Inf	1.0321e-07	3.4816e-05
Cluster-45083.194172	98.617	10.1126	3.2857	1.0371e-07	3.4931e-05
Cluster-45083.118831	0	46.049	#NAME?	1.0484e-07	3.5253e-05
Cluster-45083.118550	362.311	831.959	-1.1993	1.065e-07	3.5698e-05
Cluster-45083.123406	316.387	754.477	-1.2538	1.0635e-07	3.5698e-05
Cluster-45083.220288	138.986	23.6415	2.5555	1.0682e-07	3.5747e-05
Cluster-45083.125405	43.6135	0	Inf	1.0851e-07	3.6255e-05
Cluster-45083.126963	48.2997	0	Inf	1.0963e-07	3.6341e-05
Cluster-45083.137867	616.92	1306.65	-1.0827	1.0936e-07	3.6341e-05
Cluster-45083.146455	1816.67	3458.08	-0.92867	1.0959e-07	3.6341e-05
Cluster-45083.159573	124.71	376.157	-1.5928	1.0946e-07	3.6341e-05
Cluster-45083.207521	41.2351	189.098	-2.1972	1.0894e-07	3.6341e-05
Cluster-45083.138289	1276.9	313.987	2.0239	1.1189e-07	3.7032e-05
Cluster-45083.190203	43.397	0	Inf	1.132e-07	3.7409e-05
Cluster-45083.134515	52.8408	1.02383	5.6896	1.2036e-07	3.9648e-05
Cluster-45083.67150	143.31	24.6545	2.5392	1.2029e-07	3.9648e-05
Cluster-45083.140456	879.17	390.73	1.17	1.2067e-07	3.9691e-05
Cluster-45083.110495	162.413	32.7302	2.311	1.2269e-07	4.0287e-05
Cluster-45083.144417	3962.22	7279.02	-0.87743	1.2287e-07	4.0287e-05
Cluster-45083.137025	524.212	1181.69	-1.1726	1.2776e-07	4.1824e-05
Cluster-45083.139919	8498.02	15354.8	-0.85349	1.2801e-07	4.1841e-05
Cluster-45083.157356	68.1222	254.589	-1.902	1.2823e-07	4.1848e-05
Cluster-45083.211731	96.8131	9.99761	3.2755	1.3121e-07	4.2755e-05
Cluster-45083.143546	102.941	322.929	-1.6494	1.3399e-07	4.3593e-05
Cluster-45083.123046	348.399	110.599	1.6554	1.3544e-07	4.3999e-05
Cluster-45083.106357	76.7019	5.17124	3.8907	1.3623e-07	4.4185e-05
Cluster-45083.168783	42.7481	0	Inf	1.4111e-07	4.57e-05
Cluster-45083.194164	42.6037	0	Inf	1.4518e-07	4.6944e-05
Cluster-45083.136019	312.568	739.956	-1.2433	1.4744e-07	4.7528e-05
Cluster-45083.139971	0	45.4958	#NAME?	1.4723e-07	4.7528e-05
Cluster-45083.59065	137.972	3.17568	5.4412	1.4807e-07	4.766e-05
Cluster-45083.200862	281.862	85.1629	1.7267	1.495e-07	4.8045e-05
Cluster-45083.144113	164.286	477.274	-1.5386	1.5439e-07	4.9542e-05
Cluster-45083.119462	797.573	348.201	1.1957	1.5526e-07	4.9745e-05
Cluster-45083.146063	42.2428	0	Inf	1.5591e-07	4.9802e-05
Cluster-45083.157296	86.07	306.854	-1.834	1.5574e-07	4.9802e-05
Cluster-45083.151532	419.981	1285.11	-1.6135	1.5747e-07	5.0223e-05
Cluster-45083.128966	1498.33	722.379	1.0525	1.5889e-07	5.0599e-05
Cluster-45083.125870	348.83	806.191	-1.2086	1.6439e-07	5.2194e-05
Cluster-45083.201362	79.6564	5.96516	3.7392	1.6419e-07	5.2194e-05
Cluster-45083.22495	54.8569	0	Inf	1.7003e-07	5.3904e-05
Cluster-45083.129060	0	81.0262	#NAME?	1.7509e-07	5.5399e-05
Cluster-45083.138644	324.97	745.834	-1.1985	1.7554e-07	5.5399e-05
Cluster-45083.69293	441.25	161.936	1.4462	1.7546e-07	5.5399e-05
Cluster-45083.180135	0	44.3984	#NAME?	1.7879e-07	5.6339e-05
Cluster-45083.147949	3364.16	1765.23	0.93039	1.8215e-07	5.7314e-05
Cluster-45083.133685	147.631	496.683	-1.7503	1.8265e-07	5.7385e-05
Cluster-45083.100365	510.299	1105.07	-1.1147	1.8894e-07	5.9273e-05
Cluster-45083.125948	832.969	1682.86	-1.0146	1.9076e-07	5.9754e-05
Cluster-45083.108124	41.5217	0	Inf	1.9725e-07	6.1695e-05
Cluster-45083.235306	88.4513	7.835	3.4969	1.9958e-07	6.2333e-05
Cluster-45083.66016	163.637	33.0536	2.3076	2.0013e-07	6.2412e-05
Cluster-45083.140237	476.501	1475.6	-1.6307	2.0513e-07	6.3878e-05
Cluster-45083.134878	906.141	1815.04	-1.0022	2.0608e-07	6.4076e-05
Cluster-45083.140561	3603.84	6675.84	-0.88941	2.1092e-07	6.539e-05
Cluster-45083.157665	5.55023	81.161	-3.8702	2.1083e-07	6.539e-05
Cluster-45083.167213	12.9043	104.781	-3.0215	2.1417e-07	6.6299e-05
Cluster-45083.198862	67.9063	3.8654	4.1349	2.1548e-07	6.6608e-05
Cluster-45083.94767	169.333	35.4982	2.254	2.206e-07	6.809e-05
Cluster-45083.138586	636.595	1336.36	-1.0699	2.2224e-07	6.8493e-05
Cluster-45083.133362	442.108	961.246	-1.1205	2.2585e-07	6.9505e-05
Cluster-45083.135698	4247.44	2253.66	0.91432	2.3189e-07	7.1262e-05
Cluster-45083.138039	2187.85	4054.41	-0.88998	2.3616e-07	7.2466e-05
Cluster-45083.196883	0	44.075	#NAME?	2.3832e-07	7.3024e-05
Cluster-45083.139755	624.637	250.814	1.3164	2.4042e-07	7.356e-05
Cluster-45083.126704	759.076	1547.03	-1.0272	2.4258e-07	7.4113e-05
Cluster-45083.9620	50.7504	1.02383	5.6314	2.4484e-07	7.4694e-05
Cluster-45083.179545	41.3065	0	Inf	2.4769e-07	7.5347e-05
Cluster-45083.202027	41.3065	0	Inf	2.4769e-07	7.5347e-05
Cluster-45083.30105	42.8209	0	Inf	2.4982e-07	7.5884e-05
Cluster-45083.94832	41.2344	0	Inf	2.5123e-07	7.6204e-05
Cluster-45083.152646	198.675	546.222	-1.4591	2.5235e-07	7.6431e-05
Cluster-45083.67643	220.156	57.4261	1.9387	2.5618e-07	7.7482e-05
Cluster-45083.128078	87.7295	291.968	-1.7347	2.5906e-07	7.8172e-05
Cluster-45083.205932	155.419	31.8734	2.2857	2.5921e-07	7.8172e-05
Cluster-45083.133151	603.148	1255.75	-1.058	2.618e-07	7.8841e-05
Cluster-45083.94544	15.4264	114.141	-2.8873	2.6343e-07	7.9218e-05
Cluster-45083.138945	117.648	346.561	-1.5586	2.6388e-07	7.9241e-05
Cluster-45083.138556	13132.9	23196.5	-0.82072	2.67e-07	8.0063e-05
Cluster-45083.114550	113.607	11.7112	3.2781	2.7079e-07	8.1085e-05
Cluster-45083.134230	2332.75	4279.11	-0.87528	2.7337e-07	8.1741e-05
Cluster-45083.160663	778.253	1563.65	-1.0066	2.805e-07	8.3634e-05
Cluster-45083.201682	139.561	24.1319	2.5319	2.8036e-07	8.3634e-05
Cluster-45083.111894	306.658	704.485	-1.1999	2.8413e-07	8.4596e-05
Cluster-45083.148092	0	43.2703	#NAME?	2.857e-07	8.4943e-05
Cluster-45083.145895	415.659	152.973	1.4421	2.8834e-07	8.5608e-05
Cluster-45083.138401	8858.83	15784.6	-0.83333	2.8879e-07	8.5621e-05
Cluster-45083.146976	324.104	744.03	-1.1989	2.9314e-07	8.6788e-05
Cluster-45083.144403	160.325	430.889	-1.4263	3.0099e-07	8.8987e-05
Cluster-45083.211732	52.7672	1.53574	5.1026	3.2001e-07	9.4478e-05
Cluster-45083.135078	72.8791	257.524	-1.8211	3.217e-07	9.4845e-05
Cluster-45083.103464	47.7951	0	Inf	3.2686e-07	9.6096e-05
Cluster-45083.55182	106.258	12.8284	3.0502	3.2674e-07	9.6096e-05
Cluster-45083.158444	282.005	663.622	-1.2346	3.3422e-07	9.8123e-05
Cluster-45083.137544	1123.2	2157.51	-0.94176	3.3887e-07	9.9348e-05
Cluster-45083.136851	88.6686	7.54224	3.5554	3.4037e-07	9.9651e-05
Cluster-45083.44901	109.429	14.709	2.8952	3.4184e-07	9.9941e-05
Cluster-45083.143492	339.527	102.18	1.7324	3.4383e-07	0.00010038
Cluster-45083.114552	181.803	41.2227	2.1409	3.467e-07	0.0001008
Cluster-45083.133920	40.0801	0	Inf	3.4632e-07	0.0001008
Cluster-45083.99015	529.125	207.66	1.3494	3.4618e-07	0.0001008
Cluster-45083.67676	115.844	17.0387	2.7653	3.4916e-07	0.00010138
Cluster-45083.165899	8.57763	91.5448	-3.4158	3.5095e-07	0.00010176
Cluster-45083.65344	172.434	36.3334	2.2467	3.5181e-07	0.00010187
Cluster-45083.204832	0	42.5285	#NAME?	3.5666e-07	0.00010313
Cluster-45083.161147	66.249	4.09531	4.0159	3.614e-07	0.00010435
Cluster-45083.68267	170.056	38.2984	2.1507	3.6299e-07	0.00010467
Cluster-45083.80323	295.05	94.4493	1.6433	3.6477e-07	0.00010504
Cluster-45083.185158	105.249	13.2882	2.9856	3.6558e-07	0.00010513
Cluster-45083.150311	106.545	12.3058	3.1141	3.6874e-07	0.00010589
Cluster-45083.136703	459.053	972.612	-1.0832	3.7537e-07	0.00010765
Cluster-45083.139794	238.032	580.361	-1.2858	3.7832e-07	0.00010835
Cluster-45083.206544	40.0809	0	Inf	3.7992e-07	0.00010866
Cluster-45083.62980	124.424	19.5354	2.6711	3.8955e-07	0.00011126
Cluster-45083.134222	802.916	322.072	1.3179	4.0374e-07	0.00011516
Cluster-45083.160379	1375.77	396.528	1.7947	4.0683e-07	0.00011588
Cluster-45083.103367	1816.17	919.783	0.98153	4.0845e-07	0.00011619
Cluster-45083.139428	1686.85	3166.72	-0.90866	4.124e-07	0.00011715
Cluster-45083.127741	11.4621	156.181	-3.7683	4.1921e-07	0.00011893
Cluster-45083.143566	1274.88	308.687	2.0461	4.1993e-07	0.00011897
Cluster-45083.121487	5.76749	76.1783	-3.7234	4.2258e-07	0.00011956
Cluster-45083.127157	710.201	306.036	1.2145	4.2439e-07	0.00011982
Cluster-45083.134224	1285.97	621.413	1.0492	4.2464e-07	0.00011982
Cluster-45083.137206	8061.05	4461.13	0.85356	4.261e-07	0.00012007
Cluster-45083.136184	1044.47	2017.29	-0.94965	4.2694e-07	0.00012015
Cluster-45083.114482	260.74	616.161	-1.2407	4.4347e-07	0.00012464
Cluster-45083.134321	740.695	1479.4	-0.99806	4.4719e-07	0.00012543
Cluster-45083.140202	263.622	625.627	-1.2468	4.4751e-07	0.00012543
Cluster-45083.119134	0	42.1423	#NAME?	4.5742e-07	0.00012787
Cluster-45083.83804	118.727	17.8847	2.7309	4.5742e-07	0.00012787
Cluster-45083.123213	345.008	119.375	1.5311	4.6699e-07	0.00013037
Cluster-45083.126381	409.601	878.612	-1.101	4.6843e-07	0.00013043
Cluster-45083.172928	43.3977	0	Inf	4.6809e-07	0.00013043
Cluster-45083.132507	9539.03	16742.2	-0.81158	4.8369e-07	0.0001345
Cluster-45083.135749	4608.29	9694.85	-1.073	4.8935e-07	0.0001359
Cluster-45083.142601	1274.44	556.829	1.1946	4.9039e-07	0.000136
Cluster-45083.160382	824.449	144.123	2.5161	4.9155e-07	0.00013615
Cluster-45083.194128	171.57	37.765	2.1837	4.9599e-07	0.0001372
Cluster-45083.103365	1517.08	759.74	0.99772	4.9792e-07	0.00013755
Cluster-45083.102787	69.1313	4.54437	3.9272	5.0199e-07	0.00013849
Cluster-45083.206471	112.239	16.8716	2.7339	5.0411e-07	0.00013889
Cluster-45083.134502	8148.33	14454.2	-0.82691	5.1138e-07	0.00014072
Cluster-45083.177949	94.0016	10.4467	3.1696	5.1289e-07	0.00014095
Cluster-45083.190505	141.58	386.634	-1.4494	5.1735e-07	0.00014199
Cluster-45083.136330	203.721	507.171	-1.3159	5.2211e-07	0.00014311
Cluster-45083.59528	69.2035	4.08455	4.0826	5.2437e-07	0.00014354
Cluster-45083.124101	200.114	502.02	-1.3269	5.2571e-07	0.00014372
Cluster-45083.122329	612.23	1260.74	-1.0421	5.3084e-07	0.00014493
Cluster-45083.136650	3330	7273.59	-1.1271	5.3281e-07	0.00014506
Cluster-45083.148662	125.503	358.93	-1.516	5.3209e-07	0.00014506
Cluster-45083.206169	511.321	156.073	1.712	5.3339e-07	0.00014506
Cluster-45083.132376	116.778	350.114	-1.5841	5.3513e-07	0.00014535
Cluster-45083.144609	3612.86	406.875	3.1505	5.361e-07	0.00014543
Cluster-45083.114404	503.67	1057.81	-1.0705	5.5492e-07	0.00015034
Cluster-45083.180642	66.3912	3.80255	4.126	5.5866e-07	0.00015116
Cluster-45083.193817	120.316	8.57682	3.8102	5.6125e-07	0.00015166
Cluster-45083.148532	1315.08	2553.32	-0.95723	5.6208e-07	0.00015169
Cluster-45083.138478	3609.03	7288.89	-1.0141	5.8109e-07	0.00015662
Cluster-45083.107456	69.132	3.9696	4.1223	5.8228e-07	0.00015674
Cluster-45083.36253	134.01	22.9302	2.547	5.9658e-07	0.00016038
Cluster-45083.188810	308.756	26.9627	3.5174	5.9758e-07	0.00016045
Cluster-45083.119534	419.693	900.398	-1.1012	6.1282e-07	0.00016433
Cluster-45083.202733	80.5226	7.27099	3.4692	6.1647e-07	0.0001651
Cluster-45083.106595	64.23	3.40559	4.2373	6.4812e-07	0.00017336
Cluster-45083.198836	38.7837	0	Inf	6.4935e-07	0.00017346
Cluster-45083.123706	290.442	92.7986	1.6461	6.5579e-07	0.00017496
Cluster-45083.194060	123.269	20.4443	2.592	6.5959e-07	0.00017575
Cluster-45083.67677	104.382	13.5074	2.95	6.7363e-07	0.00017927
Cluster-45083.55742	176.832	41.0035	2.1086	6.7655e-07	0.00017982
Cluster-45083.137894	969.498	1854.99	-0.9361	6.8228e-07	0.00018088
Cluster-45083.142546	855.254	265.799	1.686	6.8184e-07	0.00018088
Cluster-45083.124296	2.52283	61.6992	-4.6121	6.8638e-07	0.00018174
Cluster-45083.138462	2612.74	4731.34	-0.85669	6.8728e-07	0.00018175
Cluster-45083.130468	5.04567	74.7055	-3.8881	6.991e-07	0.00018465
Cluster-45083.138681	1775.15	3274.91	-0.88352	7.0614e-07	0.00018627
Cluster-45083.160002	348.539	121.85	1.5162	7.0705e-07	0.00018628
Cluster-45083.146683	4489.01	7951.58	-0.82484	7.0901e-07	0.00018633
Cluster-45083.165300	102.581	322.406	-1.6521	7.0845e-07	0.00018633
Cluster-45083.186915	38.2784	0	Inf	7.1744e-07	0.00018807
Cluster-45083.92477	38.2784	0	Inf	7.1744e-07	0.00018807
Cluster-45083.163848	117.863	17.9368	2.7161	7.2052e-07	0.00018864
Cluster-45083.205154	75.4026	6.36212	3.567	7.2895e-07	0.00019061
Cluster-45083.158802	162.119	0	Inf	7.3146e-07	0.00019104
Cluster-45083.156100	1610	808.731	0.99333	7.3634e-07	0.00019186
Cluster-45083.203357	105.753	15.6287	2.7584	7.3645e-07	0.00019186
Cluster-45083.146996	330.156	738.555	-1.1616	7.484e-07	0.00019473
Cluster-45083.162220	0	64.3216	#NAME?	7.5883e-07	0.0001972
Cluster-45083.183731	0	40.6066	#NAME?	7.6131e-07	0.0001976
Cluster-45083.126041	1213.31	2274.06	-0.90633	7.6607e-07	0.0001986
Cluster-45083.116714	641.795	274.884	1.2233	7.7202e-07	0.00019965
Cluster-45083.123695	0	40.3138	#NAME?	7.7108e-07	0.00019965
Cluster-45083.145413	2027.23	3686.04	-0.86256	7.8965e-07	0.00020395
Cluster-45083.134583	978.22	1885.15	-0.94645	8.0389e-07	0.00020738
Cluster-45083.129205	465.971	1320.78	-1.5031	8.0761e-07	0.00020808
Cluster-45083.138424	569.998	1141.98	-1.0025	8.1997e-07	0.00021075
Cluster-45083.199746	237.458	70.4431	1.7531	8.199e-07	0.00021075
Cluster-45083.200861	159.889	35.7281	2.1619	8.2217e-07	0.00021106
Cluster-45083.98984	37.5566	0	Inf	8.2853e-07	0.00021243
Cluster-45083.191890	37.4844	0	Inf	8.4063e-07	0.00021527
Cluster-45083.146408	1889.54	3880.13	-1.0381	8.7097e-07	0.00022277
Cluster-45083.30104	552.639	3.9175	7.1403	8.8028e-07	0.00022488
Cluster-45083.201503	37.7017	0	Inf	8.8283e-07	0.00022526
Cluster-45083.128114	121.83	337.544	-1.4702	8.9313e-07	0.00022733
Cluster-45083.91839	14.4187	100.508	-2.8013	8.925e-07	0.00022733
Cluster-45083.140428	4.97419	70.6622	-3.8284	9.0435e-07	0.00022991
Cluster-45083.127861	3.46049	125.516	-5.1808	9.0719e-07	0.00023036
Cluster-45083.136065	632.71	1658.73	-1.3905	9.1239e-07	0.0002314
Cluster-45083.170229	58.9657	0	Inf	9.1419e-07	0.00023158
Cluster-45083.138631	2220.63	8358.98	-1.9124	9.4632e-07	0.00023897
Cluster-45083.139142	4622.39	2574.07	0.84458	9.4679e-07	0.00023897
Cluster-45083.147327	1012.68	1904.71	-0.91139	9.4452e-07	0.00023897
Cluster-45083.109377	37.7746	0	Inf	9.5559e-07	0.0002409
Cluster-45083.122014	279.119	644.149	-1.2065	9.5736e-07	0.00024106
Cluster-45083.53792	74.2491	6.36212	3.5448	9.6011e-07	0.00024146
Cluster-45083.104550	245.38	23.3487	3.3936	9.806e-07	0.00024613
Cluster-45083.55384	146.338	29.5851	2.3064	9.8102e-07	0.00024613
Cluster-45083.194142	163.925	37.1381	2.1421	1.0005e-06	0.00025072
Cluster-45083.56444	205.521	54.0511	1.9269	1.0122e-06	0.00025334
Cluster-45083.110493	1560.42	473.211	1.7214	1.0277e-06	0.00025693
Cluster-45083.174720	0	40.1683	#NAME?	1.0477e-06	0.00026163
Cluster-45083.88122	0	39.4049	#NAME?	1.0557e-06	0.00026331
Cluster-45083.144189	132.64	24.4139	2.4417	1.0595e-06	0.00026395
Cluster-45083.111120	188.002	47.01	1.9997	1.066e-06	0.00026523
Cluster-45083.137482	2401.45	4274.66	-0.83191	1.0766e-06	0.00026757
Cluster-45083.115636	235.149	552.655	-1.2328	1.0786e-06	0.00026774
Cluster-45083.145260	811.561	1610.99	-0.98917	1.0877e-06	0.00026968
Cluster-45083.84829	99.9849	15.8693	2.6555	1.0982e-06	0.00027196
Cluster-45083.57906	320.573	107.465	1.5768	1.1085e-06	0.00027421
Cluster-45083.139446	692.905	306.799	1.1754	1.11e-06	0.00027423
Cluster-45083.36985	0	39.6456	#NAME?	1.1138e-06	0.00027486
Cluster-45083.139913	76.1981	248.624	-1.7061	1.1165e-06	0.00027521
Cluster-45083.126637	284.309	646.236	-1.1846	1.1263e-06	0.00027708
Cluster-45083.94392	133.504	25.8975	2.366	1.1267e-06	0.00027708
Cluster-45083.149634	784.102	1510.59	-0.946	1.1286e-06	0.0002772
Cluster-45083.86039	103.878	14.1343	2.8776	1.1316e-06	0.00027763
Cluster-45083.55572	36.9084	0	Inf	1.1344e-06	0.00027798
Cluster-45083.140135	20746.1	35473	-0.77388	1.1406e-06	0.00027919
Cluster-45083.167694	209.704	33.3446	2.6528	1.1534e-06	0.000282
Cluster-45083.136026	244.521	565.336	-1.2092	1.1667e-06	0.00028491
Cluster-45083.149815	47.9367	0	Inf	1.171e-06	0.00028564
Cluster-45083.26415	29.4835	145.806	-2.3061	1.1744e-06	0.00028612
Cluster-45083.158970	521.332	1073.88	-1.0426	1.2068e-06	0.00029368
Cluster-45083.148568	999.779	1877.64	-0.90924	1.2129e-06	0.00029482
Cluster-45083.146398	765.491	348.104	1.1369	1.2307e-06	0.00029881
Cluster-45083.138052	943.328	1983.83	-1.0725	1.2355e-06	0.00029929
Cluster-45083.138573	3346.13	5894.09	-0.81678	1.2352e-06	0.00029929
Cluster-45083.67869	268.528	86.74	1.6303	1.2426e-06	0.00030065
Cluster-45083.114186	161.043	414.538	-1.3641	1.2466e-06	0.00030093
Cluster-45083.156963	169.764	40.0318	2.0843	1.2465e-06	0.00030093
Cluster-45083.161218	859.72	1623.86	-0.91749	1.2703e-06	0.00030629
Cluster-45083.216146	74.5393	245.04	-1.7169	1.2748e-06	0.00030704
Cluster-45083.36983	96.5987	8.33616	3.5345	1.2795e-06	0.00030781
Cluster-45083.144606	4802.59	980.839	2.2917	1.2829e-06	0.00030829
Cluster-45083.64275	136.965	27.7781	2.3018	1.2976e-06	0.00031146
Cluster-45083.77416	103.95	302.914	-1.543	1.2997e-06	0.00031159
Cluster-45083.135061	887.817	2209.49	-1.3154	1.3152e-06	0.00031485
Cluster-45083.188764	54.0651	2.55957	4.4007	1.3162e-06	0.00031485
Cluster-45083.174579	336.866	120.002	1.4891	1.3193e-06	0.00031522
Cluster-45083.125174	0	39.3115	#NAME?	1.3409e-06	0.00032003
Cluster-45083.104182	211.726	523.758	-1.3067	1.3435e-06	0.00032029
Cluster-45083.138785	33761.2	57402.9	-0.76575	1.3454e-06	0.00032038
Cluster-45083.163336	679.999	1328.4	-0.96608	1.3562e-06	0.00032259
Cluster-45083.64014	42.8931	0	Inf	1.3633e-06	0.00032391
Cluster-45083.113281	472.317	192.816	1.2925	1.3764e-06	0.00032659
Cluster-45083.151050	529.772	225.034	1.2352	1.3777e-06	0.00032659
Cluster-45083.174020	85.4246	9.37074	3.1884	1.4007e-06	0.00033166
Cluster-45083.160271	144.753	28.2057	2.3595	1.4185e-06	0.00033537
Cluster-45083.67678	83.3335	9.31864	3.1607	1.4196e-06	0.00033537
Cluster-45083.67913	154.051	33.1578	2.216	1.4393e-06	0.00033967
Cluster-45083.89949	36.6211	0	Inf	1.4475e-06	0.00034121
Cluster-45083.122104	1362.51	2492.64	-0.8714	1.4532e-06	0.00034216
Cluster-45083.165097	429.061	904.892	-1.0766	1.459e-06	0.00034315
Cluster-45083.55068	36.0429	0	Inf	1.4795e-06	0.00034759
Cluster-45083.141006	4235.85	7406.9	-0.80622	1.4877e-06	0.00034913
Cluster-45083.153684	13.3367	100.267	-2.9104	1.4953e-06	0.00035051
Cluster-45083.133187	3135.44	6430.72	-1.0363	1.5087e-06	0.00035326
Cluster-45083.117387	348.686	124.451	1.4863	1.5124e-06	0.00035373
Cluster-45083.164459	61.0582	215.204	-1.8174	1.5299e-06	0.00035742
Cluster-45083.117582	258.218	82.6447	1.6436	1.5354e-06	0.00035833
Cluster-45083.70368	53.7056	196.942	-1.8746	1.563e-06	0.00036436
Cluster-45083.158886	629.464	273.191	1.2042	1.5704e-06	0.00036567
Cluster-45083.129645	656.136	1302.7	-0.98944	1.583e-06	0.00036779
Cluster-45083.96013	119.016	23.548	2.3375	1.5818e-06	0.00036779
Cluster-45083.59966	119.521	20.7263	2.5277	1.626e-06	0.00037738
Cluster-45083.177857	779.687	236.961	1.7182	1.6867e-06	0.00039102
Cluster-45083.118945	478.59	970.284	-1.0196	1.6899e-06	0.00039135
Cluster-45083.87989	88.5235	11.1364	2.9908	1.7121e-06	0.00039604
Cluster-45083.174912	36.1165	0	Inf	1.7567e-06	0.00040592
Cluster-45083.129377	312.644	680.188	-1.1214	1.759e-06	0.000406
Cluster-45083.116317	2854.4	1088.53	1.3908	1.775e-06	0.00040924
Cluster-45083.126638	296.782	98.2609	1.5947	1.7824e-06	0.0004105
Cluster-45083.51363	115.844	22.5763	2.3593	1.7924e-06	0.00041235
Cluster-45083.145609	1664.27	3030.55	-0.86469	1.7967e-06	0.00041289
Cluster-45083.135971	345.441	123.991	1.4782	1.8285e-06	0.00041973
Cluster-45083.133103	269.609	599.006	-1.1517	1.8388e-06	0.00042164
Cluster-45083.155847	52.8394	2.55957	4.3676	1.8554e-06	0.000425
Cluster-45083.187293	433.461	173.552	1.3205	1.8657e-06	0.00042687
Cluster-45083.104680	288.994	88.5164	1.707	1.8729e-06	0.00042806
Cluster-45083.139493	4761.45	8284.38	-0.79899	1.8849e-06	0.00043034
Cluster-45083.141021	98.5419	295.269	-1.5832	1.9081e-06	0.00043512
Cluster-45083.145607	1055.07	1970.17	-0.90098	1.9099e-06	0.00043512
Cluster-45083.115439	0	54.0941	#NAME?	1.924e-06	0.00043741
Cluster-45083.151379	650.595	220.105	1.5636	1.9242e-06	0.00043741
Cluster-45083.132321	1537.48	2765.91	-0.84719	1.9271e-06	0.0004376
Cluster-45083.140546	52.7679	197.226	-1.9021	1.9361e-06	0.00043917
Cluster-45083.195782	68.3394	5.45324	3.6475	1.9837e-06	0.00044948
Cluster-45083.116308	8.57763	83.4171	-3.2817	2.0019e-06	0.00045312
Cluster-45083.225037	50.4616	1.9327	4.7065	2.0054e-06	0.00045343
Cluster-45083.139216	720.368	1398.18	-0.95674	2.0144e-06	0.00045497
Cluster-45083.167006	0	38.2356	#NAME?	2.0166e-06	0.00045497
Cluster-45083.110442	722.593	199.94	1.8536	2.0484e-06	0.00046167
Cluster-45083.136490	2447.08	4270.94	-0.80349	2.0519e-06	0.00046195
Cluster-45083.140034	2541.21	4506	-0.82633	2.0572e-06	0.00046264
Cluster-45083.119171	403.687	159.355	1.341	2.0888e-06	0.00046925
Cluster-45083.138132	5532.33	9916.43	-0.84193	2.1044e-06	0.00047176
Cluster-45083.138814	8890.47	15811.9	-0.83068	2.1037e-06	0.00047176
Cluster-45083.168077	150.374	34.7671	2.1128	2.1096e-06	0.00047241
Cluster-45083.140886	9728.22	16517.1	-0.76371	2.115e-06	0.00047312
Cluster-45083.133672	145.254	31.5699	2.202	2.1297e-06	0.00047591
Cluster-45083.157123	1257.57	599.306	1.0693	2.1777e-06	0.00048613
Cluster-45083.209283	35.3954	0	Inf	2.2253e-06	0.00049623
Cluster-45083.140796	2380.62	5114.11	-1.1031	2.2311e-06	0.00049699
Cluster-45083.137690	893.808	1678.84	-0.90942	2.2375e-06	0.00049789
Cluster-45083.145797	971.372	1832.97	-0.91608	2.2401e-06	0.00049794
Cluster-45083.174179	35.3232	0	Inf	2.2574e-06	0.00050124
Cluster-45083.41934	47.0011	1.53574	4.9357	2.2854e-06	0.00050694
Cluster-45083.158687	115.196	21.0819	2.45	2.2888e-06	0.00050714
Cluster-45083.139457	14248.1	24114.6	-0.75914	2.2983e-06	0.00050873
Cluster-45083.102096	60.6244	214.316	-1.8218	2.3171e-06	0.00051065
Cluster-45083.131741	161.114	38.5589	2.0629	2.3144e-06	0.00051065
Cluster-45083.169101	70.6443	5.9023	3.5812	2.3134e-06	0.00051065
Cluster-45083.190304	0	37.368	#NAME?	2.3191e-06	0.00051065
Cluster-45083.88478	71.0774	234.342	-1.7212	2.3171e-06	0.00051065
Cluster-45083.153678	8.93854	112.492	-3.6536	2.3228e-06	0.00051092
Cluster-45083.109671	0	37.5458	#NAME?	2.3532e-06	0.00051608
Cluster-45083.67811	65.8166	5.17124	3.6699	2.3497e-06	0.00051608
Cluster-45083.73226	230.751	68.3524	1.7553	2.3536e-06	0.00051608
Cluster-45083.36365	68.8433	6.65488	3.3708	2.368e-06	0.00051871
Cluster-45083.30450	73.7439	7.15604	3.3653	2.3805e-06	0.00052088
Cluster-45083.126497	99.6969	290.003	-1.5404	2.4096e-06	0.00052672
Cluster-45083.141979	1320.41	3065.58	-1.2152	2.4123e-06	0.00052676
Cluster-45083.116187	131.773	22.0842	2.577	2.4276e-06	0.0005288
Cluster-45083.132394	3801.58	6590.02	-0.79369	2.4292e-06	0.0005288
Cluster-45083.155114	602.647	1419.92	-1.2364	2.4278e-06	0.0005288
Cluster-45083.188498	82.5366	262.517	-1.6693	2.4368e-06	0.00052991
Cluster-45083.159900	102.22	296.638	-1.537	2.4636e-06	0.00053518
Cluster-45083.138828	82933.1	156880	-0.91964	2.5036e-06	0.00054276
Cluster-45083.161934	137.758	366.777	-1.4128	2.5011e-06	0.00054276
Cluster-45083.114955	43.3241	174.326	-2.0085	2.5175e-06	0.00054467
Cluster-45083.139277	5.55094	68.5823	-3.627	2.5198e-06	0.00054467
Cluster-45083.66879	241.134	78.0068	1.6282	2.5202e-06	0.00054467
Cluster-45083.119897	1.00913	46.3939	-5.5227	2.5503e-06	0.00055061
Cluster-45083.152292	185.48	46.9364	1.9825	2.5667e-06	0.00055358
Cluster-45083.128300	463.158	951.381	-1.0385	2.5737e-06	0.00055452
Cluster-45083.99363	35.1074	0	Inf	2.5884e-06	0.00055712
Cluster-45083.98976	355.531	760.652	-1.0973	2.6009e-06	0.00055923
Cluster-45083.101309	595.077	267.029	1.1561	2.6079e-06	0.00056018
Cluster-45083.131312	0	36.6154	#NAME?	2.6131e-06	0.00056071
Cluster-45083.65346	134.299	27.4854	2.2887	2.6405e-06	0.00056601
Cluster-45083.145565	175.243	433.071	-1.3052	2.6978e-06	0.00057771
Cluster-45083.158883	432.738	175.066	1.3056	2.7122e-06	0.0005802
Cluster-45083.112626	58.8935	0	Inf	2.7541e-06	0.00058857
Cluster-45083.169028	203.07	480.541	-1.2427	2.8034e-06	0.0005985
Cluster-45083.134223	70.5749	228.221	-1.6932	2.8309e-06	0.00060343
Cluster-45083.201496	1.5137	49.6324	-5.0351	2.8322e-06	0.00060343
Cluster-45083.161800	394.75	816.289	-1.0481	2.8677e-06	0.00061037
Cluster-45083.138226	307.95	680.68	-1.1443	2.8968e-06	0.00061451
Cluster-45083.141591	0	36.6262	#NAME?	2.8988e-06	0.00061451
Cluster-45083.155109	335.35	715.688	-1.0937	2.8977e-06	0.00061451
Cluster-45083.186996	0	36.6262	#NAME?	2.8988e-06	0.00061451
Cluster-45083.138151	17677.5	29706.5	-0.74887	2.9487e-06	0.00062383
Cluster-45083.162962	94.9392	278.302	-1.5516	2.946e-06	0.00062383
Cluster-45083.139150	468.273	953.989	-1.0266	2.9741e-06	0.00062856
Cluster-45083.60850	249.925	80.4605	1.6351	3.0003e-06	0.00063347
Cluster-45083.154105	234.789	70.2744	1.7403	3.0118e-06	0.00063526
Cluster-45083.171025	186.922	455.91	-1.2863	3.0313e-06	0.00063873
Cluster-45083.146844	155.925	37.201	2.0674	3.0612e-06	0.00064439
Cluster-45083.170908	525.8	1040.58	-0.9848	3.0679e-06	0.00064516
Cluster-45083.152409	760.454	357.707	1.0881	3.0911e-06	0.00064939
Cluster-45083.175784	0	36.5741	#NAME?	3.0967e-06	0.00064991
Cluster-45083.142834	475.557	202.061	1.2348	3.1114e-06	0.00065235
Cluster-45083.142426	175.316	424.293	-1.2751	3.1247e-06	0.00065449
Cluster-45083.138067	288.418	637.965	-1.1453	3.1746e-06	0.00066428
Cluster-45083.68334	143.31	31.2879	2.1955	3.1918e-06	0.00066721
Cluster-45083.130801	207.175	21.8651	3.2441	3.2033e-06	0.00066896
Cluster-45083.120162	739.688	351.325	1.0741	3.2203e-06	0.00067183
Cluster-45083.68898	109.643	19.5983	2.484	3.2575e-06	0.00067891
Cluster-45083.75739	61.4892	5.11914	3.5864	3.261e-06	0.00067899
Cluster-45083.149711	1084.18	496.434	1.1269	3.3078e-06	0.00068803
Cluster-45083.208274	34.3141	0	Inf	3.3269e-06	0.00069132
Cluster-45083.149976	990.044	1820.19	-0.87852	3.3468e-06	0.00069479
Cluster-45083.28200	42.5315	1.02383	5.3765	3.3912e-06	0.00070331
Cluster-45083.147143	167.818	41.6717	2.0098	3.4224e-06	0.00070721
Cluster-45083.181180	34.1697	0	Inf	3.4235e-06	0.00070721
Cluster-45083.38818	34.1697	0	Inf	3.4235e-06	0.00070721
Cluster-45083.84701	152.825	35.9472	2.0879	3.4185e-06	0.00070721
Cluster-45083.160075	488.532	209.666	1.2204	3.4299e-06	0.00070784
Cluster-45083.101879	16.0025	105.659	-2.7231	3.4641e-06	0.00071072
Cluster-45083.130219	1032.5	1893.03	-0.87455	3.4556e-06	0.00071072
Cluster-45083.136204	634.077	1229.13	-0.9549	3.46e-06	0.00071072
Cluster-45083.163352	133.794	27.7674	2.2686	3.4498e-06	0.00071072
Cluster-45083.163356	142.082	31.5699	2.1701	3.4622e-06	0.00071072
Cluster-45083.58536	90.2552	8.17986	3.4639	3.4575e-06	0.00071072
Cluster-45083.138311	106.906	17.0279	2.6504	3.5778e-06	0.00073262
Cluster-45083.142145	2032.99	1000.03	1.0236	3.5765e-06	0.00073262
Cluster-45083.135231	821.434	1542.99	-0.90951	3.5882e-06	0.00073404
Cluster-45083.125800	497.761	987.95	-0.98898	3.6404e-06	0.00074399
Cluster-45083.146768	9.80402	81.7035	-3.059	3.6595e-06	0.00074698
Cluster-45083.204121	37.9168	0	Inf	3.6621e-06	0.00074698
Cluster-45083.155046	101.499	290.651	-1.5178	3.8432e-06	0.00078316
Cluster-45083.206434	101.57	16.7567	2.5997	3.949e-06	0.00080393
Cluster-45083.67094	97.174	14.709	2.7239	3.959e-06	0.00080519
Cluster-45083.146644	455.518	911.427	-1.0006	3.9753e-06	0.00080774
Cluster-45083.160710	151.96	35.7173	2.089	3.9946e-06	0.00081087
Cluster-45083.136025	21.4098	115.551	-2.4322	4.0322e-06	0.00081772
Cluster-45083.146479	33.3035	0	Inf	4.0718e-06	0.00082495
Cluster-45083.137778	4717.45	8068.25	-0.77425	4.1618e-06	0.00084238
Cluster-45083.150822	229.667	521.929	-1.1843	4.182e-06	0.00084487
Cluster-45083.57905	304.781	97.9913	1.637	4.1822e-06	0.00084487
Cluster-45083.114683	946.649	468.681	1.0142	4.2279e-06	0.0008533
Cluster-45083.143804	401.312	165.248	1.2801	4.232e-06	0.00085331
Cluster-45083.139236	8661.22	14641.6	-0.75743	4.3434e-06	0.00087491
Cluster-45083.140545	3630.39	6262.66	-0.78665	4.3661e-06	0.00087866
Cluster-45083.123657	181.153	51.0226	1.828	4.3825e-06	0.00088027
Cluster-45083.151226	269.028	592.018	-1.1379	4.3798e-06	0.00088027
Cluster-45083.104736	268.093	586.951	-1.1305	4.4318e-06	0.00088914
Cluster-45083.104863	110.942	20.2772	2.4519	4.4351e-06	0.00088914
Cluster-45083.123065	873.405	2439.53	-1.4819	4.449e-06	0.00089108
Cluster-45083.107719	84.2683	255.57	-1.6007	4.5036e-06	0.00089958
Cluster-45083.152519	509.368	223.529	1.1882	4.5037e-06	0.00089958
Cluster-45083.90334	65.3835	215.904	-1.7234	4.5043e-06	0.00089958
Cluster-45083.101889	9.80473	80.033	-3.029	4.5142e-06	0.0009007
Cluster-45083.109286	270.041	593.87	-1.137	4.5465e-06	0.00090629
Cluster-45083.199319	79.8737	9.83056	3.0224	4.5567e-06	0.00090748
Cluster-45083.128201	320.716	704.453	-1.1352	4.5814e-06	0.00091152
Cluster-45083.151086	33.1599	0	Inf	4.5978e-06	0.0009122
Cluster-45083.169197	508.221	181.681	1.484	4.5955e-06	0.0009122
Cluster-45083.95546	100.994	17.2165	2.5524	4.5914e-06	0.0009122
Cluster-45083.144971	784.022	1475.52	-0.91226	4.7044e-06	0.00093247
Cluster-45083.163402	465.402	152.188	1.6126	4.7756e-06	0.0009457
Cluster-45083.176746	757.711	364.936	1.054	4.8195e-06	0.00095349
Cluster-45083.135171	567.908	1102.28	-0.95677	4.871e-06	0.00096278
Cluster-45083.148983	377.88	781.023	-1.0474	4.8982e-06	0.00096724
Cluster-45083.231793	0	36.1035	#NAME?	4.9047e-06	0.00096761
Cluster-45083.117811	187.428	52.2441	1.843	4.9189e-06	0.00096951
Cluster-45083.138579	1490.76	2620.86	-0.81399	4.9367e-06	0.00097212
Cluster-45083.110492	107.844	19.4312	2.4725	4.9587e-06	0.00097553
Cluster-45083.234462	33.2328	0	Inf	4.9761e-06	0.00097804
Cluster-45083.180540	321.071	73.2632	2.1317	5.0384e-06	0.00098936
Cluster-45083.141977	1075.61	1960.36	-0.86597	5.0445e-06	0.00098963
Cluster-45083.130849	232.985	521.062	-1.1612	5.093e-06	0.00099821
Cluster-45083.125067	197.085	461.611	-1.2279	5.1189e-06	0.0010024
Cluster-45083.118125	9.22656	101.753	-3.4631	5.1411e-06	0.0010058
Cluster-45083.204595	80.8828	9.7677	3.0497	5.2106e-06	0.0010184
Cluster-45083.110362	731.539	350.31	1.0623	5.2225e-06	0.0010198
Cluster-45083.128219	29.2656	139.392	-2.2519	5.2326e-06	0.0010208
Cluster-45083.59952	100.489	16.4118	2.6142	5.295e-06	0.001032
Cluster-45083.208365	37.4851	0.39696	6.5612	5.3824e-06	0.0010481
Cluster-45083.183301	1013.48	1832.08	-0.85417	5.4391e-06	0.0010582
Cluster-45083.158495	3522.3	1458.6	1.2719	5.4533e-06	0.0010599
Cluster-45083.92024	10.3815	107.757	-3.3757	5.4822e-06	0.0010646
Cluster-45083.148004	132.712	28.1015	2.2396	5.4973e-06	0.0010665
Cluster-45083.167238	753.745	1401.8	-0.89513	5.5344e-06	0.0010727
Cluster-45083.68367	101.21	16.9237	2.5802	5.5528e-06	0.0010753
Cluster-45083.33639	185.552	439.527	-1.2441	5.6204e-06	0.0010874
Cluster-664.0	32.5831	0	Inf	5.6648e-06	0.001095
Cluster-45083.133320	152.609	441.159	-1.5315	5.6913e-06	0.0010991
Cluster-45083.50556	78.648	10.1754	2.9503	5.6992e-06	0.0010996
Cluster-45083.189211	0	35.3419	#NAME?	5.707e-06	0.0011001
Cluster-45083.153202	27.5389	125.382	-2.1868	5.7331e-06	0.0011031
Cluster-45083.98058	343.133	133.279	1.3643	5.7332e-06	0.0011031
Cluster-45083.93190	130.475	18.5223	2.8164	5.7531e-06	0.001106
Cluster-45083.173351	32.4388	0	Inf	5.8317e-06	0.0011201
Cluster-45083.218161	32.3666	0	Inf	5.9172e-06	0.0011354
Cluster-45083.137154	34.6736	147.268	-2.0865	5.932e-06	0.0011372
Cluster-45083.136354	796.86	1471.22	-0.88462	5.9649e-06	0.0011425
Cluster-45083.161471	0	34.6414	#NAME?	5.9776e-06	0.0011439
Cluster-45083.65275	0	35.112	#NAME?	6.0066e-06	0.0011484
Cluster-45083.128968	32.7282	0	Inf	6.0436e-06	0.0011534
Cluster-45083.139797	17823.1	29558.9	-0.72985	6.0432e-06	0.0011534
Cluster-45083.187589	1.1535	43.1446	-5.2251	6.0541e-06	0.0011543
Cluster-45083.138605	1100.41	1994.41	-0.85792	6.1446e-06	0.0011706
Cluster-45083.220416	94.3632	12.7027	2.8931	6.1637e-06	0.0011731
Cluster-45083.140437	32.15	0	Inf	6.182e-06	0.0011755
Cluster-45083.116513	164.789	401.803	-1.2859	6.2087e-06	0.0011785
Cluster-45083.155856	297.788	643.429	-1.1115	6.209e-06	0.0011785
Cluster-45083.176808	0	34.7043	#NAME?	6.2245e-06	0.0011794
Cluster-45083.63134	32.5838	0	Inf	6.2193e-06	0.0011794
Cluster-45083.141430	153.623	642.001	-2.0632	6.249e-06	0.0011829
Cluster-45083.137324	1377.15	2431.24	-0.82001	6.2738e-06	0.0011866
Cluster-45083.151059	476.428	934.976	-0.97267	6.2965e-06	0.0011887
Cluster-45083.201038	49.2359	2.32966	4.4015	6.2955e-06	0.0011887
Cluster-45083.85708	36.9806	0.511914	6.1747	6.3262e-06	0.0011933
Cluster-45083.130196	577.347	265.389	1.1213	6.361e-06	0.0011987
Cluster-45083.173642	248.482	622.342	-1.3246	6.4299e-06	0.0012106
Cluster-45083.92259	476.995	173.855	1.4561	6.4648e-06	0.0012161
Cluster-45083.153017	580.158	1114.41	-0.94176	6.4786e-06	0.0012166
Cluster-45083.185204	945.646	475.765	0.99105	6.4737e-06	0.0012166
Cluster-45083.92617	32.3673	0	Inf	6.4935e-06	0.0012183
Cluster-45083.142143	30.4205	135.954	-2.16	6.5097e-06	0.0012202
Cluster-45083.157386	799.307	402.538	0.98963	6.5497e-06	0.0012241
Cluster-45083.160371	677.901	271.732	1.3189	6.5535e-06	0.0012241
Cluster-45083.171288	28.4043	237.76	-3.0653	6.5476e-06	0.0012241
Cluster-45083.94530	207.106	478.422	-1.2079	6.5379e-06	0.0012241
Cluster-45083.138212	0	34.0038	#NAME?	6.563e-06	0.0012248
Cluster-45083.169303	709.765	348.683	1.0254	6.5722e-06	0.0012252
Cluster-45083.216731	36.764	0.511914	6.1663	6.5769e-06	0.0012252
Cluster-45083.187290	456.243	191.623	1.2515	6.5906e-06	0.0012267
Cluster-45083.131683	2391.13	4136.92	-0.79086	6.6378e-06	0.0012343
Cluster-45083.137901	555.137	1427.01	-1.3621	6.6454e-06	0.0012347
Cluster-45083.137077	750.063	370.704	1.0167	6.6736e-06	0.0012388
Cluster-45083.139023	391.07	790.85	-1.016	6.7782e-06	0.0012571
Cluster-45083.172937	226.572	72.2914	1.6481	6.9735e-06	0.0012922
Cluster-45083.106809	331.175	710.743	-1.1017	6.9963e-06	0.0012953
Cluster-45083.91438	0	33.9517	#NAME?	7.0033e-06	0.0012954
Cluster-45083.204948	107.556	17.2992	2.6363	7.0677e-06	0.0013062
Cluster-45083.102064	70.9337	8.70253	3.027	7.1151e-06	0.0013136
Cluster-45083.162700	36.5482	151.103	-2.0477	7.121e-06	0.0013136
Cluster-45083.171896	157.438	388.684	-1.3038	7.1266e-06	0.0013136
Cluster-45083.64863	43.3963	1.19088	5.1875	7.1517e-06	0.0013171
Cluster-45083.216693	202.059	61.7298	1.7107	7.1791e-06	0.001321
Cluster-45083.217703	0	34.3073	#NAME?	7.1964e-06	0.001323
Cluster-45083.147504	1492.71	2628.88	-0.81652	7.2617e-06	0.0013338
Cluster-45083.121942	31.7898	0	Inf	7.2921e-06	0.0013383
Cluster-45083.138618	594.645	1142.98	-0.94271	7.3622e-06	0.0013489
Cluster-45083.169385	0	52.2226	#NAME?	7.3631e-06	0.0013489
Cluster-45083.76366	13.8406	93.7918	-2.7606	7.374e-06	0.0013498
Cluster-45083.123155	111.374	21.698	2.3598	7.4637e-06	0.001365
Cluster-45083.11508	120.458	22.8674	2.3972	7.5662e-06	0.0013826
Cluster-45083.136447	950.471	1724.9	-0.8598	7.582e-06	0.001383
Cluster-45083.140488	375.863	761.935	-1.0195	7.5753e-06	0.001383
Cluster-45083.140068	323.746	676.159	-1.0625	7.6849e-06	0.0014006
Cluster-45083.144636	134.156	32.2812	2.0551	7.7886e-06	0.0014183
Cluster-45083.143836	890.126	1627.18	-0.87029	7.7988e-06	0.0014189
Cluster-45083.75031	148.5	36.2292	2.0352	7.8346e-06	0.0014242
Cluster-45083.119575	392.011	783.631	-0.99928	7.8565e-06	0.0014269
Cluster-45083.150717	263.118	572.986	-1.1228	7.8795e-06	0.0014299
Cluster-45083.144625	528.685	239.355	1.1433	7.8947e-06	0.0014314
Cluster-45083.137390	3369.84	5697.36	-0.75761	7.9482e-06	0.0014398
Cluster-45083.189515	31.7905	0	Inf	8.002e-06	0.0014483
Cluster-45083.105793	52.9123	3.23853	4.0302	8.0261e-06	0.0014515
Cluster-45083.137707	7024.9	11561.8	-0.71881	8.1295e-06	0.0014689
Cluster-45083.137632	444.992	874.319	-0.97438	8.2875e-06	0.0014962
Cluster-45083.94601	282.438	606.835	-1.1034	8.387e-06	0.0015128
Cluster-45083.185427	0	33.6176	#NAME?	8.4196e-06	0.0015174
Cluster-45083.173824	36.4767	0.39696	6.5218	8.4958e-06	0.0015298
Cluster-45083.164200	0	33.7954	#NAME?	8.54e-06	0.0015365
Cluster-45083.173901	1.73025	45.5371	-4.718	8.6838e-06	0.001561
Cluster-45083.145540	389.988	781.614	-1.003	8.7081e-06	0.0015641
Cluster-45083.207219	75.1153	9.4336	2.9932	8.7603e-06	0.0015721
Cluster-45083.75284	857.398	393.496	1.1236	8.8092e-06	0.0015795
Cluster-45083.137845	110.437	299.698	-1.4403	8.8958e-06	0.0015937
Cluster-45083.124318	1417.23	2506.49	-0.82259	8.9235e-06	0.0015973
Cluster-45083.130189	129.757	28.2164	2.2012	8.9313e-06	0.0015973
Cluster-45083.134889	557.448	1057.89	-0.92428	8.9624e-06	0.0016013
Cluster-45083.201880	58.3189	5.11914	3.51	8.9686e-06	0.0016013
Cluster-45083.150491	81.4617	252.017	-1.6293	9.0242e-06	0.0016098
Cluster-45083.112682	4936.14	2915.73	0.75953	9.094e-06	0.0016209
Cluster-45083.138898	20887.1	34172.2	-0.71021	9.1335e-06	0.0016266
Cluster-45083.117703	1490.91	2608.63	-0.80709	9.1679e-06	0.0016302
Cluster-45083.61681	31.5747	0	Inf	9.1771e-06	0.0016302
Cluster-45083.65467	50.6782	2.38176	4.4113	9.1715e-06	0.0016302
Cluster-45083.123652	164.503	392.6	-1.2549	9.3224e-06	0.0016546
Cluster-45083.131465	370.027	150.099	1.3017	9.3707e-06	0.0016618
Cluster-45083.145608	1066.39	1904.49	-0.83667	9.4264e-06	0.0016703
Cluster-45083.139320	132.701	710.968	-2.4216	9.4439e-06	0.001672
Cluster-45083.139662	202.207	55.8598	1.856	9.5009e-06	0.0016806
Cluster-45083.135091	509.723	1451.57	-1.5098	9.5601e-06	0.0016897
Cluster-45083.129670	305.939	632.623	-1.0481	9.6001e-06	0.0016947
Cluster-45083.165312	79.8008	238.114	-1.5772	9.6048e-06	0.0016947
Cluster-45083.138772	1263.04	5273.03	-2.0617	9.6865e-06	0.0017077
Cluster-45083.117783	1636.44	839.615	0.96276	9.9106e-06	0.0017458
Cluster-45083.126777	56.8059	3.57264	3.991	1.0024e-05	0.0017643
Cluster-45083.61618	0	33.5762	#NAME?	1.0033e-05	0.0017644
Cluster-45083.132652	2801.03	4702.55	-0.74749	1.0076e-05	0.0017703
Cluster-45083.137199	337.223	692.558	-1.0382	1.0084e-05	0.0017703
Cluster-45083.51730	44.6212	2.04765	4.4457	1.0098e-05	0.0017714
Cluster-45083.119131	474.339	910.257	-0.94035	1.021e-05	0.0017895
Cluster-45083.143964	619.158	1599.71	-1.3694	1.0241e-05	0.0017935
Cluster-45083.66210	75.3305	9.60065	2.972	1.0411e-05	0.0018218
Cluster-45083.106308	208.19	66.8597	1.6387	1.0532e-05	0.0018413
Cluster-45083.206739	108.347	21.3011	2.3467	1.0548e-05	0.0018426
Cluster-45083.139058	6056.81	9970.47	-0.7191	1.0586e-05	0.0018478
Cluster-45083.159928	124.348	321.091	-1.3686	1.066e-05	0.001859
Cluster-45083.138242	59561.8	97042.8	-0.70423	1.0675e-05	0.0018602
Cluster-45083.153691	1436.71	2467.48	-0.78027	1.0714e-05	0.0018654
Cluster-45083.54765	30.7807	0	Inf	1.076e-05	0.0018719
Cluster-45083.180538	883.848	237.622	1.8951	1.0849e-05	0.0018859
Cluster-45083.164268	65.312	5.78735	3.4964	1.1056e-05	0.0019203
Cluster-45083.89166	641.07	1197	-0.90087	1.1288e-05	0.0019588
Cluster-45083.137962	143.599	347.635	-1.2755	1.1339e-05	0.0019662
Cluster-45083.174905	0	32.5309	#NAME?	1.1411e-05	0.001977
Cluster-45083.176752	344.721	701.417	-1.0248	1.1434e-05	0.0019794
Cluster-45083.93939	30.9258	0	Inf	1.1475e-05	0.0019848
Cluster-45083.109356	1.1535	41.4526	-5.1674	1.1489e-05	0.0019856
Cluster-45083.78684	195.645	60.3719	1.6963	1.1538e-05	0.0019924
Cluster-45083.119315	0	33.1793	#NAME?	1.1604e-05	0.0020022
Cluster-45083.140286	3313.77	1914.27	0.79167	1.1653e-05	0.002009
Cluster-45083.57832	139.49	34.7671	2.0044	1.169e-05	0.0020138
Cluster-45083.139290	2185.91	3692.5	-0.75636	1.1706e-05	0.0020147
Cluster-45083.154841	1601.8	513.474	1.6413	1.1778e-05	0.0020255
Cluster-45083.137803	5599.46	10385.3	-0.89119	1.1806e-05	0.0020287
Cluster-45083.121623	348.61	709.157	-1.0245	1.1911e-05	0.0020451
Cluster-45083.190302	30.7092	0	Inf	1.1982e-05	0.0020556
Cluster-45083.140955	2138.12	3605.2	-0.75373	1.2015e-05	0.0020596
Cluster-45083.137738	21824.5	35596.6	-0.70579	1.207e-05	0.0020674
Cluster-45083.131865	1063.07	1863.03	-0.80941	1.2145e-05	0.0020771
Cluster-45083.180242	30.637	0	Inf	1.2157e-05	0.0020771
Cluster-45083.203876	30.637	0	Inf	1.2157e-05	0.0020771
Cluster-45083.178012	359.141	152.441	1.2363	1.218e-05	0.0020795
Cluster-45083.134382	60.1199	6.14296	3.2908	1.2298e-05	0.0020961
Cluster-45083.164626	305.071	118.926	1.3591	1.2294e-05	0.0020961
Cluster-45083.138348	15165.1	24723.9	-0.70516	1.2336e-05	0.0020993
Cluster-45083.141488	311.204	115.041	1.4357	1.2335e-05	0.0020993
Cluster-45083.169700	236.446	80.4084	1.5561	1.2387e-05	0.0021062
Cluster-45083.119445	476.998	927.79	-0.95981	1.2456e-05	0.0021163
Cluster-45083.122886	172.796	41.2334	2.0672	1.2469e-05	0.0021167
Cluster-45083.134967	572.658	1081.83	-0.91772	1.2584e-05	0.0021345
Cluster-45083.136815	7298.68	11821	-0.69564	1.2665e-05	0.0021466
Cluster-45083.137949	18013.2	29363.1	-0.70495	1.277e-05	0.0021626
Cluster-45083.180011	75.4019	10.2275	2.8821	1.2913e-05	0.0021851
Cluster-45083.204387	96.5966	17.3836	2.4742	1.3102e-05	0.0022153
Cluster-45083.138238	690.089	351.035	0.97517	1.3353e-05	0.0022558
Cluster-45083.19165	192.468	15.8999	3.5975	1.3373e-05	0.0022575
Cluster-45083.190748	30.1318	0	Inf	1.3461e-05	0.0022704
Cluster-45083.116438	172.434	47.574	1.8578	1.3506e-05	0.0022762
Cluster-45083.101873	0	32.4895	#NAME?	1.3555e-05	0.0022808
Cluster-45083.78261	30.5656	0	Inf	1.3548e-05	0.0022808
Cluster-45083.87458	500.216	229.516	1.124	1.3641e-05	0.0022935
Cluster-45083.123611	30.0596	0	Inf	1.3659e-05	0.0022947
Cluster-45083.144573	724.04	1334.12	-0.88174	1.3686e-05	0.0022974
Cluster-45083.139455	386.814	820.329	-1.0846	1.3715e-05	0.0023005
Cluster-45083.101274	30.4934	0	Inf	1.3744e-05	0.0023035
Cluster-45083.59929	40.8027	0	Inf	1.3761e-05	0.0023044
Cluster-45083.127365	449.392	907.799	-1.0144	1.3773e-05	0.0023047
Cluster-45083.134381	218.711	782.709	-1.8395	1.3894e-05	0.0023231
Cluster-45083.138095	12845.8	21128.4	-0.71789	1.4017e-05	0.0023418
Cluster-45083.97087	0	137.983	#NAME?	1.4035e-05	0.0023428
Cluster-45083.121534	741.618	96.9352	2.9356	1.4111e-05	0.0023537
Cluster-45083.102424	72.0872	215.38	-1.5791	1.4314e-05	0.002385
Cluster-45083.138136	2668.52	4459.75	-0.74092	1.4321e-05	0.002385
Cluster-45083.141670	1615.18	2764.32	-0.77523	1.4351e-05	0.0023863
Cluster-45083.40628	30.2768	0	Inf	1.4351e-05	0.0023863
Cluster-45083.172393	118.151	25.5006	2.212	1.4374e-05	0.0023881
Cluster-45083.138797	15174.1	24560.4	-0.69472	1.4406e-05	0.0023914
Cluster-45083.97054	189.88	425.799	-1.1651	1.4416e-05	0.0023914
Cluster-45083.150805	132.496	30.4832	2.1199	1.448e-05	0.0024001
Cluster-45083.212370	78.142	10.7915	2.8562	1.4525e-05	0.0024056
Cluster-45083.38241	24.8695	118.414	-2.2514	1.4555e-05	0.0024087
Cluster-45083.113485	518.884	244.591	1.085	1.4649e-05	0.0024223
Cluster-45083.138632	38729	62854.5	-0.6986	1.4661e-05	0.0024224
Cluster-45083.153458	494.807	938.159	-0.92297	1.4679e-05	0.0024234
Cluster-45083.145203	58.1752	188.909	-1.6992	1.4888e-05	0.0024561
Cluster-45083.137397	159.386	44.3049	1.847	1.4962e-05	0.0024663
Cluster-45083.187923	89.7485	15.3988	2.5431	1.5082e-05	0.0024842
Cluster-45083.66011	74.2499	8.79598	3.0775	1.51e-05	0.0024852
Cluster-45083.160277	68.5553	6.74832	3.3447	1.5171e-05	0.0024949
Cluster-45083.165001	95.2959	0	Inf	1.5186e-05	0.0024955
Cluster-45083.127657	421.495	817.511	-0.95572	1.5388e-05	0.0025267
Cluster-45083.25713	63.5096	6.59202	3.2682	1.5458e-05	0.0025362
Cluster-45083.152517	587.577	285.395	1.0418	1.5487e-05	0.002539
Cluster-45083.140807	4167.09	6919.22	-0.73157	1.5577e-05	0.0025498
Cluster-45083.209591	58.1745	4.94133	3.5574	1.5569e-05	0.0025498
Cluster-45083.142456	4070.5	6748.77	-0.72942	1.563e-05	0.0025565
Cluster-45083.113457	661.909	323.421	1.0332	1.5816e-05	0.0025849
Cluster-45083.199561	416.375	182.818	1.1875	1.589e-05	0.002595
Cluster-45083.132460	467.121	215.382	1.1169	1.6002e-05	0.0026087
Cluster-45083.145857	30.2054	0	Inf	1.6e-05	0.0026087
Cluster-45083.173490	421.212	848.326	-1.0101	1.6011e-05	0.0026087
Cluster-45083.145313	222.532	488.365	-1.134	1.6079e-05	0.0026177
Cluster-45083.112399	1569.34	2681.96	-0.77313	1.6099e-05	0.0026189
Cluster-45083.140014	1061.64	1853.43	-0.80391	1.6159e-05	0.0026267
Cluster-45083.180178	84.7042	8.45112	3.3252	1.6199e-05	0.0026311
Cluster-45083.137095	47.723	2.55957	4.2207	1.6266e-05	0.00264
Cluster-45083.123901	29.6272	0	Inf	1.6356e-05	0.0026505
Cluster-45083.141427	2835.54	4738.37	-0.74077	1.6346e-05	0.0026505
Cluster-45083.209794	140.357	10.0497	3.8039	1.6399e-05	0.0026554
Cluster-45083.48937	57.597	4.94133	3.543	1.6494e-05	0.0026667
Cluster-45083.81550	73.1678	237.854	-1.7008	1.6485e-05	0.0026667
Cluster-45083.174327	14.9955	87.1047	-2.5382	1.6629e-05	0.0026864
Cluster-45083.138254	2817.18	4659.93	-0.72606	1.6648e-05	0.0026875
Cluster-45083.130393	189.015	423.961	-1.1654	1.6673e-05	0.0026895
Cluster-45083.98381	221.309	74.9139	1.5628	1.6735e-05	0.0026974
Cluster-45083.137332	4384.75	7221.28	-0.71976	1.6779e-05	0.002701
Cluster-45083.153447	773.852	1414.17	-0.86983	1.6783e-05	0.002701
Cluster-45083.73541	50.1729	3.35349	3.9032	1.6903e-05	0.0027181
Cluster-45083.116478	307.019	119.583	1.3603	1.6952e-05	0.002724
Cluster-45083.163655	121.468	29.0426	2.0643	1.6974e-05	0.0027255
Cluster-45083.113123	0	53.9271	#NAME?	1.7052e-05	0.0027359
Cluster-45083.173174	88.0182	14.0822	2.6439	1.7083e-05	0.0027381
Cluster-45083.179113	759.286	1677.34	-1.1435	1.7092e-05	0.0027381
Cluster-45083.136956	12422.1	19977.1	-0.68544	1.7282e-05	0.0027644
Cluster-45083.68222	272.775	102.785	1.4081	1.7277e-05	0.0027644
Cluster-45083.105481	143.092	35.9365	1.9934	1.7309e-05	0.0027666
Cluster-45083.136849	320.287	641.597	-1.0023	1.7465e-05	0.0027893
Cluster-45083.147140	299.59	89.4145	1.7444	1.7564e-05	0.002801
Cluster-45083.158565	1387.32	758.411	0.87125	1.7563e-05	0.002801
Cluster-45083.5255	60.986	6.42497	3.2467	1.7579e-05	0.0028012
Cluster-45083.143700	1535.54	2635.03	-0.77907	1.7656e-05	0.0028114
Cluster-45083.131444	20.4728	105.763	-2.3691	1.7737e-05	0.0028221
Cluster-45083.64939	18.7411	110.089	-2.5544	1.7859e-05	0.0028395
Cluster-45083.78886	79.4406	9.924	3.0009	1.7876e-05	0.00284
Cluster-45083.109230	319.13	126.917	1.3303	1.7921e-05	0.0028429
Cluster-45083.146137	52.3362	172.214	-1.7183	1.7922e-05	0.0028429
Cluster-45083.185324	87.6601	7.16679	3.6125	1.797e-05	0.0028462
Cluster-45083.38070	0	31.9884	#NAME?	1.7962e-05	0.0028462
Cluster-45083.133577	1109.28	591.21	0.90787	1.7993e-05	0.0028478
Cluster-45083.89897	152.32	44.1594	1.7863	1.8023e-05	0.0028503
Cluster-45083.138361	386.099	759.856	-0.97676	1.8084e-05	0.0028558
Cluster-45083.139054	11587.1	18674.7	-0.68857	1.8078e-05	0.0028558
Cluster-45083.44301	4.61399	55.4719	-3.5877	1.8128e-05	0.0028605
Cluster-37786.0	29.5557	0	Inf	1.8213e-05	0.0028697
Cluster-45083.20148	29.5557	0	Inf	1.8213e-05	0.0028697
Cluster-45083.138690	320.28	127.241	1.3318	1.8235e-05	0.002871
Cluster-45083.136358	675.027	1228.85	-0.86429	1.8331e-05	0.002884
Cluster-45083.126085	482.34	912.463	-0.91972	1.8393e-05	0.0028894
Cluster-45083.149853	255.764	546.984	-1.0967	1.8383e-05	0.0028894
Cluster-45083.123930	1430.63	744.14	0.94301	1.8524e-05	0.0029063
Cluster-45083.212901	78.2142	11.7633	2.7331	1.8529e-05	0.0029063
Cluster-45083.141713	690.306	1250.89	-0.85765	1.8615e-05	0.0029177
Cluster-45083.205352	0	31.2879	#NAME?	1.8839e-05	0.0029507
Cluster-45083.138119	2425.94	4094.37	-0.7551	1.9015e-05	0.0029731
Cluster-45083.145486	323.882	665.084	-1.0381	1.9003e-05	0.0029731
Cluster-45083.176122	29.3392	0	Inf	1.9025e-05	0.0029731
Cluster-45083.159398	534.246	109.333	2.2888	1.9097e-05	0.0029822
Cluster-45083.143216	93.7128	290.798	-1.6337	1.9294e-05	0.0030107
Cluster-45083.105659	0	31.173	#NAME?	1.9345e-05	0.0030164
Cluster-45083.129370	29.7008	0	Inf	1.9447e-05	0.0030255
Cluster-45083.132060	29.7008	0	Inf	1.9447e-05	0.0030255
Cluster-45083.214153	29.7008	0	Inf	1.9447e-05	0.0030255
Cluster-45083.224473	77.4223	10.5616	2.8739	1.9476e-05	0.0030278
Cluster-45083.123797	516.145	223.083	1.2102	1.979e-05	0.0030745
Cluster-45083.22004	59.1114	4.76352	3.6333	1.9822e-05	0.0030772
Cluster-45083.110227	737.953	378.372	0.96372	1.9919e-05	0.0030899
Cluster-45083.157476	77.9991	222.944	-1.5152	1.9935e-05	0.0030901
Cluster-45083.190573	29.5564	0	Inf	2.0011e-05	0.0030979
Cluster-45083.93975	71.8714	7.9392	3.1784	2.0015e-05	0.0030979
Cluster-45083.122490	0	31.2358	#NAME?	2.0132e-05	0.0031138
Cluster-45083.135326	29.0504	0	Inf	2.017e-05	0.0031151
Cluster-45083.197714	78.0698	10.6137	2.8788	2.0161e-05	0.0031151
Cluster-45083.64073	106.185	21.2382	2.3218	2.0185e-05	0.0031152
Cluster-45083.56031	125.288	28.7283	2.1247	2.0226e-05	0.0031192
Cluster-45083.154282	3211.19	1919.48	0.74239	2.0316e-05	0.0031308
Cluster-45083.168379	424.883	820.48	-0.9494	2.0385e-05	0.0031391
Cluster-45083.145002	28.9783	0	Inf	2.0468e-05	0.0031496
Cluster-45083.178297	344.433	143.173	1.2665	2.0487e-05	0.0031502
Cluster-45083.155424	448.531	860.713	-0.94032	2.0546e-05	0.0031568
Cluster-45083.125732	34.1683	0	Inf	2.0781e-05	0.0031884
Cluster-45083.191677	132.28	31.5071	2.0698	2.0771e-05	0.0031884
Cluster-45083.62475	115.341	25.5634	2.1738	2.0956e-05	0.0032128
Cluster-45083.134757	428.269	824.908	-0.94572	2.1008e-05	0.0032185
Cluster-45083.141531	998.677	160.086	2.6412	2.1116e-05	0.0032326
Cluster-45083.133817	497.905	237.216	1.0697	2.1428e-05	0.0032781
Cluster-45083.146997	1516.15	2582.43	-0.76832	2.1469e-05	0.0032819
Cluster-45083.118722	85.1345	238.865	-1.4884	2.1503e-05	0.0032848
Cluster-45083.127418	339.736	1141.21	-1.7481	2.1692e-05	0.0033112
Cluster-45083.132633	194.492	430.176	-1.1452	2.1726e-05	0.003314
Cluster-45083.161469	78.7202	9.924	2.9877	2.1802e-05	0.0033232
Cluster-45083.186439	29.1233	0	Inf	2.1818e-05	0.0033232
Cluster-45083.114228	350.783	685.485	-0.96655	2.1998e-05	0.0033483
Cluster-45083.140199	726.204	1648.2	-1.1824	2.202e-05	0.0033492
Cluster-45083.90648	76.8442	12.7978	2.586	2.2059e-05	0.0033527
Cluster-45083.136363	5364.47	8681.49	-0.69451	2.2082e-05	0.0033537
Cluster-45083.146127	746.321	1351.26	-0.85644	2.2111e-05	0.0033547
Cluster-45083.61875	29.0512	0	Inf	2.2136e-05	0.0033547
Cluster-45083.91013	82.9733	233.203	-1.4909	2.2127e-05	0.0033547
Cluster-45083.129028	189.158	609.155	-1.6872	2.2167e-05	0.003357
Cluster-45083.134587	3157.5	5207.11	-0.7217	2.227e-05	0.0033702
Cluster-45083.130505	1083.26	1891.18	-0.80391	2.2478e-05	0.0033991
Cluster-45083.83260	246.4	516.675	-1.0683	2.2653e-05	0.0034232
Cluster-45083.138699	15137.8	24207.8	-0.67732	2.2691e-05	0.0034265
Cluster-45083.137953	32107	51060.1	-0.66931	2.2717e-05	0.003428
Cluster-45083.93153	77.9984	9.924	2.9744	2.2851e-05	0.0034457
Cluster-45083.82188	12.6142	85.1827	-2.7555	2.2901e-05	0.0034507
Cluster-45083.216582	79.8744	7.8871	3.3402	2.2934e-05	0.0034532
Cluster-45083.163408	412.56	170.062	1.2785	2.3015e-05	0.0034629
Cluster-45083.99031	28.8346	0	Inf	2.3123e-05	0.0034767
Cluster-45083.37170	80.6663	11.5226	2.8075	2.33e-05	0.0035009
Cluster-45083.48174	28.7624	0	Inf	2.3462e-05	0.0035227
Cluster-45083.137747	937.999	502.825	0.89953	2.3543e-05	0.0035299
Cluster-45083.144188	704.863	314.858	1.1626	2.3533e-05	0.0035299
Cluster-45083.135795	205.376	454.969	-1.1475	2.3583e-05	0.0035332
Cluster-45083.162139	13.4075	87.7117	-2.7097	2.3812e-05	0.003565
Cluster-45083.117661	119.956	8.73312	3.7799	2.4018e-05	0.0035933
Cluster-45083.162970	7.49773	109.828	-3.8726	2.4182e-05	0.0036153
Cluster-45083.138928	3937.91	6410.44	-0.70299	2.4368e-05	0.003638
Cluster-45083.204151	46.3515	3.07148	3.9156	2.4353e-05	0.003638
Cluster-45083.131389	28.5459	0	Inf	2.4515e-05	0.0036573
Cluster-45083.176019	28.9797	0	Inf	2.4677e-05	0.0036788
Cluster-45083.43791	33.0155	0.39696	6.378	2.4962e-05	0.0037187
Cluster-45083.110503	1131.49	473.202	1.2577	2.5123e-05	0.0037374
Cluster-45083.110993	77.8554	10.9586	2.8287	2.5107e-05	0.0037374
Cluster-45083.111332	73.7467	10.1126	2.8664	2.5171e-05	0.0037419
Cluster-45083.176105	91.2622	14.2906	2.675	2.5301e-05	0.0037586
Cluster-45083.44567	63.4381	6.75908	3.2305	2.5367e-05	0.0037657
Cluster-45083.176186	0	30.2012	#NAME?	2.5563e-05	0.0037921
Cluster-45083.126307	157.727	370.873	-1.2335	2.5876e-05	0.0038358
Cluster-45083.174065	484.286	176.819	1.4536	2.6355e-05	0.0039042
Cluster-45083.126651	293.826	595.819	-1.0199	2.6552e-05	0.0039306
Cluster-45083.147141	35.8278	135.473	-1.9189	2.6782e-05	0.0039618
Cluster-45083.133417	497.546	976.904	-0.97339	2.6847e-05	0.0039687
Cluster-45083.122980	70.7908	7.9392	3.1565	2.7389e-05	0.0040402
Cluster-45083.147594	92.9917	251.359	-1.4346	2.7351e-05	0.0040402
Cluster-45083.154046	44.6941	155.823	-1.8018	2.7376e-05	0.0040402
Cluster-45083.198624	4.03724	51.7843	-3.6811	2.7517e-05	0.0040562
Cluster-45083.201592	44.0452	2.32966	4.2408	2.7605e-05	0.0040664
Cluster-45083.178133	0	30.3269	#NAME?	2.7655e-05	0.0040709
Cluster-45083.204193	28.4022	0	Inf	2.77e-05	0.0040748
Cluster-45083.87198	54.2094	3.9696	3.7715	2.7854e-05	0.0040944
Cluster-45083.131755	171.42	396.152	-1.2085	2.8e-05	0.0041102
Cluster-45083.143435	210.351	69.8882	1.5897	2.7987e-05	0.0041102
Cluster-45083.45293	32.8718	0.39696	6.3717	2.8075e-05	0.0041183
Cluster-45083.132036	1598.31	2718.05	-0.76602	2.8177e-05	0.0041304
Cluster-45083.147272	814.226	1428.32	-0.81082	2.8284e-05	0.0041433
Cluster-45083.151674	217.414	74.4954	1.5452	2.8309e-05	0.004144
Cluster-45083.138148	5261.08	8502.58	-0.69254	2.8399e-05	0.0041543
Cluster-45083.143509	196.006	63.3697	1.629	2.8557e-05	0.0041745
Cluster-45083.136442	5586.14	3244.11	0.78403	2.8827e-05	0.0042111
Cluster-45083.162653	83.3335	13.0583	2.6739	2.8866e-05	0.0042139
Cluster-45083.140646	260.452	533.964	-1.0357	2.9115e-05	0.0042459
Cluster-45083.155248	105.895	276.673	-1.3855	2.9126e-05	0.0042459
Cluster-45083.132957	1448.09	2458.62	-0.7637	2.9302e-05	0.0042685
Cluster-45083.91446	70.6393	347.731	-2.2994	2.9464e-05	0.0042893
Cluster-45083.171299	274.217	571.764	-1.0601	2.9548e-05	0.0042984
Cluster-45083.116341	156.285	359.681	-1.2025	2.9851e-05	0.0043365
Cluster-45083.139498	287.773	584.246	-1.0216	2.9831e-05	0.0043365
Cluster-45083.100265	28.4751	0	Inf	3e-05	0.0043441
Cluster-45083.139631	2919.6	1729.19	0.75567	3.0001e-05	0.0043441
Cluster-45083.168687	361.081	158.06	1.1919	3.0006e-05	0.0043441
Cluster-45083.81182	0	29.9821	#NAME?	2.9934e-05	0.0043441
Cluster-45083.84167	28.4751	0	Inf	3e-05	0.0043441
Cluster-45083.209861	53.1274	5.11914	3.3755	3.0074e-05	0.0043509
Cluster-45083.63212	47.9381	162.656	-1.7626	3.0112e-05	0.0043535
Cluster-45083.144627	127.163	31.1209	2.0307	3.0148e-05	0.0043543
Cluster-45083.185201	150.808	41.9124	1.8473	3.0159e-05	0.0043543
Cluster-45083.37567	27.9691	0	Inf	3.0239e-05	0.0043629
Cluster-45083.175505	7.78575	96.3389	-3.6292	3.0267e-05	0.0043639
Cluster-45083.69250	38.783	1.53574	4.6584	3.0475e-05	0.0043909
Cluster-45083.161847	359.792	701.926	-0.96415	3.0663e-05	0.004415
Cluster-45083.131488	591.039	1077.05	-0.86576	3.0695e-05	0.0044165
Cluster-45083.158659	263.694	100.686	1.389	3.0768e-05	0.004424
Cluster-45083.35341	126.437	1.53574	6.3633	3.0798e-05	0.0044253
Cluster-45083.174035	3079.92	1821.38	0.75786	3.0918e-05	0.0044395
Cluster-45083.187345	0	30.0449	#NAME?	3.1164e-05	0.0044717
Cluster-45083.58314	58.6069	5.96516	3.2964	3.1633e-05	0.004536
Cluster-45083.102837	881.91	1548.24	-0.81193	3.1986e-05	0.0045834
Cluster-45083.133299	276.453	569.862	-1.0436	3.2021e-05	0.0045853
Cluster-45083.136409	2101.01	3454.56	-0.71742	3.2082e-05	0.004591
Cluster-45083.143116	5210.84	8341.12	-0.67872	3.2369e-05	0.0046289
Cluster-45083.172814	158.374	45.8191	1.7893	3.2477e-05	0.0046412
Cluster-45083.140703	1998.24	3652.41	-0.87012	3.2594e-05	0.0046516
Cluster-45083.194140	214.316	75.3737	1.5076	3.259e-05	0.0046516
Cluster-45083.125514	1442.61	2429.34	-0.75189	3.2642e-05	0.0046553
Cluster-45083.138513	31.431	0	Inf	3.274e-05	0.0046661
Cluster-45083.161705	441.822	205.206	1.1064	3.2909e-05	0.004687
Cluster-45083.105228	0	29.5223	#NAME?	3.3295e-05	0.0047388
Cluster-45083.138279	63.3631	4.14741	3.9334	3.3389e-05	0.0047458
Cluster-45083.48386	80.379	10.6873	2.9109	3.3385e-05	0.0047458
Cluster-45083.112891	116.565	27.0884	2.1054	3.3738e-05	0.0047825
Cluster-45083.113717	0	29.7001	#NAME?	3.3724e-05	0.0047825
Cluster-45083.123119	190.671	413.888	-1.1182	3.3731e-05	0.0047825
Cluster-45083.136881	496.756	184.591	1.4282	3.3712e-05	0.0047825
Cluster-45083.138710	3327.9	655.364	2.3442	3.3778e-05	0.0047849
Cluster-45083.135344	388.041	749.857	-0.95041	3.3832e-05	0.0047892
Cluster-45083.173715	66.7521	9.72636	2.7788	3.3879e-05	0.0047928
Cluster-45083.198009	87.5851	15.8478	2.4664	3.4023e-05	0.0048099
Cluster-45083.140735	55.2179	179.549	-1.7012	3.4074e-05	0.0048138
Cluster-45083.128282	117.288	286.083	-1.2864	3.4142e-05	0.0048202
Cluster-45083.108900	0	29.8779	#NAME?	3.4218e-05	0.0048277
Cluster-45083.134075	3093.41	5097.92	-0.72071	3.4241e-05	0.0048277
Cluster-45083.111946	275.946	102.588	1.4275	3.4323e-05	0.004836
Cluster-45083.139615	147.706	347.125	-1.2327	3.4398e-05	0.0048434
Cluster-45083.203265	0	29.5851	#NAME?	3.4628e-05	0.0048725
Cluster-45083.63477	123.772	30.7239	2.0103	3.4723e-05	0.0048761
Cluster-45083.79164	94.0723	249.791	-1.4089	3.4716e-05	0.0048761
Cluster-45083.91281	209.414	447.1	-1.0942	3.4693e-05	0.0048761
Cluster-45083.133755	235.074	493.817	-1.0709	3.5095e-05	0.0049204
Cluster-45083.146035	431.376	181.554	1.2485	3.5103e-05	0.0049204
Cluster-45083.78385	76.9185	11.2621	2.7719	3.5109e-05	0.0049204
Cluster-45083.142731	327.562	643.435	-0.97402	3.5151e-05	0.0049231
Cluster-45083.142567	371.395	164.265	1.1769	3.5327e-05	0.0049444
Cluster-45083.26745	40.7291	2.04765	4.314	3.5401e-05	0.0049515
Cluster-45083.162034	290.877	584.541	-1.0069	3.5526e-05	0.0049656
Cluster-45083.135411	1116.98	2135.14	-0.93473	3.5583e-05	0.0049671
Cluster-45083.197217	85.1359	12.9326	2.7188	3.5583e-05	0.0049671
Cluster-45083.49004	147.203	41.3484	1.8319	3.603e-05	0.0050262
Cluster-45083.185202	189.226	52.0771	1.8614	3.6135e-05	0.0050374
Cluster-45083.130206	929.786	1599.44	-0.7826	3.618e-05	0.0050404
Cluster-45083.163298	27.5367	0	Inf	3.6226e-05	0.0050434
Cluster-45083.127886	652.75	327.818	0.99364	3.6347e-05	0.0050569
Cluster-45083.137311	1372.46	3211.91	-1.2267	3.6401e-05	0.0050611
Cluster-45083.90834	0	29.8258	#NAME?	3.6624e-05	0.0050887
Cluster-45083.149850	388.333	169.706	1.1943	3.681e-05	0.0051112
Cluster-45083.188960	69.4922	10.7502	2.6925	3.7198e-05	0.0051583
Cluster-45083.200552	83.8373	14.7719	2.5047	3.7178e-05	0.0051583
Cluster-45083.212234	49.2359	4.09531	3.5877	3.7344e-05	0.0051752
Cluster-45083.136925	3426.46	5947.3	-0.79552	3.748e-05	0.0051851
Cluster-45083.145181	59.2565	183.582	-1.6314	3.7487e-05	0.0051851
Cluster-45083.153095	0	29.2403	#NAME?	3.7501e-05	0.0051851
Cluster-45083.189624	63.2209	209	-1.725	3.7527e-05	0.0051851
Cluster-45083.198872	27.8262	0	Inf	3.7539e-05	0.0051851
Cluster-45083.158035	27.8262	175.497	-2.6569	3.7772e-05	0.0052138
Cluster-45083.147085	317.978	634.665	-0.99707	3.7801e-05	0.0052143
Cluster-45083.131563	568.547	282.188	1.0106	3.7868e-05	0.0052202
Cluster-45083.141708	380.619	729.736	-0.93903	3.7954e-05	0.0052287
Cluster-45083.151115	309.18	84.2093	1.8764	3.8023e-05	0.0052313
Cluster-45083.36569	133.434	33.8367	1.9795	3.8006e-05	0.0052313
Cluster-45083.119664	1721.65	1017.22	0.75917	3.8256e-05	0.00526
Cluster-45083.77486	85.5676	13.0997	2.7075	3.8316e-05	0.0052648
Cluster-45083.199422	68.1943	9.08874	2.9075	3.8447e-05	0.0052793
Cluster-45083.159032	207.109	72.083	1.5227	3.8552e-05	0.0052903
Cluster-45083.166457	24.7974	112.92	-2.187	3.8599e-05	0.0052933
Cluster-45083.138958	27.6818	0	Inf	3.8637e-05	0.005295
Cluster-45083.160575	96.3821	18.5116	2.3803	3.8816e-05	0.0053161
Cluster-45083.102860	175.891	55.5347	1.6632	3.8909e-05	0.0053254
Cluster-45083.27708	88.8115	15.2102	2.5457	3.9033e-05	0.0053388
Cluster-45083.123670	1243.72	2099.59	-0.75544	3.918e-05	0.0053547
Cluster-45083.62418	27.6096	0	Inf	3.92e-05	0.0053547
Cluster-45083.147941	81.7462	15.1796	2.429	3.927e-05	0.0053609
Cluster-45083.146758	829.643	365.186	1.1839	3.9334e-05	0.005366
Cluster-45083.188712	5.83896	58.5955	-3.327	3.9415e-05	0.0053736
Cluster-45083.136495	3112.59	4997.28	-0.68303	3.9572e-05	0.005388
Cluster-45083.218831	40.802	1.81775	4.4884	3.955e-05	0.005388
Cluster-45083.124015	438.431	825.042	-0.91212	3.9755e-05	0.0054095
Cluster-45083.147283	1210.78	2070.21	-0.77384	4.0003e-05	0.0054398
Cluster-45083.53791	60.8417	6.75908	3.1702	4.0231e-05	0.0054671
Cluster-45083.108978	75.7636	12.62	2.5858	4.0325e-05	0.0054736
Cluster-45083.155101	67.4732	10.2383	2.7203	4.033e-05	0.0054736
Cluster-45083.121532	153.472	43.4266	1.8213	4.0391e-05	0.0054783
Cluster-45083.199161	65.9609	7.6051	3.1166	4.0635e-05	0.0055079
Cluster-45083.135967	10214.1	16223.3	-0.66751	4.1117e-05	0.0055697
Cluster-45083.129973	1136.25	1918.04	-0.75536	4.12e-05	0.0055773
Cluster-45083.197940	210.927	74.9139	1.4934	4.1362e-05	0.0055957
Cluster-45083.112600	1975.77	1153.37	0.77656	4.1457e-05	0.0056049
Cluster-45095.0	27.3209	0	Inf	4.1543e-05	0.0056129
Cluster-45083.122663	1633.85	2741.31	-0.74659	4.1721e-05	0.0056333
Cluster-45083.64020	55.8675	5.33829	3.3876	4.1793e-05	0.0056394
Cluster-45083.119983	38.996	183.602	-2.2352	4.182e-05	0.0056395
Cluster-45083.145368	560.118	270.423	1.0505	4.1969e-05	0.0056559
Cluster-45083.151013	23.5002	108.898	-2.2122	4.2675e-05	0.0057473
Cluster-45083.206432	131.129	22.1992	2.5624	4.2748e-05	0.0057536
Cluster-45083.117530	3.0274	73.0134	-4.592	4.3065e-05	0.0057925
Cluster-45083.153663	27.1044	0	Inf	4.3404e-05	0.0058343
Cluster-45083.131565	4774.08	7596.21	-0.67006	4.3489e-05	0.005842
Cluster-45083.208189	27.5382	0	Inf	4.3724e-05	0.0058661
Cluster-45083.79166	49.3789	206.782	-2.0661	4.3716e-05	0.0058661
Cluster-45083.137444	9.8755	73.4517	-2.8949	4.3992e-05	0.0058945
Cluster-45083.145652	0	29.0211	#NAME?	4.3967e-05	0.0058945
Cluster-45083.175510	73.6759	0	Inf	4.4098e-05	0.005905
Cluster-45083.135796	1371.39	2290.34	-0.73992	4.4479e-05	0.0059512
Cluster-45083.67306	113.176	26.6914	2.0841	4.4499e-05	0.0059512
Cluster-45083.185615	0	29.1989	#NAME?	4.464e-05	0.0059662
Cluster-45083.141668	2357.26	4458.51	-0.91945	4.4887e-05	0.0059954
Cluster-45083.65464	33.6659	0	Inf	4.496e-05	0.0060014
Cluster-45083.128222	0	28.9062	#NAME?	4.5142e-05	0.0060218
Cluster-45083.196359	26.8878	0	Inf	4.5358e-05	0.0060468
Cluster-45083.132841	3.0274	59.4936	-4.2966	4.5559e-05	0.0060698
Cluster-45083.164168	209.341	77.1608	1.4399	4.5595e-05	0.0060708
Cluster-45083.66993	50.5331	3.57264	3.8222	4.5784e-05	0.006092
Cluster-45083.116315	1705.87	1000.43	0.7699	4.6194e-05	0.0061428
Cluster-45083.125625	487.813	976.841	-1.0018	4.6322e-05	0.0061558
Cluster-45083.54586	72.5189	10.3317	2.8113	4.6463e-05	0.0061707
Cluster-45083.133345	818.412	1417.57	-0.79252	4.6563e-05	0.0061762
Cluster-45083.72295	85.0616	232.399	-1.45	4.6554e-05	0.0061762
Cluster-45083.139049	26526.8	41266.2	-0.63751	4.7143e-05	0.0062453
Cluster-45083.159201	472.318	862.012	-0.86795	4.7138e-05	0.0062453
Cluster-45083.202317	84.9908	15.6808	2.4383	4.7401e-05	0.0062755
Cluster-45083.107625	0	28.6762	#NAME?	4.7594e-05	0.0062971
Cluster-45083.142158	0	43.0818	#NAME?	4.7756e-05	0.0063145
Cluster-45083.118099	120.819	28.8954	2.0639	4.816e-05	0.006364
Cluster-45083.154469	271.479	555.405	-1.0327	4.825e-05	0.0063719
Cluster-45083.169932	0	28.3835	#NAME?	4.8289e-05	0.0063729
Cluster-45083.202599	106.616	24.5396	2.1192	4.8792e-05	0.0064354
Cluster-45083.98869	26.4554	114.267	-2.1108	4.8895e-05	0.0064449
Cluster-45083.139278	1481.68	857.794	0.78853	4.9114e-05	0.0064697
Cluster-45083.190494	138.914	323.275	-1.2186	4.9273e-05	0.0064866
Cluster-45083.64059	302.698	124.431	1.2825	4.9351e-05	0.0064928
Cluster-45083.111936	16.1461	91.1479	-2.497	4.9573e-05	0.006518
Cluster-45083.142706	171.063	54.7516	1.6436	4.9636e-05	0.0065221
Cluster-45083.113084	26.8885	0	Inf	4.9786e-05	0.0065337
Cluster-45083.145835	26.8885	0	Inf	4.9786e-05	0.0065337
Cluster-45083.149045	171.497	491.768	-1.5198	5.0787e-05	0.0066485
Cluster-45083.209339	66.6078	8.97378	2.8919	5.0746e-05	0.0066485
Cluster-45083.76844	0	37.5764	#NAME?	5.0746e-05	0.0066485
Cluster-45083.83660	56.2992	5.73525	3.2952	5.0774e-05	0.0066485
Cluster-45083.35002	587.661	268.793	1.1285	5.0838e-05	0.0066511
Cluster-45083.60870	0	28.6241	#NAME?	5.0875e-05	0.0066518
Cluster-45083.178242	26.7442	0	Inf	5.1257e-05	0.0066976
Cluster-45083.100049	81.0258	221.367	-1.45	5.146e-05	0.0067157
Cluster-45083.118377	147.418	341.997	-1.2141	5.1452e-05	0.0067157
Cluster-45083.136646	5532.58	8779.25	-0.66615	5.161e-05	0.0067311
Cluster-45083.111905	81.5325	7.54224	3.4343	5.1884e-05	0.0067609
Cluster-45083.125987	2999.3	1494.9	1.0046	5.1919e-05	0.0067609
Cluster-45083.141162	1041.52	1922.34	-0.88418	5.1935e-05	0.0067609
Cluster-45083.61895	301.181	124.65	1.2727	5.2071e-05	0.0067744
Cluster-45083.127133	0	28.5092	#NAME?	5.2233e-05	0.0067914
Cluster-45083.119301	119.449	292.866	-1.2939	5.2357e-05	0.0067991
Cluster-45083.137648	200.909	5502.49	-4.7755	5.2332e-05	0.0067991
Cluster-45083.172242	14.9955	82.2477	-2.4554	5.2428e-05	0.0067999
Cluster-45083.75030	267.009	107.341	1.3147	5.2413e-05	0.0067999
Cluster-45083.104560	647.279	267.742	1.2735	5.2487e-05	0.0068033
Cluster-45083.115579	36.1151	134.303	-1.8948	5.2778e-05	0.0068369
Cluster-45083.136424	692.183	1230.67	-0.83021	5.2951e-05	0.0068551
Cluster-45083.137689	631.202	1109.42	-0.81363	5.3129e-05	0.0068738
Cluster-45083.169300	605.457	306.183	0.98363	5.3201e-05	0.0068789
Cluster-45083.191042	104.092	19.4097	2.423	5.3337e-05	0.0068923
Cluster-45083.128323	1068.05	1811.71	-0.76237	5.3479e-05	0.0069064
Cluster-45083.166392	26.5276	0	Inf	5.3557e-05	0.0069122
Cluster-45083.166034	140.715	40.8472	1.7845	5.3949e-05	0.0069586
Cluster-45083.141067	111.809	25.4377	2.136	5.4207e-05	0.0069875
Cluster-45083.144842	1537.48	2517.16	-0.71123	5.4472e-05	0.0070174
Cluster-45083.151668	2134.57	1262.82	0.75729	5.4721e-05	0.0070451
Cluster-45083.84018	49.0236	232.314	-2.2445	5.4836e-05	0.0070557
Cluster-45083.112625	176.035	57.1226	1.6237	5.4918e-05	0.0070576
Cluster-45083.152681	161.98	362.388	-1.1617	5.4908e-05	0.0070576
Cluster-45083.112458	200.543	41.986	2.2559	5.5235e-05	0.007081
Cluster-45083.146040	810.549	1404.51	-0.79309	5.5202e-05	0.007081
Cluster-45083.155984	205.877	456.23	-1.148	5.5229e-05	0.007081
Cluster-45083.22494	26.3832	0	Inf	5.5154e-05	0.007081
Cluster-45083.104351	63.2938	6.74832	3.2295	5.5306e-05	0.0070859
Cluster-45083.129782	266.075	528.656	-0.9905	5.5399e-05	0.0070891
Cluster-45083.161129	311.272	133.939	1.2166	5.538e-05	0.0070891
Cluster-45083.138059	456.027	219.258	1.0565	5.5682e-05	0.007121
Cluster-45083.92754	30.3497	0	Inf	5.5736e-05	0.0071235
Cluster-45083.144443	2632.78	4213.8	-0.67853	5.5852e-05	0.007131
Cluster-45083.146224	30.4927	122.75	-2.0092	5.5861e-05	0.007131
Cluster-45083.112220	26.3111	0	Inf	5.5972e-05	0.0071364
Cluster-45083.205278	26.3111	0	Inf	5.5972e-05	0.0071364
Cluster-45083.146096	149.506	26.1167	2.5172	5.6006e-05	0.0071365
Cluster-45083.139697	59.7597	183.007	-1.6147	5.6463e-05	0.0071903
Cluster-45083.157600	49.3067	3.57264	3.7867	5.6666e-05	0.0072074
Cluster-45083.163363	206.604	71.1419	1.5381	5.6634e-05	0.0072074
Cluster-45083.131466	316.969	135.746	1.2234	5.6711e-05	0.0072088
Cluster-45083.60083	104.672	23.056	2.1827	5.7041e-05	0.0072464
Cluster-45083.121250	26.6727	0	Inf	5.7138e-05	0.0072499
Cluster-45083.134445	181.154	394.615	-1.1232	5.711e-05	0.0072499
Cluster-45083.178749	0.576749	33.2942	-5.8512	5.7827e-05	0.007333
Cluster-45083.147017	26.6005	0	Inf	5.7969e-05	0.0073465
Cluster-45083.138539	2558.32	4117.02	-0.68641	5.8094e-05	0.0073579
Cluster-45083.132089	102.36	0	Inf	5.8587e-05	0.007416
Cluster-45083.201226	123.992	31.7477	1.9655	5.8747e-05	0.0074317
Cluster-45083.124793	325.828	957.421	-1.555	5.8848e-05	0.00744
Cluster-45083.137622	1481.98	2430.78	-0.71389	5.9041e-05	0.00746
Cluster-45083.157014	84.8458	14.6983	2.5292	5.9198e-05	0.0074708
Cluster-45083.213876	97.9673	19.9845	2.2934	5.9181e-05	0.0074708
Cluster-45083.135282	187.932	408.638	-1.1206	5.9403e-05	0.0074922
Cluster-45083.136560	9.0822	159.29	-4.1325	5.9441e-05	0.0074925
Cluster-45083.138055	850.276	1455.16	-0.77518	5.9645e-05	0.0075137
Cluster-45083.121072	4.61399	51.5759	-3.4826	5.9956e-05	0.0075483
Cluster-45083.65199	83.8373	14.8761	2.4946	6.0464e-05	0.0076077
Cluster-45083.185974	38.7101	2.04765	4.2407	6.101e-05	0.0076719
Cluster-45083.137351	347.313	671.832	-0.95186	6.1136e-05	0.0076829
Cluster-45083.139441	382.207	719.311	-0.91226	6.117e-05	0.0076829
Cluster-45083.144779	214.025	77.5669	1.4643	6.1217e-05	0.0076842
Cluster-45083.139543	0	27.8195	#NAME?	6.126e-05	0.007685
Cluster-45083.55834	36.476	1.53574	4.5699	6.1436e-05	0.0077025
Cluster-45083.131844	123.774	30.7652	2.0083	6.2381e-05	0.0078163
Cluster-45083.140369	1394.54	801.131	0.79968	6.2506e-05	0.0078231
Cluster-45083.39926	165.514	365.366	-1.1424	6.251e-05	0.0078231
Cluster-45083.133335	2915.53	4662.12	-0.67723	6.267e-05	0.0078385
Cluster-45083.86581	0	28.1751	#NAME?	6.2987e-05	0.0078735
Cluster-45083.133492	107.697	272.21	-1.3377	6.327e-05	0.0079041
Cluster-45083.147150	0	41.7759	#NAME?	6.3381e-05	0.0079133
Cluster-45083.48871	0	27.8823	#NAME?	6.3724e-05	0.0079514
Cluster-45083.78835	26.0952	0	Inf	6.4184e-05	0.008004
Cluster-45083.139360	98.4719	249.605	-1.3419	6.4483e-05	0.0080366
Cluster-45083.150123	713.597	380.922	0.90561	6.4714e-05	0.0080606
Cluster-45083.137523	413.855	764.618	-0.88561	6.5287e-05	0.0081223
Cluster-45083.140275	472.313	871.617	-0.88395	6.5251e-05	0.0081223
Cluster-45083.132974	212.654	620.845	-1.5457	6.5479e-05	0.0081414
Cluster-45083.44623	38.8545	137.353	-1.8217	6.5642e-05	0.0081569
Cluster-45083.132521	11.029	72.7297	-2.7212	6.6065e-05	0.0082046
Cluster-45083.134337	932.091	1587.15	-0.76789	6.6197e-05	0.0082161
Cluster-45083.207569	26.3847	0	Inf	6.656e-05	0.0082563
Cluster-45083.109289	261.966	529.496	-1.0152	6.6613e-05	0.008258
Cluster-45083.199804	81.674	14.4791	2.4959	6.7332e-05	0.0083423
Cluster-45083.197980	0	28.123	#NAME?	6.7441e-05	0.0083509
Cluster-45083.205250	26.3125	0	Inf	6.7523e-05	0.0083561
Cluster-45083.31771	57.5256	177.408	-1.6248	6.7591e-05	0.0083596
Cluster-45083.114888	151.238	46.0598	1.7152	6.7758e-05	0.0083753
Cluster-45083.105001	0	32.3333	#NAME?	6.7873e-05	0.0083846
Cluster-45083.151892	170.486	55.3677	1.6225	6.8436e-05	0.0084492
Cluster-45083.24423	63.8684	8.34692	2.9358	6.8531e-05	0.008456
Cluster-45083.122564	66.2468	9.60065	2.7866	6.8665e-05	0.0084676
Cluster-45083.168548	149.149	333.94	-1.1628	6.8785e-05	0.0084774
Cluster-45083.136692	119.161	29.8671	1.9963	6.9378e-05	0.0085455
Cluster-45083.60647	26.1681	0	Inf	6.9496e-05	0.008555
Cluster-45083.36693	361.869	36.6891	3.302	6.9624e-05	0.0085658
Cluster-45083.10971	319.785	69.6707	2.1985	6.9684e-05	0.0085671
Cluster-45083.195536	65.5271	8.85883	2.8869	6.9716e-05	0.0085671
Cluster-45083.176940	95.9491	245.082	-1.3529	6.9926e-05	0.0085878
Cluster-45083.56054	30.2047	0.511914	5.8827	7.0052e-05	0.0085983
Cluster-45083.143739	434.472	207.714	1.0647	7.0218e-05	0.0086137
Cluster-45083.138689	16796.3	26169.9	-0.63976	7.0746e-05	0.0086734
Cluster-45083.138253	5106.22	8102.01	-0.66602	7.1193e-05	0.0087231
Cluster-45083.139019	99.2659	248.184	-1.322	7.127e-05	0.0087274
Cluster-45083.112687	426.759	792.014	-0.8921	7.1474e-05	0.0087473
Cluster-45083.148664	495.166	895.004	-0.85398	7.1692e-05	0.0087689
Cluster-45083.103560	94.7941	20.1623	2.2331	7.1982e-05	0.0087993
Cluster-45083.149060	583.614	1249.7	-1.0985	7.2283e-05	0.0088258
Cluster-45083.83667	72.4481	10.3838	2.8026	7.2247e-05	0.0088258
Cluster-45083.223713	57.5999	0	Inf	7.3011e-05	0.0089095
Cluster-45083.136148	1741.06	2808.21	-0.68969	7.3055e-05	0.0089097
Cluster-45083.54207	72.8791	325.665	-2.1598	7.3447e-05	0.0089524
Cluster-45083.140758	25.8794	0	Inf	7.364e-05	0.0089707
Cluster-45083.139771	543.975	966.315	-0.82895	7.3846e-05	0.0089813
Cluster-45083.141102	1277.03	2122.16	-0.73274	7.3855e-05	0.0089813
Cluster-45083.179488	221.738	84.7965	1.3868	7.3819e-05	0.0089813
Cluster-45083.98690	251.583	506.918	-1.0107	7.4273e-05	0.009027
Cluster-45083.165817	232.045	479.622	-1.0475	7.4561e-05	0.0090567
Cluster-45083.167297	131.995	303.28	-1.2002	7.4655e-05	0.0090629
Cluster-45083.119969	0.576749	31.737	-5.7821	7.5248e-05	0.0091243
Cluster-45083.152924	0	60.864	#NAME?	7.5211e-05	0.0091243
Cluster-45083.70968	150.157	47.4392	1.6623	7.5398e-05	0.0091373
Cluster-45083.130178	1437.79	2339.09	-0.7021	7.5466e-05	0.0091402
Cluster-45083.135286	616.055	320.998	0.94049	7.5679e-05	0.0091559
Cluster-45083.151265	0	27.3704	#NAME?	7.5726e-05	0.0091559
Cluster-45083.237759	0	27.3704	#NAME?	7.5726e-05	0.0091559
Cluster-45083.121044	318.334	617.267	-0.95535	7.5815e-05	0.0091615
Cluster-45083.152525	334.918	126.801	1.4012	7.5938e-05	0.0091711
Cluster-45083.145450	165.298	50.4049	1.7134	7.6106e-05	0.0091861
Cluster-45083.127969	755.692	1295.8	-0.77798	7.6397e-05	0.0092159
Cluster-45083.204563	123.487	33.5762	1.8788	7.6492e-05	0.009222
Cluster-45083.141295	507.203	260.649	0.96045	7.6699e-05	0.0092418
Cluster-45083.217519	0	27.5482	#NAME?	7.6816e-05	0.0092505
Cluster-45083.179947	25.6628	0	Inf	7.6931e-05	0.0092591
Cluster-45083.112363	34.0961	0	Inf	7.7016e-05	0.009264
Cluster-45083.126920	375.793	710.718	-0.91934	7.7272e-05	0.0092895
Cluster-45083.196381	90.614	17.9997	2.3318	7.7361e-05	0.0092949
Cluster-45083.83248	321.15	139.997	1.1978	7.7418e-05	0.0092964
Cluster-45083.210367	395.891	13.8523	4.8369	7.7745e-05	0.0093304
Cluster-45083.12700	1.00913	35.7281	-5.1459	7.7854e-05	0.0093381
Cluster-45083.58047	103.227	15.4509	2.7401	7.825e-05	0.0093803
Cluster-45083.149690	924.167	432.855	1.0943	7.8707e-05	0.0094296
Cluster-45083.116743	780.989	418.767	0.89915	7.9241e-05	0.0094883
Cluster-45083.130428	66.3204	9.60065	2.7882	7.974e-05	0.0095426
Cluster-45083.140774	681.876	1184.61	-0.79683	7.9865e-05	0.0095522
Cluster-45083.35560	45.1272	147.424	-1.7079	7.9917e-05	0.0095529
Cluster-45083.128745	450.328	1049.54	-1.2207	8.0425e-05	0.0096082
Cluster-45083.126639	190.382	403.307	-1.083	8.1325e-05	0.0097102
Cluster-45083.137787	25.3741	0	Inf	8.1579e-05	0.009735
Cluster-45083.131884	593.278	304.502	0.96226	8.1976e-05	0.0097738
Cluster-45083.179960	46.28	3.75045	3.6253	8.2044e-05	0.0097738
Cluster-45083.90550	744.958	296.528	1.329	8.2043e-05	0.0097738
Cluster-45083.109775	30.9251	118.727	-1.9408	8.2626e-05	0.0098377
Cluster-45083.137956	4188.13	6677.62	-0.67303	8.285e-05	0.0098587
Cluster-45083.34872	275.08	68.8751	1.9978	8.2991e-05	0.00987
Cluster-45083.138745	3828.41	6035.15	-0.65665	8.345e-05	0.0099189
Cluster-45083.116770	2489.11	3997.61	-0.68351	8.4272e-05	0.010011
Cluster-45083.160492	1211.93	699.671	0.79255	8.4835e-05	0.010072
Cluster-45083.129164	194.923	416.42	-1.0951	8.6257e-05	0.01023
Cluster-45083.135482	0	64.4763	#NAME?	8.6263e-05	0.01023
Cluster-45083.145495	567.693	160.989	1.8181	8.6693e-05	0.010275
Cluster-45083.136147	314.658	627.279	-0.99532	8.6751e-05	0.010276
Cluster-45083.27333	48.0824	3.9175	3.6175	8.6878e-05	0.010286
Cluster-45083.124572	8.00159	62.5237	-2.966	8.6994e-05	0.010294
Cluster-45083.140019	4124.83	6532.5	-0.6633	8.7067e-05	0.010296
Cluster-45083.133444	954.657	498.409	0.93765	8.7343e-05	0.010323
Cluster-45083.140276	235.942	477.229	-1.0163	8.8069e-05	0.010403
Cluster-45083.148208	1729.01	2797.5	-0.69419	8.8745e-05	0.010477
Cluster-45083.106636	0	26.6807	#NAME?	8.8907e-05	0.01049
Cluster-45083.136932	239.04	95.0761	1.3301	9.0141e-05	0.010626
Cluster-45083.137531	1607.69	964.795	0.7367	9.0155e-05	0.010626
Cluster-45083.150167	148.355	336.596	-1.182	9.0574e-05	0.010663
Cluster-45083.92544	0	42.5698	#NAME?	9.0574e-05	0.010663
Cluster-45083.150412	14.6338	80.2414	-2.455	9.0643e-05	0.010665
Cluster-45083.103254	528.623	215.319	1.2958	9.0717e-05	0.010668
Cluster-45083.114927	0	27.0363	#NAME?	9.1276e-05	0.010722
Cluster-45083.67385	0	27.0363	#NAME?	9.1276e-05	0.010722
Cluster-45083.149974	1560.1	3075.94	-0.97939	9.1409e-05	0.010732
Cluster-45083.170391	205.59	77.8183	1.4016	9.1889e-05	0.010782
Cluster-45083.128564	386.313	848.669	-1.1354	9.2012e-05	0.01079
Cluster-45083.125436	215.613	444.434	-1.0435	9.2449e-05	0.010836
Cluster-45083.147324	60.4114	0	Inf	9.2552e-05	0.010842
Cluster-45083.167839	3.46049	44.6804	-3.6906	9.3622e-05	0.010961
Cluster-45083.147489	97.8888	560.84	-2.5184	9.3854e-05	0.010982
Cluster-45083.155408	0	38.7673	#NAME?	9.4104e-05	0.011005
Cluster-45083.139068	1326.7	2162.96	-0.70516	9.4354e-05	0.011028
Cluster-45083.153638	84.9172	17.3836	2.2883	9.4691e-05	0.011061
Cluster-45083.146899	82.3258	214.859	-1.384	9.4844e-05	0.011073
Cluster-45083.115449	0	27.0992	#NAME?	9.519e-05	0.011101
Cluster-45083.139962	672.72	353.319	0.92904	9.5147e-05	0.011101
Cluster-45083.169496	497.983	248.717	1.0016	9.5437e-05	0.011124
Cluster-45083.153432	609.568	1059.43	-0.79743	9.6029e-05	0.011187
Cluster-45083.170132	0	26.8064	#NAME?	9.6208e-05	0.011189
Cluster-45083.201294	0	26.8064	#NAME?	9.6208e-05	0.011189
Cluster-45083.72114	0	26.8064	#NAME?	9.6208e-05	0.011189
Cluster-45083.136826	467.559	844.12	-0.8523	9.6943e-05	0.011262
Cluster-45083.83187	103.732	25.3335	2.0337	9.6897e-05	0.011262
Cluster-45083.132314	0	28.5828	#NAME?	9.731e-05	0.011298
Cluster-45083.133106	93.8579	239.127	-1.3492	9.7618e-05	0.011328
Cluster-45083.120583	490.986	891.165	-0.86001	9.8378e-05	0.01141
Cluster-45083.144360	1568.23	371.487	2.0778	9.904e-05	0.01148
Cluster-45083.43415	123.197	32.6458	1.916	9.9121e-05	0.011483
Cluster-45083.133399	108.635	260.572	-1.2622	9.9241e-05	0.011491
Cluster-45083.136359	242.5	489.515	-1.0134	9.997e-05	0.011563
Cluster-45083.172852	25.3033	0	Inf	9.9931e-05	0.011563
Cluster-45083.128376	178.631	61.0401	1.5492	0.00010015	0.011571
Cluster-45083.43883	0	26.3987	#NAME?	0.00010016	0.011571
Cluster-45083.131814	875.28	1488.85	-0.76639	0.00010059	0.011615
Cluster-45083.205531	0.576749	33.6391	-5.8661	0.00010085	0.011638
Cluster-45083.110358	254.684	105.252	1.2749	0.00010141	0.011658
Cluster-45083.128436	47.5786	4.60722	3.3683	0.0001011	0.011658
Cluster-45083.134956	178.774	387.471	-1.116	0.00010145	0.011658
Cluster-45083.159176	25.2312	0	Inf	0.00010138	0.011658
Cluster-45083.171636	310.333	599.112	-0.94901	0.00010127	0.011658
Cluster-45083.196120	0	56.8712	#NAME?	0.00010116	0.011658
Cluster-45083.80398	34.6007	0	Inf	0.00010146	0.011658
Cluster-45083.81704	67.9063	10.0497	2.7564	0.0001012	0.011658
Cluster-45083.68849	66.9694	8.73312	2.9389	0.00010155	0.011662
Cluster-45083.66783	71.4383	11.2406	2.668	0.00010352	0.011882
Cluster-45083.168088	520.254	928.844	-0.83622	0.00010387	0.011916
Cluster-45083.48072	25.0868	0	Inf	0.00010434	0.011963
Cluster-45083.115230	524.942	926.606	-0.8198	0.00010574	0.01211
Cluster-45083.120809	92.7044	21.1969	2.1288	0.0001057	0.01211
Cluster-45083.104512	201.701	418.978	-1.0547	0.00010591	0.01212
Cluster-45083.137801	8169.65	12565.5	-0.62112	0.00010594	0.01212
Cluster-45083.128236	12.6142	76.8879	-2.6077	0.00010609	0.01213
Cluster-45083.118737	263.84	523.197	-0.98769	0.00010634	0.012139
Cluster-45083.133035	1075.89	380.49	1.4996	0.00010632	0.012139
Cluster-45083.138504	845.223	1429.37	-0.75797	0.00010633	0.012139
Cluster-45083.156555	107.625	25.0821	2.1013	0.0001064	0.012139
Cluster-45083.181726	370.958	173.437	1.0968	0.00010686	0.012186
Cluster-45083.52717	63.3645	9.31864	2.7655	0.00010706	0.012201
Cluster-45083.194471	37.0542	0	Inf	0.00010712	0.012202
Cluster-45083.139091	397.13	725.997	-0.87035	0.00010738	0.012221
Cluster-45083.183815	24.9424	0	Inf	0.00010741	0.012221
Cluster-45083.209534	64.7339	9.02588	2.8424	0.00010755	0.012231
Cluster-45083.113603	56.2999	7.10394	2.9864	0.0001081	0.012281
Cluster-45083.24242	27.6103	0	Inf	0.00010808	0.012281
Cluster-45083.113888	90.9027	230.351	-1.3414	0.0001083	0.012296
Cluster-45083.122807	374.928	690.279	-0.88057	0.00010896	0.012365
Cluster-45083.149059	797.353	1359.4	-0.76968	0.00010916	0.01238
Cluster-45083.111834	146.699	327.748	-1.1597	0.00010985	0.012445
Cluster-45083.139542	705.589	1203.2	-0.76998	0.00010984	0.012445
Cluster-45083.138260	1285.75	2099.32	-0.70731	0.00011054	0.012516
Cluster-45083.172006	79.0089	14.0822	2.4881	0.00011059	0.012516
Cluster-45083.121008	1073.88	559.441	0.94077	0.0001114	0.012601
Cluster-45083.162288	141.437	43.5846	1.6983	0.00011164	0.012622
Cluster-45083.110679	337.076	153.787	1.1321	0.0001119	0.01263
Cluster-45083.114981	946.651	1621.72	-0.77662	0.00011182	0.01263
Cluster-45083.201591	93.2068	13.6224	2.7745	0.00011186	0.01263
Cluster-45083.116313	173.875	59.8079	1.5396	0.00011199	0.012632
Cluster-45083.99833	99.7697	242.635	-1.2821	0.00011204	0.012632
Cluster-45083.93893	208.113	77.8183	1.4192	0.00011233	0.012659
Cluster-45083.140673	4808.16	7479.74	-0.63751	0.00011274	0.012687
Cluster-45083.147652	30.4198	0	Inf	0.00011288	0.012687
Cluster-45083.194146	1261.82	722.765	0.80391	0.00011288	0.012687
Cluster-45083.196577	16.6507	88.4949	-2.41	0.00011274	0.012687
Cluster-45083.86763	40.8727	3.07148	3.7341	0.00011288	0.012687
Cluster-45083.86116	101.429	8.96303	3.5003	0.00011306	0.012699
Cluster-45083.156980	232.697	91.8268	1.3415	0.00011339	0.01273
Cluster-45083.78656	728.219	399.139	0.86748	0.00011388	0.012778
Cluster-45083.74160	0	26.2945	#NAME?	0.00011434	0.012823
Cluster-45083.145189	84.4856	222.433	-1.3966	0.00011488	0.012877
Cluster-45083.135315	377.814	126.899	1.574	0.00011498	0.012881
Cluster-45083.132683	4086.53	6336.61	-0.63283	0.00011575	0.012954
Cluster-45083.157587	69.8531	11.4184	2.613	0.00011575	0.012954
Cluster-45083.195149	75.1139	13.2882	2.4989	0.00011635	0.013013
Cluster-45083.95488	176.253	60.591	1.5405	0.00011641	0.013013
Cluster-45083.151131	1061.13	1749.6	-0.72143	0.00011658	0.013019
Cluster-45083.92016	216.62	460.005	-1.0865	0.00011652	0.013019
Cluster-45083.142966	143.886	317.183	-1.1404	0.00011678	0.013034
Cluster-45083.194836	132.568	39.2486	1.756	0.00011712	0.013065
Cluster-45083.57833	98.7599	22.1992	2.1534	0.00011803	0.013159
Cluster-45083.114440	153.402	48.3787	1.6649	0.00011813	0.013164
Cluster-45083.201678	66.1768	9.5378	2.7946	0.00011827	0.013172
Cluster-45083.150276	106.616	326.814	-1.616	0.00011837	0.013177
Cluster-45083.138550	4953.12	7668.48	-0.6306	0.00011911	0.013253
Cluster-45083.179490	70.2841	11.1256	2.6593	0.00012012	0.013357
Cluster-45083.118807	24.365	0	Inf	0.00012072	0.01341
Cluster-45083.60868	24.365	0	Inf	0.00012072	0.01341
Cluster-45083.137456	4211.52	7008.91	-0.73485	0.00012083	0.013415
Cluster-45083.86306	0	26.5351	#NAME?	0.00012118	0.013447
Cluster-45083.137451	504.533	909.801	-0.8506	0.00012157	0.013483
Cluster-45083.173243	76.2695	203.629	-1.4168	0.00012173	0.013493
Cluster-45083.51130	4.03653	83.3327	-4.3677	0.00012199	0.013515
Cluster-45083.167500	19.1735	95.8808	-2.3221	0.00012212	0.013522
Cluster-45083.124640	689.37	1183.9	-0.78019	0.00012257	0.013558
Cluster-45083.153028	24.2928	0	Inf	0.00012251	0.013558
Cluster-45083.151213	38.4943	132.433	-1.7826	0.00012348	0.013641
Cluster-45083.158404	162.195	354.47	-1.1279	0.00012351	0.013641
Cluster-45083.39553	127.812	35.6024	1.844	0.00012349	0.013641
Cluster-45083.136383	4095.78	2611.25	0.6494	0.00012398	0.013685
Cluster-45083.146789	162.411	52.3376	1.6337	0.0001242	0.013702
Cluster-45083.72003	0	26.4202	#NAME?	0.00012435	0.013712
Cluster-45083.83134	141.94	317.718	-1.1625	0.00012456	0.013728
Cluster-45083.131120	139.56	44.2007	1.6587	0.00012473	0.013739
Cluster-45083.138037	2914.15	1736.33	0.74703	0.00012487	0.013747
Cluster-45083.136169	653.188	1126.45	-0.78621	0.00012603	0.013868
Cluster-45083.102681	101.065	250.138	-1.3074	0.00012617	0.013876
Cluster-45083.134534	347.32	117.184	1.5675	0.00012658	0.013906
Cluster-45083.145574	290.224	553.384	-0.93112	0.00012653	0.013906
Cluster-45083.200422	24.5822	0	Inf	0.00012696	0.013941
Cluster-45083.132559	1012.47	1676.04	-0.72718	0.00012724	0.013965
Cluster-45083.123656	177.908	44.2834	2.0063	0.00012741	0.013976
Cluster-45083.105990	0	26.3052	#NAME?	0.00012761	0.01399
Cluster-45083.139288	681.298	373.662	0.86655	0.00012788	0.014013
Cluster-45083.174488	78.3564	209.54	-1.4191	0.00012821	0.014042
Cluster-45083.142086	787.342	1318.24	-0.74355	0.00012838	0.014054
Cluster-45083.142656	92.0548	231.876	-1.3328	0.00012996	0.014218
Cluster-45083.164928	60.6251	176.018	-1.5377	0.00013038	0.01425
Cluster-45083.168471	222.026	582.557	-1.3917	0.00013038	0.01425
Cluster-45083.122626	99.9856	243.284	-1.2828	0.0001309	0.014299
Cluster-45083.129896	596.808	317.373	0.91109	0.00013105	0.014308
Cluster-45083.191676	81.5317	14.6983	2.4717	0.0001319	0.014391
Cluster-45083.201839	31.1409	1.02383	4.9268	0.00013195	0.014391
Cluster-45083.140503	3097.53	4811.85	-0.63547	0.00013204	0.014394
Cluster-45083.232384	150.154	8.91093	4.0747	0.00013236	0.014421
Cluster-45083.137038	24.3657	0	Inf	0.00013259	0.014425
Cluster-45083.162698	24.3657	0	Inf	0.00013259	0.014425
Cluster-45083.185235	24.3657	0	Inf	0.00013259	0.014425
Cluster-45083.223011	62.0688	4.31446	3.8466	0.00013268	0.014426
Cluster-45083.173716	100.058	23.6828	2.0789	0.00013334	0.014491
Cluster-45083.146025	931.438	534.887	0.80023	0.00013352	0.014502
Cluster-45083.114922	64.7339	10.2275	2.6621	0.000134	0.014537
Cluster-45083.131653	131.77	351.9	-1.4171	0.00013405	0.014537
Cluster-45083.207477	0.576749	30.5047	-5.7249	0.00013404	0.014537
Cluster-45083.154225	215.328	81.7771	1.3968	0.00013518	0.014653
Cluster-45083.156014	621.68	1069.98	-0.78334	0.00013628	0.014765
Cluster-45083.125998	1095.17	1860.68	-0.76468	0.00013678	0.014807
Cluster-45083.138079	168.544	28.969	2.5405	0.00013681	0.014807
Cluster-45083.174838	213.162	82.007	1.3781	0.0001374	0.014863
Cluster-45083.183411	0	25.9604	#NAME?	0.00013796	0.014916
Cluster-45083.226205	71.7284	10.3425	2.794	0.00013837	0.014953
Cluster-45083.139228	44.1181	143.498	-1.7016	0.00013859	0.014969
Cluster-45083.88353	0	39.5521	#NAME?	0.00013913	0.015019
Cluster-45083.128992	231.25	523.123	-1.1777	0.00013994	0.015084
Cluster-45083.137664	115.341	272.369	-1.2397	0.00013981	0.015084
Cluster-45083.155210	834.48	466.301	0.83962	0.0001399	0.015084
Cluster-45083.117837	100.85	248.634	-1.3018	0.00014018	0.015102
Cluster-45083.181970	474.84	235.082	1.0143	0.00014047	0.015125
Cluster-45083.125584	676.029	1170.32	-0.79175	0.00014129	0.015205
Cluster-45083.133759	626.658	1069.16	-0.77073	0.00014137	0.015206
Cluster-45083.204154	60.8403	8.34692	2.8657	0.00014144	0.015206
Cluster-45083.145112	380.184	707.07	-0.89516	0.00014157	0.015213
Cluster-45083.128240	156.717	341.39	-1.1233	0.00014171	0.015219
Cluster-45083.206321	79.5121	13.4966	2.5586	0.00014187	0.015229
Cluster-45083.153775	1037.77	1692.57	-0.70572	0.00014232	0.015269
Cluster-45083.49935	57.8851	6.97823	3.0523	0.00014249	0.01528
Cluster-45083.194266	76.0509	14.7719	2.3641	0.0001432	0.015348
Cluster-45083.37752	0	25.5527	#NAME?	0.00014332	0.015354
Cluster-45083.139895	2378.74	3747.91	-0.65589	0.00014356	0.015371
Cluster-45083.115673	200.544	414.914	-1.0489	0.00014375	0.015383
Cluster-45083.136850	401.097	724.452	-0.85294	0.0001443	0.015435
Cluster-45083.126439	75.6907	203.733	-1.4285	0.0001445	0.015448
Cluster-45083.136744	37.1992	215.118	-2.5318	0.00014549	0.015546
Cluster-45083.105586	73.0956	195.5	-1.4193	0.00014585	0.015575
Cluster-45083.138302	17119.7	26128	-0.60994	0.00014591	0.015575
Cluster-45083.158989	398.715	723.918	-0.86047	0.00014644	0.015624
Cluster-45083.132558	1092.56	1804.46	-0.72385	0.00014674	0.015648
Cluster-45083.121366	189.877	392.86	-1.049	0.00014737	0.015706
Cluster-45083.186171	6.34424	53.7385	-3.0824	0.00014744	0.015706
Cluster-45083.147865	42.3871	2.77872	3.9311	0.00014757	0.015713
Cluster-45083.147418	189.158	395.401	-1.0637	0.00014825	0.015775
Cluster-45083.96832	48.2976	151.29	-1.6473	0.00014831	0.015775
Cluster-45083.131744	1723.24	2774.61	-0.68716	0.00014928	0.015831
Cluster-45083.139215	1921.65	1114.7	0.78569	0.00014927	0.015831
Cluster-45083.142744	395.974	725.299	-0.87317	0.00014926	0.015831
Cluster-45083.153433	675.109	1189.58	-0.81726	0.00014909	0.015831
Cluster-45083.40103	0	25.6155	#NAME?	0.00014925	0.015831
Cluster-45083.67164	23.7882	0	Inf	0.00014906	0.015831
Cluster-45083.197249	94.0001	21.5202	2.127	0.00014945	0.015841
Cluster-45083.137508	24.222	0	Inf	0.00015011	0.015903
Cluster-45083.198644	75.8372	10.7179	2.8229	0.00015103	0.015992
Cluster-45083.81346	460.433	47.0961	3.2893	0.00015152	0.016036
Cluster-45083.139462	2288.7	3601.23	-0.65396	0.0001519	0.01606
Cluster-45083.201631	56.4421	0	Inf	0.00015189	0.01606
Cluster-45083.137064	1258.36	2022.17	-0.68436	0.00015292	0.01616
Cluster-45083.143968	106.04	391.089	-1.8829	0.00015324	0.016185
Cluster-45083.195048	23.6439	0	Inf	0.00015353	0.016208
Cluster-45083.163464	17.8792	93.4039	-2.3852	0.00015373	0.01622
Cluster-45083.139214	705.083	1197.91	-0.76465	0.0001543	0.016273
Cluster-45083.113459	74.5386	12.4836	2.578	0.00015563	0.016405
Cluster-45083.64327	327.494	151.092	1.116	0.00015586	0.016421
Cluster-45083.173077	128.456	17.2686	2.8951	0.00015613	0.016441
[truncated: 798 more rows]

## Sheet: R vs AR DGEs
gene_id	R_readcount	AR_readcount	log2FoldChange	pval	padj
Cluster-45083.197281	502.858	0	Inf	1.1474e-76	2.5695e-71
Cluster-45083.119566	8346.87	1969.39	2.0835	3.8401e-57	3.5239e-52
Cluster-45083.56010	548.374	3017.19	-2.46	4.7206e-57	3.5239e-52
Cluster-45083.63650	238.474	2143.3	-3.1679	5.6216e-54	3.1474e-49
Cluster-45083.161943	333.516	0	Inf	1.8289e-53	8.1918e-49
Cluster-45083.63229	417.041	2309.07	-2.469	2.3925e-51	8.9301e-47
Cluster-45083.206761	922.198	89.9955	3.3572	3.7646e-49	1.2044e-44
Cluster-45083.132762	1100.78	4553.13	-2.0483	2.6612e-48	7.4497e-44
Cluster-45083.195927	630.735	2933.79	-2.2177	9.477e-48	2.3582e-43
Cluster-45083.97087	0	329.052	#NAME?	2.3839e-47	5.3388e-43
Cluster-45083.62923	443.519	2257.02	-2.3474	6.0719e-47	1.2362e-42
Cluster-45083.136099	0	325.174	#NAME?	7.5333e-47	1.4059e-42
Cluster-45083.114869	445.821	15.5226	4.844	3.5687e-44	6.1477e-40
Cluster-45083.65501	1230.33	205.239	2.5837	1.9736e-40	3.157e-36
Cluster-45083.111141	704.464	2848.39	-2.0155	2.3292e-40	3.4774e-36
Cluster-45083.64401	214.267	1272.06	-2.5697	4.4267e-40	6.196e-36
Cluster-45083.182642	470.006	26.5332	4.1468	6.2662e-39	8.2547e-35
Cluster-45083.88998	585.807	2367.71	-2.015	1.6688e-37	2.0762e-33
Cluster-45083.111140	849.629	3141.05	-1.8863	1.8913e-37	2.2292e-33
Cluster-45083.59872	71.4149	687.377	-3.2668	2.8351e-37	3.1746e-33
Cluster-45083.148456	6496.1	1703.86	1.9308	7.2043e-37	7.6829e-33
Cluster-45083.139683	399.751	20.1374	4.3112	1.2277e-35	1.2497e-31
Cluster-45083.161811	0	215.784	#NAME?	2.9985e-32	2.9197e-28
Cluster-45083.60594	184.32	0	Inf	4.1287e-31	3.8526e-27
Cluster-45083.65890	331.81	1408.9	-2.0861	6.3796e-31	5.7148e-27
Cluster-45083.71329	19147.2	7302.94	1.3906	1.3924e-30	1.1994e-26
Cluster-45083.151573	197.577	1.71551	6.8476	8.5827e-29	7.1189e-25
Cluster-45083.81391	622.097	2067.08	-1.7324	1.1494e-27	9.1932e-24
Cluster-45083.62159	1798.83	523.44	1.781	1.631e-27	1.2595e-23
Cluster-45083.185473	1074.81	250.876	2.099	3.3266e-27	2.4833e-23
Cluster-45083.148457	2185.3	516.091	2.0821	6.1067e-26	4.4116e-22
Cluster-45083.125090	1376.14	3781.09	-1.4582	1.1469e-25	8.0264e-22
Cluster-45083.139182	149.187	0	Inf	1.4902e-25	1.0113e-21
Cluster-45083.137110	5086.1	1961.3	1.3748	5.2163e-25	3.4359e-21
Cluster-45083.151405	1070.2	272.404	1.9741	1.0441e-24	6.681e-21
Cluster-45083.65609	0	200.561	#NAME?	4.1977e-23	2.6113e-19
Cluster-45083.168797	2942.22	1098.59	1.4212	7.6753e-23	4.6456e-19
Cluster-45083.94614	2231.55	6295.45	-1.4963	1.0979e-22	6.4702e-19
Cluster-45083.130463	2.88107	184.795	-6.0032	1.7446e-22	1.0018e-18
Cluster-45083.208786	960.184	253.413	1.9218	3.0778e-22	1.7232e-18
Cluster-45083.151431	0	143.875	#NAME?	3.9635e-22	2.1649e-18
Cluster-45083.193824	0	142.216	#NAME?	6.8893e-22	3.6735e-18
Cluster-45083.55704	941.18	142.343	2.7251	7.8635e-22	4.0954e-18
Cluster-45083.203958	211.967	844.49	-1.9942	2.3579e-21	1.2001e-17
Cluster-45083.206349	590.99	101.639	2.5397	2.7084e-21	1.3479e-17
Cluster-45083.65173	781.643	193.072	2.0174	5.2591e-21	2.5604e-17
Cluster-45083.204328	493.66	27.2519	4.1791	1.1165e-20	5.3201e-17
Cluster-45083.124809	5905.81	12962	-1.1341	1.4181e-20	6.6165e-17
Cluster-45083.158912	117.505	0	Inf	1.9388e-20	8.8612e-17
Cluster-45083.208627	389.941	56.6376	2.7834	3.0454e-20	1.3641e-16
Cluster-45083.155181	148.023	0	Inf	4.3163e-20	1.8954e-16
Cluster-45083.81392	832.894	2505.47	-1.5889	6.527e-20	2.811e-16
Cluster-45083.184285	4118.33	1748.67	1.2358	1.144e-19	4.8339e-16
Cluster-45083.164139	186.623	742.012	-1.9913	1.3859e-19	5.7476e-16
Cluster-45083.159491	142.84	0	Inf	1.6555e-19	6.7408e-16
Cluster-45083.216053	108.865	0	Inf	5.0092e-19	2.0032e-15
Cluster-45083.169071	101.949	512.306	-2.3292	5.3986e-19	2.1211e-15
Cluster-45083.153837	0	177.782	#NAME?	7.0904e-19	2.7378e-15
Cluster-45083.89900	142.855	2.93671	5.6042	8.3802e-19	3.1809e-15
Cluster-45083.186712	616.324	147.576	2.0622	1.4488e-18	5.4076e-15
Cluster-45083.208400	704.44	184.3	1.9344	1.9241e-18	7.0642e-15
Cluster-45083.59604	427.944	1579.49	-1.884	2.6043e-18	9.4069e-15
Cluster-45083.138540	327.168	1028.09	-1.6519	4.9249e-18	1.7507e-14
Cluster-45083.123515	1641.65	620.035	1.4047	7.3292e-18	2.5647e-14
Cluster-45083.137465	0	113.351	#NAME?	1.0495e-17	3.5306e-14
Cluster-45083.141659	0	113.323	#NAME?	1.0563e-17	3.5306e-14
Cluster-45083.61589	383.627	1140.58	-1.572	1.0469e-17	3.5306e-14
Cluster-45083.147327	1372	3150.21	-1.1992	2.0213e-17	6.6569e-14
Cluster-45083.194769	3061.48	1332.14	1.2005	2.4229e-17	7.7516e-14
Cluster-45083.200308	69.0954	693.249	-3.3267	2.4196e-17	7.7516e-14
Cluster-45083.80232	0	110.377	#NAME?	2.8571e-17	9.0118e-14
Cluster-45083.160210	472.321	100.55	2.2318	2.9613e-17	9.211e-14
Cluster-45083.144027	1107.05	379.267	1.5454	3.5529e-17	1.0814e-13
Cluster-45083.150311	187.212	6.43317	4.863	3.5733e-17	1.0814e-13
Cluster-45083.169621	3334.43	6992.96	-1.0685	3.9348e-17	1.1749e-13
Cluster-45083.67997	2416.29	5174.49	-1.0986	5.5231e-17	1.6275e-13
Cluster-45083.205677	0	133.33	#NAME?	8.8155e-17	2.5639e-13
Cluster-45083.65848	1380.81	4915.7	-1.8319	1.0053e-16	2.8863e-13
Cluster-45083.193951	789.122	2345.5	-1.5716	1.0665e-16	3.0234e-13
Cluster-45083.140053	1641.63	3620.04	-1.1409	1.1383e-16	3.1865e-13
Cluster-45083.113084	94.4668	0	Inf	1.1755e-16	3.2499e-13
Cluster-45083.169072	33.9857	276.813	-3.0259	1.2389e-16	3.3835e-13
Cluster-45083.137314	2524.1	5329.51	-1.0782	1.5229e-16	4.109e-13
Cluster-45083.138438	620.943	1586.52	-1.3533	1.8562e-16	4.9487e-13
Cluster-45083.98362	1410.64	537.197	1.3928	2.1886e-16	5.7663e-13
Cluster-45083.198163	321.968	966.784	-1.5863	2.4082e-16	6.2712e-13
Cluster-45083.67221	944.059	317.156	1.5737	3.7428e-16	9.6344e-13
Cluster-45083.197459	0	102.47	#NAME?	4.0151e-16	1.0218e-12
Cluster-45083.78819	1.15201	116.222	-6.6566	5.0385e-16	1.2678e-12
Cluster-45083.140273	24953.8	12878.3	0.95432	8.0232e-16	1.9964e-12
Cluster-45083.138264	3520.61	1631.73	1.1094	8.2305e-16	2.0255e-12
Cluster-45083.140272	36667	19045.9	0.945	8.514e-16	2.0725e-12
Cluster-45083.68123	417.021	88.28	2.24	9.2879e-16	2.2366e-12
Cluster-45083.139320	1809.18	748.473	1.2733	1.1067e-15	2.6365e-12
Cluster-45083.41598	647.413	187.005	1.7916	1.301e-15	3.0669e-12
Cluster-45083.142674	671.03	1639.45	-1.2888	1.964e-15	4.5816e-12
Cluster-45083.88533	801.836	2341.99	-1.5464	2.0321e-15	4.6916e-12
Cluster-45083.96363	1542.03	3309.99	-1.102	2.5303e-15	5.7823e-12
Cluster-45083.141166	800.053	1884.73	-1.2362	2.8047e-15	6.3446e-12
Cluster-45083.114562	0	96.2989	#NAME?	3.33e-15	7.3836e-12
Cluster-45083.174035	1158.34	434.923	1.4132	3.3281e-15	7.3836e-12
Cluster-45083.157807	1161.19	410.927	1.4986	3.4685e-15	7.6154e-12
Cluster-45083.142078	523.008	1334.59	-1.3515	4.0114e-15	8.7219e-12
Cluster-45083.68227	559.876	1404.64	-1.327	4.6719e-15	1.006e-11
Cluster-45083.87244	4777.96	2335.17	1.0329	4.7458e-15	1.0122e-11
Cluster-45083.146061	3209.42	1480.83	1.1159	7.2605e-15	1.5118e-11
Cluster-45083.165853	971.169	2190.2	-1.1733	7.3583e-15	1.5118e-11
Cluster-45083.182654	1419.85	574.045	1.3065	7.3043e-15	1.5118e-11
Cluster-45083.64930	547.206	1372.57	-1.3267	7.2122e-15	1.5118e-11
Cluster-45083.64515	660.094	200.614	1.7182	9.0061e-15	1.8336e-11
Cluster-45083.191959	520.673	1463.4	-1.4909	9.1451e-15	1.8451e-11
Cluster-45083.118339	222.919	26.7669	3.058	1.1477e-14	2.295e-11
Cluster-45083.89826	726.332	1705.28	-1.2313	1.396e-14	2.7667e-11
Cluster-45083.114602	81.2223	0	Inf	1.8613e-14	3.6564e-11
Cluster-45083.66771	302.985	869.615	-1.5211	1.9938e-14	3.8828e-11
Cluster-45083.139278	2799.96	1314.85	1.0905	2.0274e-14	3.9141e-11
Cluster-45083.191468	1664.05	705.48	1.238	2.6981e-14	5.1645e-11
Cluster-45083.58645	266.122	41.9915	2.6639	3.6252e-14	6.8803e-11
Cluster-45083.182241	1821.89	803.373	1.1813	4.7784e-14	8.9927e-11
Cluster-45083.73801	0	88.3372	#NAME?	5.0777e-14	9.4762e-11
Cluster-45083.100742	224.637	696.708	-1.633	5.1649e-14	9.5593e-11
Cluster-45083.92486	287.418	49.9719	2.524	5.3095e-14	9.7465e-11
Cluster-45083.211995	578.283	111.645	2.3729	6.8553e-14	1.2482e-10
Cluster-45083.196063	7.48534	142.924	-4.255	6.9865e-14	1.2618e-10
Cluster-45083.65703	609.403	187.105	1.7035	7.6149e-14	1.3643e-10
Cluster-45083.142736	77.1829	0	Inf	8.7819e-14	1.5609e-10
Cluster-45083.105239	1731.43	3517.09	-1.0224	9.7172e-14	1.7135e-10
Cluster-45083.58404	1627.74	639.352	1.3482	9.9216e-14	1.7359e-10
Cluster-45083.166034	244.791	37.4141	2.7099	1.4114e-13	2.4502e-10
Cluster-45083.214572	103.688	2.09765	5.6273	1.5082e-13	2.5981e-10
Cluster-45083.110905	2567.87	5009.97	-0.96423	1.731e-13	2.9592e-10
Cluster-45083.103320	0	84.5614	#NAME?	1.8559e-13	3.1488e-10
Cluster-45083.164138	87.559	381.914	-2.1249	1.8909e-13	3.184e-10
Cluster-45083.69418	0	179.034	#NAME?	2.01e-13	3.3593e-10
Cluster-45083.134693	325.449	882.941	-1.4399	2.3161e-13	3.8422e-10
Cluster-45083.132095	58.7311	520.314	-3.1472	2.3957e-13	3.945e-10
Cluster-45083.196538	768.957	265.624	1.5335	2.5773e-13	4.213e-10
Cluster-45083.156676	278.199	28.1085	3.307	3.249e-13	5.2726e-10
Cluster-45083.177055	492.483	1196.54	-1.2807	3.8991e-13	6.2653e-10
Cluster-45083.187686	0	82.3236	#NAME?	3.9447e-13	6.2653e-10
Cluster-45083.67444	638.784	209.22	1.6103	3.9363e-13	6.2653e-10
Cluster-45083.99711	81.7985	708.035	-3.1137	4.002e-13	6.3116e-10
Cluster-45083.122596	1599.54	712.382	1.1669	4.5056e-13	7.0562e-10
Cluster-45083.139672	308.181	839.728	-1.4461	4.6196e-13	7.086e-10
Cluster-45083.165983	38.5929	247.38	-2.6803	4.5868e-13	7.086e-10
Cluster-45083.57986	101.944	0	Inf	4.599e-13	7.086e-10
Cluster-45083.129673	0	81.5967	#NAME?	5.1298e-13	7.8151e-10
Cluster-45083.53469	922.763	355.025	1.378	6.2896e-13	9.5173e-10
Cluster-45083.56320	86.3957	437.991	-2.3419	7.0865e-13	1.0651e-09
Cluster-45083.143451	1460.74	2948	-1.013	7.3333e-13	1.0949e-09
Cluster-45083.175689	876.105	332.546	1.3975	7.9084e-13	1.1729e-09
Cluster-45083.110145	1209	509.753	1.246	9.3712e-13	1.3807e-09
Cluster-45083.66070	295.488	904.576	-1.6141	9.9218e-13	1.4523e-09
Cluster-45083.196537	2336.23	756.941	1.6259	1.1015e-12	1.6018e-09
Cluster-45083.89584	1.15201	91.9073	-6.318	1.2377e-12	1.7883e-09
Cluster-45083.150280	1555.19	700.569	1.1505	1.2656e-12	1.8168e-09
Cluster-45083.205806	0	83.7867	#NAME?	1.3155e-12	1.8765e-09
Cluster-45083.66074	345.591	80.7939	2.0967	1.6558e-12	2.3469e-09
Cluster-45083.176622	123.266	7.27223	4.0832	1.9065e-12	2.6853e-09
Cluster-45083.144287	1389.87	577.94	1.266	1.9503e-12	2.7298e-09
Cluster-45083.198676	1100.2	458.503	1.2628	2.0158e-12	2.804e-09
Cluster-45083.201839	589.331	2060.26	-1.8057	2.0455e-12	2.8277e-09
Cluster-45083.66126	2744.05	1369.35	1.0028	2.0842e-12	2.8636e-09
Cluster-45083.154400	1956.67	930.602	1.0722	2.1603e-12	2.9499e-09
Cluster-45083.129054	68.5464	0	Inf	2.4636e-12	3.3059e-09
Cluster-45083.204099	68.5431	0	Inf	2.4652e-12	3.3059e-09
Cluster-45083.51098	536.847	169.608	1.6623	2.4379e-12	3.3059e-09
Cluster-45083.100726	862.308	1833.53	-1.0884	2.8199e-12	3.7591e-09
Cluster-45083.206866	882.435	345.188	1.3541	2.9013e-12	3.8447e-09
Cluster-45083.191030	449.268	128.79	1.8026	3.1145e-12	4.1029e-09
Cluster-45083.114545	0	75.7876	#NAME?	3.6556e-12	4.7825e-09
Cluster-45083.142257	4896.68	9060.72	-0.88782	3.6731e-12	4.7825e-09
Cluster-45083.52091	163.579	17.5559	3.22	3.7715e-12	4.8822e-09
Cluster-45083.144846	5181.09	9372.5	-0.85518	4.1343e-12	5.3212e-09
Cluster-45083.70303	0	75.2476	#NAME?	4.555e-12	5.8291e-09
Cluster-45083.146637	441.814	90.928	2.2806	4.7357e-12	6.0259e-09
Cluster-45083.116011	1186.57	2392.85	-1.0119	4.9364e-12	6.2458e-09
Cluster-45083.140080	982.085	2030.34	-1.0478	4.9727e-12	6.2563e-09
Cluster-45083.59648	208.539	690.687	-1.7277	5.1165e-12	6.4014e-09
Cluster-45083.176489	0	74.7533	#NAME?	5.3587e-12	6.6671e-09
Cluster-45083.197462	217.165	19.2995	3.4922	5.8167e-12	7.1969e-09
Cluster-45083.166227	821.948	318.786	1.3665	5.8602e-12	7.211e-09
Cluster-45083.191886	66.2395	0	Inf	6.0167e-12	7.3631e-09
Cluster-45083.150192	13407.3	5852.94	1.1958	6.3133e-12	7.684e-09
Cluster-45083.99397	1112.85	475.731	1.226	6.6604e-12	8.0627e-09
Cluster-45083.121915	1472.84	2883.12	-0.96902	7.2543e-12	8.7344e-09
Cluster-45083.112149	0	73.7834	#NAME?	7.3852e-12	8.8445e-09
Cluster-45083.197128	12.0917	159.744	-3.7237	7.8282e-12	9.3251e-09
Cluster-45083.146475	335.796	60.0418	2.4835	8.2529e-12	9.779e-09
Cluster-45083.124297	0	106.313	#NAME?	8.7054e-12	1.0261e-08
Cluster-45083.40939	134.788	11.1508	3.5955	9.8443e-12	1.1543e-08
Cluster-45083.143688	173.96	536.64	-1.6252	9.9219e-12	1.1573e-08
Cluster-45083.57018	561.606	187.767	1.5806	1.0081e-11	1.1698e-08
Cluster-45083.57017	232.708	41.0402	2.5034	1.0189e-11	1.1761e-08
Cluster-45083.114552	114.055	788.913	-2.7901	1.2321e-11	1.4151e-08
Cluster-45083.66069	442.362	1043.1	-1.2376	1.2795e-11	1.462e-08
Cluster-45083.65018	271.886	725.38	-1.4157	1.3899e-11	1.5801e-08
Cluster-45083.200691	108.869	396.552	-1.8649	1.5568e-11	1.7609e-08
Cluster-45083.94516	572.533	196.55	1.5425	1.7763e-11	1.999e-08
Cluster-45083.180284	63.3647	0	Inf	1.8371e-11	2.0514e-08
Cluster-45083.194943	2029.22	1003.5	1.0159	1.8412e-11	2.0514e-08
Cluster-45083.195474	99.0761	645.365	-2.7035	1.9844e-11	2.1968e-08
Cluster-45083.21252	165.315	19.8301	3.0595	1.9913e-11	2.1968e-08
Cluster-45083.169389	16.1223	160.126	-3.3121	2.4625e-11	2.7033e-08
Cluster-45083.153401	0	69.5227	#NAME?	3.2066e-11	3.503e-08
Cluster-45083.127991	538.559	1198.9	-1.1545	3.6713e-11	3.9912e-08
Cluster-45083.132921	578.307	1267.27	-1.1318	3.9863e-11	4.3127e-08
Cluster-45083.129205	214.268	602.026	-1.4904	4.0152e-11	4.3231e-08
Cluster-45083.114550	70.2721	436.173	-2.6339	4.226e-11	4.5283e-08
Cluster-45083.57402	698.701	268.348	1.3806	4.9452e-11	5.2737e-08
Cluster-45083.194103	1371.43	642.365	1.0942	5.1373e-11	5.4526e-08
Cluster-45083.134198	761.46	302.816	1.3303	5.4788e-11	5.7876e-08
Cluster-45083.141384	60.4794	0	Inf	5.6322e-11	5.9218e-08
Cluster-45083.118649	241.356	648.862	-1.4267	5.7951e-11	6.0392e-08
Cluster-45083.63418	2140.44	1087.32	0.97713	5.7979e-11	6.0392e-08
Cluster-45083.159509	134.215	12.8663	3.3829	6.4254e-11	6.6312e-08
Cluster-45083.94135	524.729	179.321	1.549	6.4176e-11	6.6312e-08
Cluster-45083.129060	0	67.4531	#NAME?	6.5961e-11	6.7452e-08
Cluster-45083.82355	172.224	23.6058	2.8671	6.5927e-11	6.7452e-08
Cluster-45083.56417	129.03	11.3927	3.5015	6.8177e-11	6.9401e-08
Cluster-45083.147994	100.224	643.235	-2.6821	7.2101e-11	7.3064e-08
Cluster-45083.135841	632.497	2028.3	-1.6811	7.3319e-11	7.3963e-08
Cluster-45083.144690	3397.16	1369.39	1.3108	7.5638e-11	7.5961e-08
Cluster-45083.149888	8981.37	3658.54	1.2957	8.0329e-11	8.0311e-08
Cluster-45083.128361	604.805	202.45	1.5789	8.7382e-11	8.6975e-08
Cluster-45083.118648	386.454	0	Inf	9.4296e-11	9.3029e-08
Cluster-45083.138091	3040.24	5421.93	-0.83462	9.4045e-11	9.3029e-08
Cluster-45083.67781	1287.35	601.37	1.0981	9.4797e-11	9.3113e-08
Cluster-45083.202268	761.465	306.432	1.3132	9.7508e-11	9.5358e-08
Cluster-45083.115682	688.906	243.108	1.5027	9.8329e-11	9.5743e-08
Cluster-45083.58785	1085.76	2464.61	-1.1826	1.0154e-10	9.8442e-08
Cluster-45083.158893	1059.25	473.335	1.1621	1.11e-10	1.0715e-07
Cluster-45083.61704	0	65.8778	#NAME?	1.1533e-10	1.1086e-07
Cluster-45083.204580	463.116	151.678	1.6104	1.2888e-10	1.2335e-07
Cluster-45083.197668	482.104	161.206	1.5804	1.3447e-10	1.2815e-07
Cluster-45083.133187	1149.14	2832.92	-1.3017	1.361e-10	1.2915e-07
Cluster-45083.122536	58.1717	0	Inf	1.382e-10	1.3059e-07
Cluster-45083.215144	264.378	59.7146	2.1464	1.463e-10	1.3766e-07
Cluster-45083.78972	74.2968	329.985	-2.151	1.5267e-10	1.4305e-07
Cluster-45083.61496	791.447	1775.04	-1.1653	1.5643e-10	1.4536e-07
Cluster-45083.96552	0	64.992	#NAME?	1.561e-10	1.4536e-07
Cluster-45083.204836	539.733	192.216	1.4895	1.6278e-10	1.5064e-07
Cluster-45083.97536	75.4602	518.272	-2.7799	1.658e-10	1.528e-07
Cluster-45083.156681	0	193.597	#NAME?	1.7311e-10	1.5889e-07
Cluster-45083.142252	818.532	1650.01	-1.0114	1.8006e-10	1.6459e-07
Cluster-45083.70887	821.992	1655.46	-1.01	1.852e-10	1.686e-07
Cluster-45083.147272	567.355	1217.41	-1.1015	1.8606e-10	1.6869e-07
Cluster-45083.141071	4400.08	2458.71	0.83963	1.8824e-10	1.6998e-07
Cluster-45083.165992	254.026	2154.47	-3.0843	1.9502e-10	1.754e-07
Cluster-45083.198216	569.672	208.688	1.4488	2.044e-10	1.831e-07
Cluster-45083.116791	0	64.1529	#NAME?	2.0901e-10	1.8648e-07
Cluster-45083.158286	0	73.1862	#NAME?	2.2028e-10	1.9576e-07
Cluster-45083.101124	120.957	10.535	3.5212	2.2311e-10	1.9749e-07
Cluster-45083.117659	148.607	18.4417	3.0105	2.2505e-10	1.9842e-07
Cluster-45083.138687	3435.35	6011.12	-0.80717	2.4544e-10	2.1555e-07
Cluster-45083.94061	3790.62	2101.36	0.85111	2.505e-10	2.1914e-07
Cluster-45083.139818	225.225	601.298	-1.4167	2.5216e-10	2.1974e-07
Cluster-45083.109379	1123.19	518.571	1.115	2.6207e-10	2.2748e-07
Cluster-45083.176927	205.066	562.477	-1.4557	2.7378e-10	2.3673e-07
Cluster-45083.147455	2.88107	87.5262	-4.925	2.7798e-10	2.3944e-07
Cluster-45083.141359	3603.43	1911.94	0.91433	2.9961e-10	2.5708e-07
Cluster-45083.117414	201.018	36.3039	2.4691	3.1009e-10	2.6414e-07
Cluster-45083.143253	3408.14	1879.7	0.85848	3.102e-10	2.6414e-07
Cluster-45083.44725	835.76	300.875	1.4739	3.2257e-10	2.7364e-07
Cluster-45083.174065	545.456	185.578	1.5554	3.3289e-10	2.7954e-07
Cluster-45083.187629	13.2508	162.138	-3.6131	3.31e-10	2.7954e-07
Cluster-45083.212488	61.6294	0.428878	7.1669	3.3328e-10	2.7954e-07
Cluster-45083.68132	441.203	985.886	-1.16	3.3543e-10	2.8029e-07
Cluster-45083.146519	55.8676	0	Inf	3.3932e-10	2.8144e-07
Cluster-45083.188311	55.8714	0	Inf	3.3907e-10	2.8144e-07
Cluster-45083.94134	2539.15	5604.7	-1.1423	3.4096e-10	2.8176e-07
Cluster-45083.67777	224.643	45.5616	2.3017	3.4751e-10	2.8612e-07
Cluster-45083.126602	1706.69	864.808	0.98075	3.6081e-10	2.9598e-07
Cluster-45083.139865	1874.32	3641.95	-0.95834	3.7676e-10	3.0682e-07
Cluster-45083.185047	0	62.4654	#NAME?	3.7567e-10	3.0682e-07
Cluster-45083.193948	2839.67	5974.99	-1.0732	3.7998e-10	3.0743e-07
Cluster-45083.203023	1.15159	74.1375	-6.0085	3.8025e-10	3.0743e-07
Cluster-45083.182917	0	62.2691	#NAME?	3.9347e-10	3.1697e-07
Cluster-45083.53776	386.489	118.813	1.7017	4.1283e-10	3.3137e-07
Cluster-45083.202197	1170.44	551.847	1.0847	4.2515e-10	3.4004e-07
Cluster-45083.129172	3931.75	2204.52	0.83471	4.3134e-10	3.4377e-07
Cluster-45083.68952	616.958	1556.67	-1.3352	4.8177e-10	3.826e-07
Cluster-45083.135045	1038.52	1992.6	-0.94013	4.9671e-10	3.9306e-07
Cluster-45083.45467	254.011	59.0157	2.1057	5.2167e-10	4.1137e-07
Cluster-45083.48624	0	61.4581	#NAME?	5.2358e-10	4.1143e-07
Cluster-45083.132214	253.427	22.2351	3.5107	5.3042e-10	4.1534e-07
Cluster-45083.199623	696.951	284.356	1.2934	5.569e-10	4.3305e-07
Cluster-45083.212494	422.221	138.188	1.6114	5.5667e-10	4.3305e-07
Cluster-45083.156011	1892.71	982.631	0.94573	5.8461e-10	4.5302e-07
Cluster-45083.206680	883.638	1831.6	-1.0516	6.5026e-10	5.0215e-07
Cluster-45083.135326	54.1419	0	Inf	6.6581e-10	5.124e-07
Cluster-45083.67234	555.828	1255.58	-1.1756	7.031e-10	5.3924e-07
Cluster-45083.61829	112.9	372.311	-1.7215	7.0553e-10	5.3926e-07
Cluster-45083.164805	0	116.716	#NAME?	7.1701e-10	5.4617e-07
Cluster-45083.61634	2459.6	1048.78	1.2297	7.4003e-10	5.6179e-07
Cluster-45083.151038	4078.76	2313.78	0.81788	7.8692e-10	5.9538e-07
Cluster-45083.214844	62.2026	0	Inf	7.9858e-10	6.003e-07
Cluster-45083.63613	2266.53	668.789	1.7609	7.988e-10	6.003e-07
Cluster-45083.151105	89.2792	4.71766	4.2422	8.1508e-10	6.1049e-07
Cluster-45083.181741	297.787	79.8157	1.8995	8.2655e-10	6.1702e-07
Cluster-45083.153627	12123	7241.49	0.74339	8.5003e-10	6.3244e-07
Cluster-45083.139912	5429.45	11254.9	-1.0517	8.6241e-10	6.3953e-07
Cluster-45083.175699	4022.83	2189.98	0.87729	8.8499e-10	6.541e-07
Cluster-45083.137009	1437.72	2634.67	-0.87384	8.9863e-10	6.62e-07
Cluster-45083.182512	203.897	39.6975	2.3607	9.0308e-10	6.631e-07
Cluster-45083.115672	925.647	418.433	1.1455	9.1685e-10	6.7101e-07
Cluster-45083.204100	7.49078	106.508	-3.8297	9.7183e-10	7.0893e-07
Cluster-45083.179172	934.848	425.306	1.1362	1.0222e-09	7.4326e-07
Cluster-45083.92485	480.367	120.566	1.9943	1.03e-09	7.4651e-07
Cluster-45083.131045	2632.86	1441.42	0.86913	1.0365e-09	7.488e-07
Cluster-45083.127418	374.431	979.06	-1.3867	1.04e-09	7.4892e-07
Cluster-45083.195095	1344.98	2476.53	-0.88074	1.0453e-09	7.5028e-07
Cluster-45083.194026	297.786	714.713	-1.2631	1.0878e-09	7.783e-07
Cluster-45083.139053	2271.75	1224.4	0.89173	1.1247e-09	8.0215e-07
Cluster-45083.53566	460.224	1050.01	-1.19	1.1788e-09	8.3805e-07
Cluster-45083.117896	888.777	400.261	1.1509	1.3139e-09	9.3114e-07
Cluster-45083.105460	1324.8	2434.21	-0.87768	1.363e-09	9.629e-07
Cluster-45083.138173	1579.94	2850.99	-0.85159	1.3772e-09	9.699e-07
Cluster-45083.131780	2.30486	78.3795	-5.0877	1.3994e-09	9.8242e-07
Cluster-45083.18155	258.04	63.3875	2.0253	1.4364e-09	1.0053e-06
Cluster-45083.106281	708.47	1413.05	-0.99603	1.4518e-09	1.0129e-06
Cluster-45083.40030	51.8421	233.46	-2.171	1.543e-09	1.0718e-06
Cluster-45083.46844	82.943	333.024	-2.0054	1.5459e-09	1.0718e-06
Cluster-45083.131540	3480.22	5932.93	-0.76956	1.5769e-09	1.09e-06
Cluster-45083.122806	880.709	397.136	1.149	1.6408e-09	1.1306e-06
Cluster-45083.125937	174.524	598.866	-1.7788	1.6751e-09	1.1508e-06
Cluster-45083.128159	1278.74	2350.14	-0.87802	1.6856e-09	1.1517e-06
Cluster-45083.138936	1366.82	684.944	0.99677	1.6868e-09	1.1517e-06
Cluster-45083.144719	1018.36	477.838	1.0916	1.6984e-09	1.1561e-06
Cluster-45083.39168	0	58.0458	#NAME?	1.7107e-09	1.161e-06
Cluster-45083.129274	1864.55	3390.01	-0.86246	1.7197e-09	1.1636e-06
Cluster-45083.63849	651.449	1313.59	-1.0118	1.7407e-09	1.1742e-06
Cluster-45083.165999	13.8245	128.408	-3.2154	1.748e-09	1.1756e-06
Cluster-45083.107809	337.56	965.537	-1.5162	1.8153e-09	1.2172e-06
Cluster-45083.48464	353.656	109.323	1.6937	1.8529e-09	1.2387e-06
Cluster-45083.179483	120.386	12.5859	3.2578	1.9157e-09	1.2768e-06
Cluster-45083.116250	0	67.6763	#NAME?	2.0212e-09	1.3432e-06
Cluster-45083.133431	244.814	610.881	-1.3192	2.1364e-09	1.4155e-06
Cluster-45083.68975	619.778	251.296	1.3024	2.1451e-09	1.4171e-06
Cluster-45083.99424	83.5292	0	Inf	2.2321e-09	1.4702e-06
Cluster-45083.104105	2559.12	1265.46	1.016	2.2398e-09	1.471e-06
Cluster-45083.39656	1.15201	68.5995	-5.896	2.2495e-09	1.473e-06
Cluster-45083.171522	8.06281	112.166	-3.7982	2.2741e-09	1.4848e-06
Cluster-45083.163697	202.758	41.4037	2.2919	2.2974e-09	1.4957e-06
Cluster-45083.144337	0	104.446	#NAME?	2.3157e-09	1.5032e-06
Cluster-45083.69150	328.313	97.8929	1.7458	2.3416e-09	1.5156e-06
Cluster-45083.162940	50.6851	0	Inf	2.5719e-09	1.6551e-06
Cluster-45083.83417	50.6855	0	Inf	2.5717e-09	1.6551e-06
Cluster-45083.182243	1130.1	495.588	1.1892	2.6679e-09	1.712e-06
Cluster-45083.143544	1999.88	3495.95	-0.80577	2.8868e-09	1.8471e-06
Cluster-45083.58041	171.647	472.562	-1.4611	3.005e-09	1.9173e-06
Cluster-45083.179343	50.1164	0	Inf	3.2178e-09	2.0472e-06
Cluster-45083.144737	1399.71	714.359	0.9704	3.309e-09	2.0941e-06
Cluster-45083.68601	3764.1	2170.15	0.79451	3.3101e-09	2.0941e-06
Cluster-45083.147454	358.88	1160.11	-1.6927	3.4039e-09	2.1474e-06
Cluster-45083.115620	0	55.9949	#NAME?	3.5211e-09	2.215e-06
Cluster-45083.155863	1489.52	2662.22	-0.83778	3.6666e-09	2.3001e-06
Cluster-45083.96502	1074.85	520.118	1.0472	3.8048e-09	2.3801e-06
Cluster-45083.105843	2577.01	4456.98	-0.79037	3.8731e-09	2.4161e-06
Cluster-45083.49050	230.97	54.5961	2.0808	3.889e-09	2.4193e-06
Cluster-45083.58649	0	55.6408	#NAME?	4.0147e-09	2.4906e-06
Cluster-45083.158446	49.5402	0	Inf	4.0322e-09	2.4945e-06
Cluster-45083.111519	2830.41	1460.14	0.9549	4.0529e-09	2.5004e-06
Cluster-45083.113978	175.109	475.976	-1.4426	4.1904e-09	2.5711e-06
Cluster-45083.193933	456.191	165.989	1.4586	4.1889e-09	2.5711e-06
Cluster-45083.106794	1282.14	592.961	1.1126	4.4234e-09	2.6992e-06
Cluster-45083.32771	289.72	81.7358	1.8256	4.4207e-09	2.6992e-06
Cluster-45083.169947	496.519	1034.21	-1.0586	4.46e-09	2.7142e-06
Cluster-45083.113979	111.166	352.276	-1.664	4.7159e-09	2.8621e-06
Cluster-45083.206003	373.819	123.671	1.5958	4.8554e-09	2.9388e-06
Cluster-45083.95051	14.3949	125.658	-3.1259	5.099e-09	3.0779e-06
Cluster-45083.139403	2173.25	1195.36	0.86241	5.2023e-09	3.1319e-06
Cluster-45083.131454	18485.3	9201.79	1.0064	5.2829e-09	3.1718e-06
Cluster-45083.85500	535.092	210.974	1.3427	5.4244e-09	3.2481e-06
Cluster-45083.91992	109.453	0	Inf	5.4797e-09	3.2725e-06
Cluster-45083.62993	0	54.7082	#NAME?	5.5048e-09	3.2787e-06
Cluster-45083.50027	2319	891.314	1.3795	5.5851e-09	3.3177e-06
Cluster-45083.189311	1726.88	921.852	0.90556	5.7618e-09	3.4137e-06
Cluster-45083.132089	31.0929	191.292	-2.6211	5.786e-09	3.4189e-06
Cluster-45083.134324	573.125	1156.07	-1.0123	5.8188e-09	3.4293e-06
Cluster-45083.192324	864.553	393.912	1.1341	6.1163e-09	3.5952e-06
Cluster-45083.136342	592.138	1187.01	-1.0033	6.2278e-09	3.6511e-06
Cluster-45083.138830	804.71	1534.11	-0.93086	6.2678e-09	3.6554e-06
Cluster-45083.68222	3563.81	1595.95	1.159	6.262e-09	3.6554e-06
Cluster-45083.55138	255.179	67.1083	1.9269	6.3685e-09	3.7045e-06
Cluster-45083.127417	25.3446	157.617	-2.6367	6.4125e-09	3.7204e-06
Cluster-45083.169190	279.942	658.626	-1.2343	6.4642e-09	3.7407e-06
Cluster-45083.107444	353.66	796.545	-1.1714	7.0177e-09	4.0505e-06
Cluster-45083.82600	182.009	25.6766	2.8255	7.0564e-09	4.0624e-06
Cluster-45083.140593	1244.19	2242.99	-0.85022	7.1079e-09	4.0816e-06
Cluster-45083.137733	571.998	1148.4	-1.0055	7.5272e-09	4.3113e-06
Cluster-45083.66560	477.467	1131.76	-1.2451	7.6798e-09	4.3875e-06
Cluster-45083.39171	47.8098	0	Inf	7.9405e-09	4.5175e-06
Cluster-45083.48747	47.8052	0	Inf	7.9477e-09	4.5175e-06
Cluster-45083.86685	101.375	327.521	-1.6919	8.2309e-09	4.6666e-06
Cluster-45083.44900	0	53.4871	#NAME?	8.4763e-09	4.7936e-06
Cluster-45083.151401	242.496	62.3252	1.9601	9.0258e-09	5.0915e-06
Cluster-45083.134086	11.5159	210.31	-4.1908	9.0993e-09	5.1201e-06
Cluster-45083.119771	901.452	426.673	1.0791	9.1553e-09	5.1387e-06
Cluster-45083.134640	235.6	586.481	-1.3157	9.1815e-09	5.1405e-06
Cluster-45083.134143	1589.2	2784.23	-0.80898	9.3281e-09	5.2095e-06
Cluster-45083.182649	665.276	288.794	1.2039	9.7891e-09	5.4534e-06
Cluster-45083.146547	1791.94	972.011	0.88248	9.8682e-09	5.4838e-06
Cluster-45083.53843	126.144	16.3803	2.945	9.9361e-09	5.5079e-06
Cluster-45083.144763	113.47	12.5859	3.1724	9.9913e-09	5.5248e-06
Cluster-45083.55386	711.391	1370.22	-0.9457	1.008e-08	5.5465e-06
Cluster-45083.73495	332.363	105.761	1.6519	1.0074e-08	5.5465e-06
Cluster-45083.182656	4261.35	2525.82	0.75456	1.0902e-08	5.9842e-06
Cluster-45083.126366	499.383	195.291	1.3545	1.0962e-08	6.0024e-06
Cluster-45083.82399	95.6172	8.11129	3.5593	1.1005e-08	6.0114e-06
Cluster-45083.58593	657.799	1280.09	-0.96052	1.1447e-08	6.2374e-06
Cluster-45083.145109	956.716	463.232	1.0464	1.159e-08	6.3002e-06
Cluster-45083.190313	202.187	45.3851	2.1554	1.1634e-08	6.3087e-06
Cluster-45083.14471	288.007	84.822	1.7636	1.222e-08	6.6103e-06
Cluster-45083.96832	472.904	140.144	1.7546	1.2249e-08	6.6103e-06
Cluster-45083.107149	46.6566	0	Inf	1.248e-08	6.7183e-06
Cluster-45083.60019	863.426	407.925	1.0818	1.2989e-08	6.9759e-06
Cluster-45083.180138	0	52.2098	#NAME?	1.3231e-08	7.0888e-06
Cluster-45083.126367	9043.04	4577.1	0.98237	1.3449e-08	7.1883e-06
Cluster-45083.64043	184.894	591.71	-1.6782	1.3536e-08	7.2174e-06
Cluster-45083.138472	107.716	11.3273	3.2494	1.3585e-08	7.2266e-06
Cluster-45083.65810	789.102	364.19	1.1155	1.3713e-08	7.2773e-06
Cluster-45083.57993	844.961	249.318	1.7609	1.506e-08	7.9731e-06
Cluster-45083.104547	161.301	0	Inf	1.5324e-08	8.0938e-06
Cluster-45083.141411	427.364	41.2833	3.3718	1.5428e-08	8.1296e-06
Cluster-45083.135791	1183.71	2117.95	-0.83936	1.5569e-08	8.1848e-06
Cluster-45083.108641	169.352	23.0741	2.8757	1.575e-08	8.2603e-06
Cluster-45083.158739	0	51.65	#NAME?	1.5846e-08	8.2914e-06
Cluster-45083.62904	0	51.4175	#NAME?	1.7559e-08	9.1664e-06
Cluster-45083.137803	9157.29	14619.4	-0.67489	1.7812e-08	9.2769e-06
Cluster-45083.132563	1102.47	555.667	0.98845	1.7992e-08	9.3181e-06
Cluster-45083.145611	2441.64	1392.82	0.80984	1.8016e-08	9.3181e-06
Cluster-45083.68329	1320.75	648.041	1.0272	1.801e-08	9.3181e-06
Cluster-45083.94192	390.522	139.251	1.4877	1.8138e-08	9.3594e-06
Cluster-45083.145610	167.049	32.1553	2.3771	1.9034e-08	9.7994e-06
Cluster-45083.134762	6892.4	4225.97	0.70573	1.9351e-08	9.9394e-06
Cluster-45083.153059	45.5021	0	Inf	1.9625e-08	1.0057e-05
Cluster-45083.115584	2.88023	72.935	-4.6624	2.0283e-08	1.0371e-05
Cluster-45083.145719	656.65	1264.53	-0.9454	2.1246e-08	1.0838e-05
Cluster-45083.214574	1115.19	336.825	1.7272	2.1505e-08	1.0946e-05
Cluster-45083.167866	771.822	358.102	1.1079	2.1621e-08	1.098e-05
Cluster-45083.151773	8.64321	98.6665	-3.5129	2.2025e-08	1.116e-05
Cluster-45083.104550	173.375	1021.12	-2.5582	2.2663e-08	1.1431e-05
Cluster-45083.208783	711.923	292.879	1.2814	2.2625e-08	1.1431e-05
Cluster-45083.117783	3321.71	1595.71	1.0577	2.3375e-08	1.1753e-05
Cluster-45083.133755	1636.49	3431.49	-1.0682	2.3459e-08	1.1753e-05
Cluster-45083.174247	94.461	8.39059	3.4929	2.3456e-08	1.1753e-05
Cluster-45083.56630	1707.8	703.96	1.2786	2.3566e-08	1.178e-05
Cluster-45083.186314	0	50.5223	#NAME?	2.3882e-08	1.1912e-05
Cluster-45083.138416	1699.79	2914.7	-0.77799	2.4406e-08	1.2146e-05
Cluster-45083.179623	44.9317	0	Inf	2.458e-08	1.2205e-05
Cluster-45083.120205	37.4539	338.647	-3.1766	2.5262e-08	1.2516e-05
Cluster-45083.122014	2284.99	1303.6	0.80968	2.5409e-08	1.2562e-05
Cluster-45083.149140	421.628	157.364	1.4219	2.5535e-08	1.2596e-05
Cluster-45083.145893	0	51.1744	#NAME?	3.0378e-08	1.4952e-05
Cluster-45083.127394	3.45477	74.6131	-4.4328	3.0879e-08	1.5165e-05
Cluster-45083.144493	649.148	1243.1	-0.93733	3.1054e-08	1.5218e-05
Cluster-45083.84329	78.9153	5.14653	3.9386	3.1604e-08	1.5454e-05
Cluster-45083.138810	421.639	873.067	-1.0501	3.1841e-08	1.5535e-05
Cluster-45083.142998	230.989	551.688	-1.256	3.203e-08	1.5594e-05
Cluster-45083.99966	0	49.6459	#NAME?	3.2344e-08	1.5712e-05
Cluster-45083.108505	215.996	525.256	-1.282	3.2637e-08	1.5786e-05
Cluster-45083.140406	179.72	38.6166	2.2185	3.2611e-08	1.5786e-05
Cluster-45083.126473	1122.66	1994.28	-0.82895	3.2958e-08	1.5887e-05
Cluster-45083.56116	357.691	124.398	1.5237	3.2986e-08	1.5887e-05
Cluster-45083.163660	828.289	395.897	1.065	3.3247e-08	1.5978e-05
Cluster-45083.195826	1173.86	518.393	1.1791	3.4244e-08	1.6422e-05
Cluster-45083.111568	478.658	191.236	1.3236	3.4449e-08	1.6481e-05
Cluster-45083.62622	1549.45	843.988	0.87646	3.4515e-08	1.6481e-05
Cluster-45083.138501	313.344	101.65	1.6241	3.4702e-08	1.6535e-05
Cluster-45083.84228	169.927	34.9343	2.2822	3.5193e-08	1.6734e-05
Cluster-45083.21439	20.7362	135.829	-2.7116	3.5599e-08	1.6891e-05
Cluster-45083.66512	194.111	485.802	-1.3235	3.6129e-08	1.7106e-05
Cluster-45083.140054	7886.02	12496.7	-0.66417	3.6649e-08	1.7315e-05
Cluster-45083.131170	3041.3	4984.79	-0.71284	3.6816e-08	1.7321e-05
Cluster-45083.188147	84.0958	6.33034	3.7317	3.675e-08	1.7321e-05
Cluster-45083.118795	0	49.2544	#NAME?	3.7226e-08	1.7478e-05
Cluster-45083.94463	85.8241	6.71247	3.6765	3.759e-08	1.7575e-05
Cluster-45083.95077	256.906	594.735	-1.211	3.7559e-08	1.7575e-05
Cluster-45083.199521	43.7763	0	Inf	3.8679e-08	1.8046e-05
Cluster-45083.147584	1271.84	2222.72	-0.80541	3.8951e-08	1.8135e-05
Cluster-45083.121220	1435.38	774.895	0.88936	3.9264e-08	1.8243e-05
Cluster-45083.197895	11291.7	4593.53	1.2976	4.1218e-08	1.9111e-05
Cluster-45083.103247	1038.55	1854.92	-0.83679	4.143e-08	1.917e-05
Cluster-45083.184808	1145.65	593.809	0.9481	4.1729e-08	1.9268e-05
Cluster-45083.45751	71.4166	0	Inf	4.2074e-08	1.9388e-05
Cluster-45083.197734	291.457	91.3195	1.6743	4.3522e-08	2.0014e-05
Cluster-45083.148662	167.615	435.977	-1.3791	4.3771e-08	2.0087e-05
Cluster-45083.165987	14.4003	115.663	-3.0058	4.3953e-08	2.0129e-05
Cluster-45083.119897	184.888	41.6841	2.1491	4.4423e-08	2.0262e-05
Cluster-45083.135830	4946.16	7920.71	-0.67932	4.4402e-08	2.0262e-05
Cluster-45083.59674	556.997	237.459	1.23	4.4673e-08	2.0334e-05
Cluster-45083.66812	767.817	362.277	1.0837	4.491e-08	2.0401e-05
Cluster-45083.182217	48.3794	0	Inf	4.593e-08	2.0822e-05
Cluster-45083.146391	530.47	105.314	2.3326	4.6117e-08	2.0865e-05
Cluster-45083.169396	171.644	442.925	-1.3676	4.6495e-08	2.0993e-05
Cluster-45083.51546	5.18216	92.6821	-4.1607	4.7521e-08	2.1413e-05
Cluster-45083.79371	2180.31	4362.26	-1.0005	4.7846e-08	2.1516e-05
Cluster-45083.128064	281.089	632.194	-1.1693	4.8364e-08	2.1686e-05
Cluster-45083.175329	43.1989	0	Inf	4.8524e-08	2.1686e-05
Cluster-45083.17800	43.1993	0	Inf	4.852e-08	2.1686e-05
Cluster-45083.52106	320.262	106.619	1.5868	4.861e-08	2.1686e-05
Cluster-45083.192409	78.9036	0	Inf	4.9558e-08	2.2065e-05
Cluster-45083.68379	67.9761	0	Inf	4.9777e-08	2.2118e-05
Cluster-45083.78288	0	48.3592	#NAME?	5.0652e-08	2.2462e-05
Cluster-45083.228169	379.586	138.542	1.4541	5.0802e-08	2.2484e-05
Cluster-45083.55127	252.853	686.681	-1.4413	5.2698e-08	2.3277e-05
Cluster-45083.116218	292.019	649.462	-1.1532	5.3328e-08	2.351e-05
Cluster-45083.195875	498.819	205.341	1.2805	5.3683e-08	2.362e-05
Cluster-45083.64545	221.762	58.2223	1.9294	5.4083e-08	2.3749e-05
Cluster-45083.129148	543.165	1060.95	-0.96589	5.4568e-08	2.3915e-05
Cluster-45083.163529	860.521	345.934	1.3147	5.5402e-08	2.4233e-05
Cluster-45083.69351	347.362	1228.79	-1.8227	5.5883e-08	2.4396e-05
Cluster-45083.158849	66.8211	324.615	-2.2804	5.6115e-08	2.4449e-05
Cluster-45083.116790	66.2386	2.93671	4.4954	5.6339e-08	2.4452e-05
Cluster-45083.92742	1024.14	1821.16	-0.83044	5.632e-08	2.4452e-05
Cluster-45083.124193	1012	455.557	1.1515	5.6755e-08	2.4585e-05
Cluster-45083.214630	180.287	40.1264	2.1677	5.8344e-08	2.5224e-05
Cluster-45083.147963	3839.04	6175.27	-0.68576	6.0799e-08	2.6235e-05
Cluster-45083.224610	504.574	209.677	1.2669	6.1401e-08	2.6444e-05
Cluster-45083.121328	556.409	239.52	1.216	6.1814e-08	2.6571e-05
Cluster-45083.122599	169.341	35.8376	2.2404	6.7207e-08	2.8833e-05
Cluster-45083.194210	17.8568	124.175	-2.7978	6.7621e-08	2.8956e-05
Cluster-45083.181975	2415.76	3968.57	-0.71615	6.9598e-08	2.9745e-05
Cluster-45083.83538	110.596	14.3388	2.9473	7.0734e-08	3.0173e-05
Cluster-45083.98195	57.5992	1.71551	5.0693	7.3215e-08	3.1172e-05
Cluster-45083.66382	2184.23	4525.45	-1.0509	7.3523e-08	3.1244e-05
Cluster-45083.132920	1306.4	2252.11	-0.78568	7.4661e-08	3.1607e-05
Cluster-45083.84741	5.76214	82.2394	-3.8352	7.459e-08	3.1607e-05
Cluster-45083.160004	2081.62	1159.85	0.84378	7.5359e-08	3.1843e-05
Cluster-45083.204611	836.341	410.462	1.0268	7.5589e-08	3.188e-05
Cluster-45083.144865	42.0448	0	Inf	7.6375e-08	3.2091e-05
Cluster-45083.147247	42.046	0	Inf	7.6356e-08	3.2091e-05
Cluster-45083.146156	650.89	297.744	1.1283	7.6865e-08	3.2177e-05
Cluster-45083.164055	89.8571	8.39059	3.4208	7.687e-08	3.2177e-05
Cluster-45083.47704	358.273	129.247	1.4709	7.7132e-08	3.2227e-05
Cluster-45083.126151	0	47.1567	#NAME?	7.7777e-08	3.2436e-05
Cluster-45083.210000	0	47.0819	#NAME?	7.9174e-08	3.2957e-05
Cluster-45083.85400	325.448	112.326	1.5347	7.993e-08	3.321e-05
Cluster-45083.150606	3907.66	6251.06	-0.67779	8.2851e-08	3.436e-05
Cluster-45083.124390	1322.53	2273.22	-0.78143	8.3032e-08	3.4372e-05
Cluster-45083.176277	603.644	1147.94	-0.92728	8.4072e-08	3.4738e-05
Cluster-45083.99703	295.476	96.7745	1.6103	8.7579e-08	3.612e-05
Cluster-45083.91678	1992.39	1145.72	0.79825	8.801e-08	3.6231e-05
Cluster-45083.206290	163.585	34.3371	2.2522	8.8587e-08	3.6402e-05
Cluster-45083.225035	0	46.7559	#NAME?	8.9736e-08	3.6806e-05
Cluster-45083.66305	380.729	142.402	1.4188	9.0652e-08	3.7114e-05
Cluster-45083.167213	313.334	676.479	-1.1103	9.2114e-08	3.7644e-05
Cluster-45083.155747	86.9861	280.246	-1.6878	9.397e-08	3.8333e-05
Cluster-45083.148575	389.374	147.165	1.4037	9.5953e-08	3.907e-05
Cluster-45083.107758	1827.04	1008.43	0.8574	9.6765e-08	3.9329e-05
Cluster-45083.61840	23.041	136.864	-2.5705	9.7531e-08	3.9497e-05
Cluster-45083.91605	1984.89	3285.99	-0.72727	9.7433e-08	3.9497e-05
Cluster-45083.157795	1.15159	56.8339	-5.6251	9.8699e-08	3.9898e-05
Cluster-45083.65942	1431.9	656.609	1.1248	1.0086e-07	4.07e-05
Cluster-45083.154182	783.369	1426.28	-0.86449	1.039e-07	4.1849e-05
Cluster-45083.163716	102.518	335.53	-1.7106	1.0462e-07	4.1987e-05
Cluster-45083.55126	283.971	626.042	-1.1405	1.0461e-07	4.1987e-05
Cluster-45083.143729	351.936	127.765	1.4618	1.0724e-07	4.2962e-05
Cluster-45083.197607	493.061	207.094	1.2515	1.1001e-07	4.3993e-05
Cluster-45083.192320	264.372	33.5624	2.9777	1.1133e-07	4.4445e-05
Cluster-45083.91750	76.0364	255.129	-1.7465	1.1594e-07	4.6201e-05
Cluster-45083.216917	4.60636	75.4615	-4.034	1.1693e-07	4.6513e-05
Cluster-45083.168983	14.4053	247.5	-4.1028	1.1807e-07	4.6883e-05
Cluster-45083.64330	180.873	1846.62	-3.3518	1.1874e-07	4.7065e-05
Cluster-45083.113278	40.899	0	Inf	1.2005e-07	4.7502e-05
Cluster-45083.193945	101.957	304.969	-1.5807	1.2077e-07	4.77e-05
Cluster-45083.83421	0	45.8701	#NAME?	1.2188e-07	4.8056e-05
Cluster-45083.202586	2058.01	1195.03	0.7842	1.2221e-07	4.8099e-05
Cluster-45083.83223	206.199	44.733	2.2046	1.2287e-07	4.8276e-05
Cluster-45083.132814	395.151	152.126	1.3771	1.2316e-07	4.8302e-05
Cluster-45083.130255	79.4769	261.356	-1.7174	1.2499e-07	4.8935e-05
Cluster-45083.115453	271.313	601.959	-1.1497	1.2603e-07	4.9258e-05
Cluster-45083.127402	52.9953	1.28663	5.3642	1.2664e-07	4.9408e-05
Cluster-45083.134345	267.852	71.5841	1.9037	1.2737e-07	4.9608e-05
Cluster-45083.107764	2534.97	1504.97	0.75224	1.2992e-07	5.0514e-05
Cluster-45083.61537	582.905	261.86	1.1545	1.3147e-07	5.1027e-05
Cluster-45083.155834	369.212	138.504	1.4145	1.4279e-07	5.5323e-05
Cluster-45083.124524	1289.1	2199.94	-0.7711	1.4342e-07	5.5472e-05
Cluster-45083.141416	642.811	298.733	1.1055	1.4585e-07	5.6219e-05
Cluster-45083.57332	0	45.3197	#NAME?	1.4575e-07	5.6219e-05
Cluster-45083.208925	912.378	464.105	0.97518	1.464e-07	5.6335e-05
Cluster-45083.134108	2043.08	3353.6	-0.71496	1.4934e-07	5.7365e-05
Cluster-45083.154464	62.2014	0	Inf	1.5033e-07	5.7648e-05
Cluster-45083.155452	230.398	66.1945	1.7993	1.5132e-07	5.7929e-05
Cluster-45083.73570	93.9003	0	Inf	1.5312e-07	5.8518e-05
Cluster-45083.152111	2748.1	1650.32	0.73569	1.5544e-07	5.92e-05
Cluster-45083.192725	396.874	866.674	-1.1268	1.5542e-07	5.92e-05
Cluster-45083.196809	140.56	376.394	-1.4211	1.5858e-07	6.0297e-05
Cluster-45083.143687	295.502	638.439	-1.1114	1.5904e-07	6.0367e-05
Cluster-45083.138473	2306.23	3747.72	-0.70048	1.6624e-07	6.2888e-05
Cluster-45083.154006	10.9481	145.395	-3.7312	1.662e-07	6.2888e-05
Cluster-45083.146875	887.036	1573.54	-0.82695	1.683e-07	6.356e-05
Cluster-45083.163411	0	44.8628	#NAME?	1.7045e-07	6.4263e-05
Cluster-45083.198569	719.403	334.021	1.1069	1.7572e-07	6.614e-05
Cluster-45083.68563	978.601	419.54	1.2219	1.8251e-07	6.8579e-05
Cluster-45083.123299	603.659	1130.41	-0.90504	1.8296e-07	6.8632e-05
Cluster-45083.133405	434.88	177.065	1.2963	1.8353e-07	6.8731e-05
Cluster-45083.166883	974.003	506.172	0.9443	1.8428e-07	6.8898e-05
Cluster-45083.134750	180.868	43.7257	2.0484	1.8507e-07	6.9079e-05
Cluster-45083.67780	951.56	491.645	0.95268	1.864e-07	6.9459e-05
Cluster-45083.167869	809.3	403.357	1.0046	1.8742e-07	6.9607e-05
Cluster-45083.208396	218.312	61.0947	1.8373	1.8741e-07	6.9607e-05
Cluster-45083.123445	39.742	0	Inf	1.892e-07	7.0034e-05
Cluster-45083.37135	39.747	0	Inf	1.8901e-07	7.0034e-05
Cluster-45083.126790	221.759	62.4923	1.8272	1.9011e-07	7.0141e-05
Cluster-45083.152593	2033.33	1188.32	0.77492	1.898e-07	7.0141e-05
Cluster-45083.88632	25.9217	297.453	-3.5204	1.9522e-07	7.1908e-05
Cluster-45083.101239	1007.45	1754.59	-0.80042	1.9838e-07	7.295e-05
Cluster-45083.143542	2373.13	3838.42	-0.69372	1.9942e-07	7.3212e-05
Cluster-45083.59746	307.589	106.703	1.5274	1.9983e-07	7.3244e-05
Cluster-45083.199843	50.1055	197.036	-1.9754	2.0417e-07	7.4713e-05
Cluster-45083.59610	552.989	190.574	1.5369	2.046e-07	7.4746e-05
Cluster-45083.130108	467.099	32.146	3.861	2.0527e-07	7.487e-05
Cluster-45083.150901	188.357	47.3145	1.9931	2.1683e-07	7.8956e-05
Cluster-45083.64042	336.947	741.105	-1.1372	2.2266e-07	8.0947e-05
Cluster-45083.112953	0	44.0237	#NAME?	2.2902e-07	8.3127e-05
Cluster-45083.96039	39.1675	0	Inf	2.3735e-07	8.6011e-05
Cluster-45083.160800	872.653	445.712	0.9693	2.388e-07	8.6396e-05
Cluster-45083.61824	117.507	18.6089	2.6587	2.4225e-07	8.7503e-05
Cluster-45083.154180	139.96	22.1053	2.6625	2.4375e-07	8.7902e-05
Cluster-45083.62762	849.014	431.672	0.97585	2.4763e-07	8.9158e-05
Cluster-45083.131991	2266.55	3662.95	-0.69251	2.4911e-07	8.9546e-05
Cluster-45083.94887	768.937	1379.63	-0.84335	2.5109e-07	9.0115e-05
Cluster-45083.115680	465.413	197.035	1.2401	2.541e-07	9.1048e-05
Cluster-45083.169976	199.29	470.734	-1.24	2.565e-07	9.1763e-05
Cluster-45083.195448	0	43.7257	#NAME?	2.5789e-07	9.2114e-05
Cluster-45083.129939	442.354	156.581	1.4983	2.5966e-07	9.2448e-05
Cluster-45083.160875	88.1285	9.22965	3.2553	2.5943e-07	9.2448e-05
Cluster-45083.103249	1852.46	3033.23	-0.71141	2.6168e-07	9.2875e-05
Cluster-45083.195289	5445.36	2456.77	1.1483	2.6128e-07	9.2875e-05
Cluster-45083.183957	0	43.5948	#NAME?	2.6608e-07	9.4286e-05
Cluster-45083.114549	5.18592	170.426	-5.0384	2.7167e-07	9.6115e-05
Cluster-45083.112365	1400.91	3170.46	-1.1783	2.7234e-07	9.6199e-05
Cluster-45083.154371	419.909	171.687	1.2903	2.7623e-07	9.7325e-05
Cluster-45083.82547	666.446	319.104	1.0625	2.7639e-07	9.7325e-05
Cluster-45083.174579	350.206	132.287	1.4045	2.7915e-07	9.814e-05
Cluster-45083.165991	465.427	2459.88	-2.402	2.8007e-07	9.8311e-05
Cluster-45083.121036	1088.05	471.32	1.207	2.8684e-07	0.00010037
Cluster-45083.97178	2692.18	4294.1	-0.67358	2.8683e-07	0.00010037
Cluster-45083.153376	790.268	301.377	1.3908	2.8875e-07	0.00010088
Cluster-45083.181742	141.123	27.9974	2.3336	2.9461e-07	0.00010277
Cluster-45083.129355	106.558	15.2994	2.8001	3.0455e-07	0.00010607
Cluster-45083.147347	5368.2	2655.73	1.0153	3.0538e-07	0.00010619
Cluster-45083.48273	374.98	145.934	1.3615	3.0673e-07	0.0001065
Cluster-45083.137044	3675.99	2285.93	0.68535	3.2242e-07	0.00011178
Cluster-45083.110679	750.543	372.431	1.011	3.2744e-07	0.00011334
Cluster-45083.118240	707.318	345.72	1.0328	3.3324e-07	0.00011517
Cluster-45083.148764	937.142	490.649	0.93358	3.3428e-07	0.00011535
Cluster-45083.126019	401.456	797.773	-0.99074	3.3908e-07	0.00011682
Cluster-45083.117776	796.036	401.724	0.98663	3.5086e-07	0.0001207
Cluster-45083.198865	602.484	281.661	1.097	3.5394e-07	0.00012157
Cluster-45083.131050	1408.85	646.561	1.1237	3.5956e-07	0.00012331
Cluster-45083.155975	330.058	682.718	-1.0486	3.6267e-07	0.00012419
Cluster-45083.142838	601.351	281.69	1.0941	3.6543e-07	0.00012494
Cluster-45083.143248	97.9225	12.7168	2.9449	3.6777e-07	0.00012555
Cluster-45083.212159	143.994	29.6569	2.2796	3.7275e-07	0.00012706
Cluster-45083.49945	38.0192	0	Inf	3.7358e-07	0.00012715
Cluster-45083.122061	417.607	821.64	-0.97636	3.7473e-07	0.00012735
Cluster-45083.109590	1016.04	485.446	1.0656	3.7763e-07	0.00012814
Cluster-45083.180540	516.671	230.187	1.1664	3.8405e-07	0.00013012
Cluster-45083.68469	263.229	572.432	-1.1208	3.8542e-07	0.00013039
Cluster-45083.155679	291.446	84.7017	1.7828	3.9042e-07	0.00013188
Cluster-45083.200407	252.29	80.906	1.6408	4.0721e-07	0.00013734
Cluster-45083.43775	0	42.383	#NAME?	4.0997e-07	0.00013807
Cluster-45083.25019	282.818	97.3062	1.5393	4.1272e-07	0.00013878
Cluster-45083.43204	307.009	109.966	1.4812	4.2173e-07	0.0001416
Cluster-45083.137224	5216.95	8050.8	-0.62592	4.2435e-07	0.00014205
Cluster-45083.41709	41.4715	172.982	-2.0604	4.2401e-07	0.00014205
Cluster-45083.43612	195.267	458.066	-1.2301	4.3194e-07	0.00014438
Cluster-45083.124156	191.236	450.971	-1.2377	4.3372e-07	0.00014476
Cluster-45083.128072	3860.4	6014.95	-0.6398	4.3869e-07	0.0001462
Cluster-45083.142385	1477.47	843.547	0.80859	4.4286e-07	0.00014737
Cluster-45083.124368	82.9342	0	Inf	4.5814e-07	0.00015223
Cluster-45083.199567	911.8	478.351	0.93065	4.6565e-07	0.00015449
Cluster-45083.180144	37.438	0	Inf	4.694e-07	0.0001551
Cluster-45083.202993	37.4363	0	Inf	4.6956e-07	0.0001551
Cluster-45083.84294	1266.07	707.824	0.83889	4.685e-07	0.0001551
Cluster-45083.133961	937.743	1620.82	-0.78945	4.7313e-07	0.00015559
Cluster-45083.137656	10586.8	6922.69	0.61287	4.7285e-07	0.00015559
Cluster-45083.152312	4931.22	7607.96	-0.62556	4.7178e-07	0.00015559
Cluster-45083.220686	67.3944	226.413	-1.7483	4.8169e-07	0.00015818
Cluster-45083.139116	371.538	93.8016	1.9858	4.9587e-07	0.00016259
Cluster-45083.149199	2442.2	1484.24	0.71846	4.9907e-07	0.0001634
Cluster-45083.56316	100.221	288.57	-1.5257	5.2023e-07	0.00017008
Cluster-45083.170689	48.966	0	Inf	5.2624e-07	0.00017179
Cluster-45083.142145	1085.17	493.444	1.137	5.4489e-07	0.00017762
Cluster-45083.107515	2916.2	1411.86	1.0465	5.5372e-07	0.00018005
Cluster-45083.165190	120.951	11.3927	3.4082	5.5393e-07	0.00018005
Cluster-45083.35975	191.239	447.557	-1.2267	5.5909e-07	0.00018146
Cluster-45083.82426	8.06657	83.2187	-3.3669	5.6642e-07	0.00018357
Cluster-45083.141710	773.584	1364.26	-0.81849	5.7432e-07	0.00018578
Cluster-45083.93630	4.6072	69.5601	-3.9163	5.7489e-07	0.00018578
Cluster-45083.150128	36.8618	0	Inf	5.8926e-07	0.00018988
Cluster-45083.168352	36.8639	0	Inf	5.8902e-07	0.00018988
Cluster-45083.91571	326.592	668.994	-1.0345	5.9625e-07	0.00019185
Cluster-45083.135829	693.52	1240.03	-0.83836	6.0785e-07	0.0001953
Cluster-45083.199525	366.91	145.702	1.3324	6.1198e-07	0.00019635
Cluster-45083.129969	429.124	830.509	-0.9526	6.344e-07	0.00020325
Cluster-45083.45166	955.607	510.263	0.90518	6.3811e-07	0.00020415
Cluster-45083.50947	910.694	362.65	1.3284	6.4429e-07	0.00020583
Cluster-45083.153163	0	41.0216	#NAME?	6.5492e-07	0.00020893
Cluster-45083.197674	455.595	133.852	1.7671	6.6441e-07	0.00021166
Cluster-45083.158565	641.687	241.44	1.4102	6.8731e-07	0.00021864
Cluster-45083.196651	236.737	520.26	-1.1359	7.129e-07	0.00022646
Cluster-45083.87722	0	40.8357	#NAME?	7.1811e-07	0.00022779
Cluster-45083.185531	0	65.5132	#NAME?	7.2008e-07	0.00022809
Cluster-45083.58857	28.8015	140.332	-2.2846	7.3218e-07	0.0002316
Cluster-45083.134069	2163.45	1309.23	0.72461	7.5059e-07	0.00023709
Cluster-45083.132117	139.968	29.6756	2.2378	7.5689e-07	0.00023874
Cluster-45083.140597	4549.41	6979.05	-0.61735	7.6704e-07	0.0002416
Cluster-45083.135445	1007.98	547.913	0.87945	7.7206e-07	0.00024284
Cluster-45083.47742	98.4953	13.966	2.8181	7.7465e-07	0.00024331
Cluster-45083.145321	8349	5472.4	0.60943	7.7875e-07	0.00024404
Cluster-45083.149272	149.753	34.0017	2.1389	7.7915e-07	0.00024404
Cluster-45083.129878	872.686	1505.19	-0.78641	7.8496e-07	0.00024552
Cluster-45083.85754	174.53	415.422	-1.2511	7.9375e-07	0.00024792
Cluster-45083.203964	1152.54	495.842	1.2169	7.9991e-07	0.0002495
Cluster-45083.117195	164.746	398.397	-1.274	8.1569e-07	0.00025407
Cluster-45083.74743	192.398	466.483	-1.2777	8.2159e-07	0.00025555
Cluster-45083.42387	384.199	157.505	1.2865	8.2705e-07	0.00025689
Cluster-45083.119290	2627.72	1622.45	0.69564	8.3927e-07	0.00026032
Cluster-45083.17470	0	40.3695	#NAME?	8.4204e-07	0.00026082
Cluster-45083.107667	70.8442	5.87341	3.5924	8.4412e-07	0.0002611
Cluster-45083.135573	1361.09	780.151	0.80293	8.5849e-07	0.00026484
Cluster-45083.41065	372.085	150.858	1.3024	8.5855e-07	0.00026484
Cluster-45083.149946	1362.83	2239.15	-0.71635	8.6177e-07	0.00026547
Cluster-45083.158422	190.649	53.0862	1.8445	8.6601e-07	0.00026641
Cluster-45083.123457	2623.71	1621.91	0.69391	8.6855e-07	0.00026682
Cluster-45083.143929	0	40.2105	#NAME?	8.7467e-07	0.00026797
Cluster-45083.153063	0	40.2105	#NAME?	8.7467e-07	0.00026797
Cluster-45083.152365	1616.86	949.655	0.76772	8.7725e-07	0.00026839
Cluster-45083.137146	597.889	286.974	1.059	8.7887e-07	0.00026852
Cluster-45083.117778	1857.59	1110.09	0.74275	8.8474e-07	0.00026957
Cluster-45083.195242	113.479	767.692	-2.7581	8.8389e-07	0.00026957
Cluster-45083.42892	368.065	148.62	1.3083	8.8852e-07	0.00026999
Cluster-45083.60681	733.854	352.843	1.0565	8.883e-07	0.00026999
Cluster-45083.128378	745.335	376.784	0.98415	9.1344e-07	0.00027687
Cluster-45083.88317	2159.96	1313.2	0.71791	9.1364e-07	0.00027687
Cluster-45083.189526	35.7085	0	Inf	9.29e-07	0.00028115
Cluster-45083.83128	660.69	327.99	1.0103	9.3393e-07	0.00028226
Cluster-45083.125256	1173.33	1951.32	-0.73384	9.5718e-07	0.0002889
Cluster-45083.189453	0	39.9593	#NAME?	9.7425e-07	0.00029365
Cluster-45083.151903	313.906	94.8533	1.7266	9.8046e-07	0.00029473
Cluster-45083.184058	1694.55	909.052	0.89847	9.7947e-07	0.00029473
Cluster-45083.208500	47.2349	179.76	-1.9281	9.9123e-07	0.00029757
Cluster-45083.206248	165.889	434.106	-1.3878	9.9807e-07	0.00029909
Cluster-45083.64205	141.69	356.686	-1.3319	9.9898e-07	0.00029909
Cluster-45083.117657	1244.16	2054.37	-0.72352	1.0048e-06	0.00030043
Cluster-45083.58827	635.877	168.145	1.919	1.012e-06	0.0003022
Cluster-45083.192701	61.0544	3.77576	4.0153	1.0184e-06	0.00030369
Cluster-45083.90334	619.189	301.966	1.036	1.0321e-06	0.00030737
Cluster-45083.210524	402.62	169.736	1.2461	1.0346e-06	0.00030769
Cluster-45083.97300	210.819	472.956	-1.1657	1.0395e-06	0.00030876
Cluster-45083.108040	702.731	1240.16	-0.81948	1.0417e-06	0.00030899
Cluster-45083.121443	183.748	427.392	-1.2178	1.0487e-06	0.00031066
Cluster-45083.150309	111.17	301.986	-1.4417	1.0598e-06	0.00031343
Cluster-45083.67232	434.869	170.51	1.3507	1.0609e-06	0.00031343
Cluster-45083.176260	149.196	368.535	-1.3046	1.073e-06	0.00031661
Cluster-45083.28454	730.353	372.72	0.9705	1.0866e-06	0.00032019
Cluster-45083.137104	1037.96	572.022	0.85961	1.0929e-06	0.00032162
Cluster-45083.131765	1689.99	1003.25	0.75233	1.111e-06	0.00032651
Cluster-45083.127373	2669.79	1661.11	0.68458	1.1235e-06	0.00032976
Cluster-45083.80017	55.2939	195.572	-1.8225	1.14e-06	0.00033416
Cluster-45083.115439	0	39.4837	#NAME?	1.145e-06	0.0003352
Cluster-45083.177052	1033.33	1734.12	-0.74691	1.1529e-06	0.00033706
Cluster-45083.124072	1979.15	1198.36	0.72382	1.2078e-06	0.00035265
Cluster-45083.208397	303.559	113.788	1.4156	1.2555e-06	0.00036611
Cluster-45083.94133	205.641	461.758	-1.167	1.2622e-06	0.00036758
Cluster-45083.134051	285.695	591.519	-1.0499	1.2893e-06	0.00037498
Cluster-45083.210685	237.887	78.2954	1.6033	1.2988e-06	0.00037726
Cluster-45083.107808	62.7822	209.669	-1.7397	1.301e-06	0.00037742
Cluster-45083.131451	10302.1	4843.06	1.0889	1.3317e-06	0.0003853
Cluster-45083.194329	1170.98	655.631	0.83676	1.3312e-06	0.0003853
Cluster-45083.177057	76.6042	236.08	-1.6238	1.3354e-06	0.0003859
Cluster-45083.184812	1089.19	575.761	0.91971	1.3426e-06	0.00038745
Cluster-45083.142431	855.927	456.517	0.90682	1.3715e-06	0.0003953
Cluster-45083.135148	474.65	142.981	1.731	1.3836e-06	0.00039827
Cluster-45083.226557	104.255	16.856	2.6288	1.3991e-06	0.00040223
Cluster-45083.114446	1534.46	728.143	1.0754	1.4282e-06	0.00040983
Cluster-45083.134834	4386.78	6861.7	-0.6454	1.4292e-06	0.00040983
Cluster-45083.128814	601.93	294.349	1.0321	1.435e-06	0.00041094
Cluster-45083.204087	338.688	134.738	1.3298	1.4406e-06	0.00041203
Cluster-45083.134202	34.5582	0	Inf	1.4642e-06	0.0004168
Cluster-45083.141697	34.5565	0	Inf	1.4647e-06	0.0004168
Cluster-45083.171630	34.5599	0	Inf	1.4637e-06	0.0004168
Cluster-45083.30675	34.5578	0	Inf	1.4644e-06	0.0004168
Cluster-45083.172624	3046.42	1925.01	0.66225	1.4709e-06	0.0004175
Cluster-45083.49550	1.15159	48.3405	-5.3915	1.4698e-06	0.0004175
Cluster-45083.155044	554.681	264.991	1.0657	1.484e-06	0.00042069
Cluster-45083.130336	1622.02	957.941	0.75978	1.4938e-06	0.00042292
Cluster-45083.134337	2302.91	3601.55	-0.64516	1.5005e-06	0.00042429
Cluster-45083.121586	858.787	363.909	1.2387	1.5271e-06	0.00043073
Cluster-45083.158541	1215.93	1997.57	-0.71618	1.5271e-06	0.00043073
Cluster-45083.188810	304.721	102.434	1.5728	1.5368e-06	0.00043291
Cluster-45083.148815	2463.51	1520.4	0.69626	1.5398e-06	0.00043321
Cluster-45083.113717	0	38.5137	#NAME?	1.589e-06	0.00044651
Cluster-45083.198784	350.772	142.514	1.2994	1.5948e-06	0.00044755
Cluster-45083.177189	54.7211	192.011	-1.811	1.6089e-06	0.00045097
Cluster-45083.102808	471.185	876.966	-0.89623	1.6266e-06	0.00045534
Cluster-45083.137866	915.852	1546.27	-0.75561	1.6863e-06	0.00047148
Cluster-45083.139325	570.876	1729.83	-1.5994	1.7026e-06	0.00047484
Cluster-45083.56319	93.3153	265.403	-1.508	1.701e-06	0.00047484
Cluster-45083.56054	36.8685	153.749	-2.0601	1.7398e-06	0.00048462
Cluster-45083.63540	291.437	37.0495	2.9757	1.7721e-06	0.000493
Cluster-45083.195228	1296.52	468.217	1.4694	1.7797e-06	0.00049449
Cluster-45083.62460	372.668	150.083	1.3121	1.7825e-06	0.00049465
Cluster-45083.146946	251.711	87.1429	1.5303	1.819e-06	0.00050417
Cluster-45083.104624	33.9849	0	Inf	1.8378e-06	0.00050652
Cluster-45083.169875	33.987	0	Inf	1.837e-06	0.00050652
Cluster-45083.207315	0	38.1035	#NAME?	1.8388e-06	0.00050652
Cluster-45083.87718	33.9857	0	Inf	1.8375e-06	0.00050652
Cluster-45083.91986	400.906	173.159	1.2112	1.8368e-06	0.00050652
Cluster-45083.137720	1081.2	1788.36	-0.72601	1.8462e-06	0.00050793
Cluster-45083.91342	230.41	73.0928	1.6564	1.8501e-06	0.00050839
Cluster-45083.112423	512.639	241.358	1.0868	1.8558e-06	0.00050933
Cluster-45083.175661	150.339	364.573	-1.278	1.8588e-06	0.00050953
Cluster-45083.129844	702.139	360.991	0.95979	1.8862e-06	0.00051639
Cluster-45083.130104	1407.72	826.636	0.76803	1.9443e-06	0.00053165
Cluster-45083.90987	535.105	255.173	1.0683	1.9476e-06	0.00053191
Cluster-45083.175381	820.226	437.908	0.90539	1.9527e-06	0.00053266
Cluster-45083.59084	173.368	402.331	-1.2145	1.9812e-06	0.00053976
Cluster-45083.189308	1683.64	1012.81	0.73322	1.9845e-06	0.00054
Cluster-45083.140692	1592.1	2539.72	-0.67374	2.0033e-06	0.00054447
Cluster-45083.62628	268.401	59.3137	2.1779	2.0272e-06	0.0005503
Cluster-45083.198923	361.713	703.161	-0.95901	2.0367e-06	0.00055192
Cluster-45083.67346	301.829	115.672	1.3837	2.0381e-06	0.00055192
Cluster-45083.131304	191.812	432.23	-1.1721	2.061e-06	0.00055676
Cluster-45083.52938	0	79.0129	#NAME?	2.0596e-06	0.00055676
Cluster-45083.143177	5404.17	8109.63	-0.58556	2.0665e-06	0.00055693
Cluster-45083.149207	123.265	23.5883	2.3856	2.0666e-06	0.00055693
Cluster-45083.194266	280.514	575.454	-1.0366	2.108e-06	0.00056741
Cluster-45083.197818	1399.77	428.494	1.7078	2.1173e-06	0.00056922
Cluster-45083.107729	2968.64	1743.81	0.76756	2.1362e-06	0.00057361
Cluster-45083.201319	1798.34	817.673	1.1371	2.1468e-06	0.00057578
Cluster-45083.111973	131.9	22.7305	2.5367	2.1531e-06	0.00057678
Cluster-45083.99281	805.242	429.555	0.90658	2.1582e-06	0.00057745
Cluster-45083.160309	584.063	287.189	1.0241	2.1748e-06	0.00058119
Cluster-45083.160926	439.497	197.37	1.1549	2.1841e-06	0.000583
Cluster-45083.195286	3341.33	1770.86	0.91597	2.2125e-06	0.00058987
Cluster-45083.128964	932.544	513.996	0.85941	2.2634e-06	0.00060271
Cluster-45083.161040	48.9665	0	Inf	2.2664e-06	0.0006028
Cluster-45083.136480	212.543	465.254	-1.1303	2.303e-06	0.0006118
Cluster-45083.105731	33.4087	0	Inf	2.3082e-06	0.00061246
Cluster-45083.142332	165.319	44.0611	1.9077	2.3134e-06	0.00061313
Cluster-45083.138690	384.197	736.13	-0.93812	2.3238e-06	0.00061514
Cluster-45083.129192	2904.26	5291.2	-0.86542	2.3373e-06	0.00061798
Cluster-45083.154282	3924.31	2542.75	0.62605	2.3426e-06	0.00061867
Cluster-45083.65922	809.799	1653.18	-1.0296	2.3765e-06	0.00062687
Cluster-45083.200492	2288.39	1117.65	1.0339	2.3981e-06	0.00063183
Cluster-45083.131307	2566.06	3954.19	-0.62382	2.404e-06	0.00063264
Cluster-45083.181429	157.824	40.6207	1.958	2.4139e-06	0.0006345
Cluster-45083.91754	878.969	1480.82	-0.75251	2.4247e-06	0.00063658
Cluster-45083.122471	1756.88	2771.43	-0.65761	2.4636e-06	0.00064604
Cluster-45083.110491	0	37.2645	#NAME?	2.4737e-06	0.00064793
Cluster-45083.202563	222.919	73.5695	1.5993	2.4772e-06	0.00064809
Cluster-45083.130784	298.37	114.581	1.3807	2.4915e-06	0.00064955
Cluster-45083.143159	259.177	583.014	-1.1696	2.4904e-06	0.00064955
Cluster-45083.168949	0	37.2364	#NAME?	2.4904e-06	0.00064955
Cluster-45083.171472	0	68.9734	#NAME?	2.5366e-06	0.00066054
Cluster-45083.143714	113.47	21.5643	2.3956	2.568e-06	0.00066795
Cluster-45083.182239	1146.24	656.684	0.80364	2.5766e-06	0.0006694
Cluster-45083.206294	180.285	51.7996	1.7993	2.5943e-06	0.00067322
Cluster-45083.2280	0.575795	42.3736	-6.2015	2.6331e-06	0.0006825
Cluster-45083.59266	407.219	769.05	-0.91727	2.6483e-06	0.00068485
Cluster-45083.97974	817.991	1679.03	-1.0375	2.6467e-06	0.00068485
Cluster-45083.170279	1247.06	2020.95	-0.6965	2.6945e-06	0.00069578
Cluster-45083.206363	2036.15	1056.96	0.94592	2.6968e-06	0.00069578
Cluster-45083.135178	685.476	1296.03	-0.91892	2.7062e-06	0.00069696
Cluster-45083.48781	175.688	49.5617	1.8257	2.7075e-06	0.00069696
Cluster-45083.60557	450.443	833.675	-0.88814	2.7346e-06	0.00070312
Cluster-45083.193892	0	94.629	#NAME?	2.7627e-06	0.00070952
Cluster-45083.53249	168.773	390.491	-1.2102	2.8099e-06	0.00072082
Cluster-45083.125529	531.655	956.836	-0.84778	2.8408e-06	0.0007279
Cluster-45083.134761	5074.59	3341.28	0.60289	2.8532e-06	0.00073026
Cluster-45083.121410	2015.37	4193.45	-1.0571	2.8677e-06	0.00073314
Cluster-45083.134140	59.9053	197.828	-1.7235	2.8972e-06	0.00073751
Cluster-45083.153729	2590.28	3977.42	-0.61872	2.9013e-06	0.00073751
Cluster-45083.52500	32.8333	0	Inf	2.8987e-06	0.00073751
Cluster-45083.88368	32.83	0	Inf	2.9007e-06	0.00073751
Cluster-45083.91128	32.8329	0	Inf	2.899e-06	0.00073751
Cluster-45083.167519	283.961	107.794	1.3974	2.9635e-06	0.00075246
Cluster-45083.194110	661.264	339.65	0.96118	2.9857e-06	0.00075724
Cluster-45083.68540	96.198	265.412	-1.4642	2.9973e-06	0.00075932
Cluster-45083.224934	76.6097	8.95035	3.0975	3.0082e-06	0.00076122
Cluster-45083.193944	404.908	762.531	-0.9132	3.0288e-06	0.00076558
Cluster-45083.169581	513.789	246.168	1.0615	3.0436e-06	0.00076846
Cluster-45083.101892	45.51	0	Inf	3.0489e-06	0.00076878
Cluster-45083.194067	956.728	533.834	0.84172	3.0518e-06	0.00076878
Cluster-45083.119854	447.522	56.7954	2.9781	3.1039e-06	0.00078102
Cluster-45083.149478	881.85	484.636	0.86363	3.1242e-06	0.00078527
Cluster-45083.138808	1351.91	798.863	0.75897	3.1532e-06	0.00079078
Cluster-45083.64190	426.223	171.303	1.3151	3.1505e-06	0.00079078
Cluster-45083.51307	209.669	67.3409	1.6386	3.1686e-06	0.00079374
Cluster-45083.136143	969.423	1605.6	-0.72791	3.1725e-06	0.00079382
Cluster-45083.109682	77.7592	9.25769	3.0703	3.2183e-06	0.0008044
Cluster-45083.130713	3555.15	5370.19	-0.59506	3.238e-06	0.00080841
Cluster-45083.126080	111.744	292.254	-1.387	3.2618e-06	0.00081346
Cluster-45083.84589	0	36.5002	#NAME?	3.269e-06	0.00081434
Cluster-45083.63023	73.1528	221.974	-1.6014	3.2748e-06	0.00081471
Cluster-45083.94168	736.112	389.567	0.91805	3.2778e-06	0.00081471
Cluster-45083.154258	864.033	474.046	0.86606	3.3047e-06	0.00082051
Cluster-45083.188930	541.43	264.32	1.0345	3.3231e-06	0.00082414
Cluster-45083.144309	9334.02	6295.07	0.56828	3.3442e-06	0.00082847
Cluster-45083.141354	4922.04	3120.33	0.65756	3.3607e-06	0.00083164
Cluster-45083.137705	1084.08	1984.68	-0.87243	3.3728e-06	0.00083291
Cluster-45083.185147	0	36.3693	#NAME?	3.3733e-06	0.00083291
Cluster-45083.202094	346.175	144.256	1.2629	3.3981e-06	0.00083811
Cluster-45083.136633	1001.11	1650.39	-0.7212	3.4022e-06	0.0008382
Cluster-45083.154808	1721.67	2704	-0.65128	3.4594e-06	0.00085135
Cluster-45083.155245	164.147	13.8445	3.5676	3.4961e-06	0.00085945
Cluster-45083.62627	183.169	54.0737	1.7602	3.5536e-06	0.00087263
Cluster-45083.108056	32.2563	0	Inf	3.6419e-06	0.00088875
Cluster-45083.127886	847.885	464.611	0.86785	3.6365e-06	0.00088875
Cluster-45083.155093	32.2546	0	Inf	3.6431e-06	0.00088875
Cluster-45083.202600	608.817	1132.24	-0.8951	3.6239e-06	0.00088875
Cluster-45083.224605	68.5456	6.71247	3.3521	3.6316e-06	0.00088875
Cluster-45083.49226	1359.32	558.919	1.2822	3.6297e-06	0.00088875
Cluster-45083.67784	804.114	345.047	1.2206	3.6498e-06	0.00088942
Cluster-45083.159897	178	402.705	-1.1778	3.6665e-06	0.0008925
Cluster-45083.165202	164.729	45.4786	1.8568	3.721e-06	0.00090479
Cluster-45083.168444	0	36.1368	#NAME?	3.7414e-06	0.00090877
Cluster-45083.88478	612.835	201.687	1.6034	3.7599e-06	0.00091226
Cluster-45083.80269	0	36.0994	#NAME?	3.7751e-06	0.00091496
Cluster-45083.134732	372.09	149.673	1.3138	3.793e-06	0.00091741
Cluster-45083.196153	23.0389	116.837	-2.3424	3.7934e-06	0.00091741
Cluster-45083.50597	768.972	412.342	0.89909	3.8027e-06	0.00091867
Cluster-45083.182655	2151.4	1348.47	0.67395	3.8703e-06	0.00093401
Cluster-45083.132681	2778.54	4228.09	-0.60568	3.8822e-06	0.00093562
Cluster-45083.205988	449.276	207.915	1.1116	3.8854e-06	0.00093562
Cluster-45083.155329	2052.27	1279.79	0.68132	3.9156e-06	0.00094188
Cluster-45083.66594	1177.93	616.639	0.93376	3.9371e-06	0.00094605
Cluster-45083.143753	555.834	245.747	1.1775	3.959e-06	0.00095029
Cluster-45083.62632	471.149	153.999	1.6133	4.0188e-06	0.00096362
Cluster-45083.189882	406.079	181.651	1.1606	4.0466e-06	0.00096923
Cluster-45083.152944	148.619	352.256	-1.245	4.1601e-06	0.00099478
Cluster-45083.183708	350.194	144.658	1.2755	4.1632e-06	0.00099478
Cluster-45083.191469	717.665	254.549	1.4954	4.1666e-06	0.00099478
Cluster-45083.124034	355.962	151.678	1.2307	4.1782e-06	0.0009965
Cluster-45083.162091	1988.92	1240.14	0.68148	4.2641e-06	0.0010159
Cluster-45083.172450	0	35.7266	#NAME?	4.3304e-06	0.0010306
Cluster-45083.169429	3.45477	108.084	-4.9674	4.3563e-06	0.0010346
Cluster-45083.62089	289.157	112.586	1.3608	4.3523e-06	0.0010346
Cluster-45083.110684	847.859	466.698	0.86134	4.3729e-06	0.0010374
Cluster-45083.110062	962.497	543.279	0.82509	4.3995e-06	0.0010415
Cluster-45083.58661	0	35.6612	#NAME?	4.3989e-06	0.0010415
Cluster-45083.143675	3253.25	2111.6	0.62355	4.4532e-06	0.0010525
Cluster-45083.151502	1025.25	460.161	1.1558	4.4553e-06	0.0010525
Cluster-45083.58512	98.4953	17.1084	2.5254	4.4674e-06	0.0010542
Cluster-45083.163361	6085.4	4076.51	0.57802	4.5123e-06	0.0010637
Cluster-45083.199924	10.3689	81.7825	-2.9795	4.526e-06	0.0010658
Cluster-45083.201051	24.1893	118.665	-2.2945	4.5479e-06	0.0010699
Cluster-45083.124230	379.586	166.548	1.1885	4.5566e-06	0.0010708
Cluster-45083.135447	1820.16	1124.56	0.6947	4.5649e-06	0.0010716
Cluster-45083.63679	31.6817	0	Inf	4.5736e-06	0.0010725
Cluster-45083.195249	1060.41	1725.98	-0.70279	4.6586e-06	0.0010913
Cluster-45083.136263	1756.27	3333.08	-0.92434	4.682e-06	0.0010956
Cluster-45083.147606	2125.43	1335.93	0.66991	4.7173e-06	0.0011028
Cluster-45083.187480	40.3199	154.578	-1.9388	4.7486e-06	0.0011078
Cluster-45083.59665	0	54.5119	#NAME?	4.7464e-06	0.0011078
Cluster-45083.157481	57.5963	4.19529	3.7791	4.7674e-06	0.001111
Cluster-45083.39823	290.298	113.882	1.35	4.84e-06	0.0011267
Cluster-45083.116256	129.6	318.703	-1.2982	4.8793e-06	0.0011347
Cluster-45083.149106	2589.7	1655.85	0.64521	4.931e-06	0.0011455
Cluster-45083.109116	1.72739	78.3059	-5.5025	4.9488e-06	0.0011485
Cluster-45083.134360	116.362	295.759	-1.3458	4.9926e-06	0.0011574
Cluster-45083.162636	1245.88	736.773	0.75787	5.0014e-06	0.0011583
Cluster-45083.114927	0	35.3164	#NAME?	5.0124e-06	0.0011596
Cluster-45083.131642	1336.89	797.856	0.74468	5.0227e-06	0.0011608
Cluster-45083.148048	3899.55	5824.17	-0.57874	5.04e-06	0.0011636
Cluster-45083.68421	577.137	1011.44	-0.80943	5.093e-06	0.0011746
Cluster-45083.170694	2460.7	3749.63	-0.60768	5.1113e-06	0.0011777
Cluster-45083.65265	472.889	225.723	1.0669	5.3096e-06	0.0012221
Cluster-45083.158510	222.91	484.591	-1.1203	5.3579e-06	0.0012319
Cluster-45083.194028	558.716	279.814	0.99764	5.3798e-06	0.0012357
Cluster-45083.127416	33.987	139.903	-2.0414	5.4772e-06	0.0012559
Cluster-45083.198009	224.636	483.724	-1.1066	5.479e-06	0.0012559
Cluster-45083.54709	561.581	986.633	-0.81302	5.4975e-06	0.0012583
Cluster-45083.64570	2468.72	1118.72	1.1419	5.5009e-06	0.0012583
Cluster-45083.24240	81.7981	10.4882	2.9633	5.631e-06	0.0012868
Cluster-45083.117822	304.705	123.083	1.3078	5.6859e-06	0.0012967
Cluster-45083.55464	68.5402	599.027	-3.1276	5.6808e-06	0.0012967
Cluster-45083.21892	282.808	110.535	1.3553	5.6921e-06	0.0012968
Cluster-45083.134552	2.30318	50.569	-4.4566	5.7526e-06	0.0013053
Cluster-45083.135630	31.1047	0	Inf	5.7471e-06	0.0013053
Cluster-45083.145521	31.1042	0	Inf	5.7476e-06	0.0013053
Cluster-45083.149552	370.364	698.035	-0.91435	5.7501e-06	0.0013053
Cluster-45083.126735	419.354	772.069	-0.88056	5.7719e-06	0.0013083
Cluster-45083.137162	5174.18	3458.7	0.5811	5.78e-06	0.0013088
Cluster-45083.144637	706.185	377.243	0.90455	5.8018e-06	0.0013124
Cluster-45083.124089	2835.59	1594.51	0.83054	5.8281e-06	0.0013171
Cluster-45083.199390	0	34.8688	#NAME?	5.8541e-06	0.0013216
Cluster-45083.20685	0	34.8501	#NAME?	5.8804e-06	0.0013262
Cluster-45083.210147	32.8283	0	Inf	6.0051e-06	0.001353
Cluster-45083.41466	126.142	26.4677	2.2527	6.0603e-06	0.001364
Cluster-45083.155444	0	34.7006	#NAME?	6.0954e-06	0.0013706
Cluster-45083.140667	1640.49	2556.15	-0.63985	6.1302e-06	0.001377
Cluster-45083.186748	67.9736	7.132	3.2526	6.1701e-06	0.0013846
Cluster-45083.139524	46.6591	2.14439	4.4435	6.1876e-06	0.0013871
Cluster-45083.151122	215.992	63.7883	1.7596	6.2937e-06	0.0014095
Cluster-45083.179491	87.5531	13.4249	2.7052	6.3878e-06	0.0014291
Cluster-45083.133353	1403.17	2211.58	-0.65638	6.3985e-06	0.0014301
Cluster-45083.151980	3546.52	5291.94	-0.57739	6.4364e-06	0.0014371
Cluster-45083.126168	389.96	175.097	1.1552	6.4599e-06	0.0014409
Cluster-45083.68577	15.5515	94.9375	-2.6099	6.4732e-06	0.0014425
Cluster-45083.118344	597.301	307.375	0.95846	6.6757e-06	0.0014861
Cluster-45083.142283	10.9456	106.61	-3.2839	6.6933e-06	0.0014885
Cluster-45083.179175	572.52	230.823	1.3105	6.7272e-06	0.0014946
Cluster-45083.151566	1728.55	1072.58	0.68847	6.7344e-06	0.0014947
Cluster-45083.118442	57.0104	219.309	-1.9437	6.7445e-06	0.0014955
Cluster-45083.115360	50.6909	2.93671	4.1095	6.7608e-06	0.0014976
Cluster-45083.135565	1549.47	2419.47	-0.64292	6.7732e-06	0.0014989
Cluster-45083.54592	603.069	288.951	1.0615	6.8044e-06	0.0015043
Cluster-45083.83401	87.5602	320.939	-1.874	6.8305e-06	0.0015086
Cluster-45083.129925	400.91	741.323	-0.88682	6.863e-06	0.0015143
Cluster-45083.142955	1755.68	2715.2	-0.62903	6.9085e-06	0.0015228
Cluster-45083.125172	812.15	449.347	0.85392	6.9438e-06	0.0015265
Cluster-45083.142159	0.576214	39.465	-6.0978	6.9452e-06	0.0015265
Cluster-45083.189205	0	34.3558	#NAME?	6.9458e-06	0.0015265
Cluster-45083.120129	3351.62	1537.42	1.1243	6.9737e-06	0.0015311
Cluster-45083.194150	857.684	474.644	0.8536	7.1442e-06	0.001567
Cluster-45083.142295	6698.72	3357.33	0.99657	7.1546e-06	0.0015678
Cluster-45083.77702	1233.8	1981.92	-0.68379	7.2028e-06	0.0015768
Cluster-25858.0	30.5293	0	Inf	7.2198e-06	0.0015771
Cluster-45083.139568	30.5255	0	Inf	7.2252e-06	0.0015771
Cluster-45083.59331	30.5285	0	Inf	7.221e-06	0.0015771
Cluster-45083.58825	346.755	149.757	1.2113	7.337e-06	0.001599
Cluster-45083.67546	2022.87	1099.06	0.88014	7.3401e-06	0.001599
Cluster-45083.206383	273.605	106.918	1.3556	7.4106e-06	0.0016128
Cluster-45083.103573	20.1658	106.126	-2.3958	7.4977e-06	0.0016302
Cluster-45083.139670	54.144	3.8599	3.8102	7.5313e-06	0.0016359
Cluster-45083.164612	31.108	0	Inf	7.5401e-06	0.0016363
Cluster-45083.175906	40.9016	0	Inf	7.6031e-06	0.0016467
Cluster-45083.177179	40.9016	0	Inf	7.6031e-06	0.0016467
Cluster-45083.117603	5485.93	8505.46	-0.63265	7.6341e-06	0.0016518
Cluster-45083.153750	656.631	347.912	0.91636	7.6576e-06	0.0016553
Cluster-45083.82726	398.027	181.651	1.1317	7.7365e-06	0.0016708
Cluster-45083.203110	137.092	328.344	-1.2601	7.7969e-06	0.0016811
Cluster-45083.91044	274.751	545.955	-0.99066	7.7994e-06	0.0016811
Cluster-45083.132684	1747.56	1090.51	0.68034	7.8499e-06	0.0016904
Cluster-45083.149934	1594.95	984.253	0.69641	7.8757e-06	0.0016943
Cluster-45083.93201	1255.08	1986.03	-0.66211	7.9049e-06	0.001699
Cluster-45083.69376	392.254	178.538	1.1356	7.9132e-06	0.0016991
Cluster-45083.160177	97.9208	17.6202	2.4744	7.9242e-06	0.0016998
Cluster-45083.223713	63.9342	6.40512	3.3193	7.9444e-06	0.0017025
Cluster-45083.201029	95.6071	255.138	-1.4161	7.959e-06	0.001704
Cluster-45083.142157	1595.55	2476.41	-0.6342	8.0863e-06	0.0017296
Cluster-45083.91390	32.2542	133.507	-2.0494	8.2354e-06	0.0017598
Cluster-45083.130598	486.722	238.617	1.0284	8.2687e-06	0.0017653
Cluster-45083.196212	2341.4	1502.97	0.63956	8.2816e-06	0.0017664
Cluster-45083.167872	731.537	398.248	0.87726	8.3025e-06	0.0017691
Cluster-45083.60240	622.069	325.918	0.93256	8.3874e-06	0.0017855
Cluster-45083.139055	23177.7	14318.7	0.69484	8.4106e-06	0.0017887
Cluster-45083.135968	2763.7	4147.47	-0.58563	8.4409e-06	0.0017935
Cluster-45083.194292	679.687	1398.96	-1.0414	8.4788e-06	0.0017998
Cluster-45083.178145	527.621	925.612	-0.81091	8.5441e-06	0.001812
Cluster-45083.130412	2723.22	1126.33	1.2737	8.5872e-06	0.0018194
Cluster-45083.113625	2060.36	3139.44	-0.60761	8.653e-06	0.0018299
Cluster-45083.154467	137.66	326.153	-1.2444	8.6523e-06	0.0018299
Cluster-45083.136487	4671.4	6865.97	-0.55561	8.8047e-06	0.0018584
Cluster-45083.152636	1423.31	869.591	0.71085	8.799e-06	0.0018584
Cluster-45083.226558	128.448	30.7939	2.0605	8.8208e-06	0.0018601
Cluster-45083.166157	29.9493	0	Inf	9.0789e-06	0.0019056
Cluster-45083.172431	44.9313	159.519	-1.8279	9.0511e-06	0.0019056
Cluster-45083.35193	29.9547	0	Inf	9.0691e-06	0.0019056
Cluster-45083.78993	29.9535	0	Inf	9.0713e-06	0.0019056
Cluster-45083.94888	29.9514	0	Inf	9.0751e-06	0.0019056
Cluster-45083.168160	2419.26	3649.44	-0.59311	9.1507e-06	0.0019188
Cluster-45083.130925	2101.84	3196.01	-0.60462	9.2571e-06	0.0019393
Cluster-45083.49304	740.15	404.968	0.87001	9.2877e-06	0.0019439
Cluster-45083.136351	171.075	51.65	1.7278	9.3198e-06	0.0019488
Cluster-45083.129304	136.518	322.832	-1.2417	9.3598e-06	0.0019543
Cluster-45083.144722	294.908	118.347	1.3172	9.3636e-06	0.0019543
Cluster-45083.141421	660.67	352.592	0.90593	9.41e-06	0.0019622
Cluster-45083.49401	207.948	71.2195	1.5459	9.4813e-06	0.0019752
Cluster-45083.120503	169.36	376.702	-1.1533	9.5572e-06	0.0019884
Cluster-45083.191070	0	33.4233	#NAME?	9.5624e-06	0.0019884
Cluster-45083.58060	339.261	147.52	1.2015	9.7852e-06	0.0020328
Cluster-45083.126736	5906.98	8604.02	-0.54259	9.871e-06	0.0020488
Cluster-45083.59073	125.564	441.561	-1.8142	9.9128e-06	0.0020555
Cluster-45083.204272	648.575	345.123	0.91016	1.0045e-05	0.0020811
Cluster-45083.133813	559.872	969.703	-0.79244	1.007e-05	0.0020842
Cluster-45083.154584	996.492	579.827	0.78124	1.0082e-05	0.0020848
Cluster-45083.128750	62.7876	193.167	-1.6213	1.0521e-05	0.0021716
Cluster-45083.135818	175.106	384.935	-1.1364	1.0513e-05	0.0021716
Cluster-45083.190462	604.203	247.64	1.2868	1.057e-05	0.0021797
Cluster-45083.197494	479.827	236.38	1.0214	1.0607e-05	0.0021854
Cluster-45083.111932	1.72739	45.3945	-4.7159	1.0732e-05	0.002209
Cluster-45083.153860	877.282	2113.43	-1.2685	1.09e-05	0.0022416
Cluster-45083.127530	178.572	389.895	-1.1266	1.0937e-05	0.0022472
Cluster-45083.110327	0	33.0505	#NAME?	1.0971e-05	0.0022521
Cluster-45083.181373	0	33.0131	#NAME?	1.107e-05	0.0022683
Cluster-45083.195654	0	33.0131	#NAME?	1.107e-05	0.0022683
Cluster-45083.107347	1423.9	2215.98	-0.6381	1.1094e-05	0.002271
Cluster-45083.200806	2839.15	1826.75	0.63618	1.1147e-05	0.0022797
Cluster-45083.138718	0	32.9757	#NAME?	1.117e-05	0.0022805
Cluster-45083.67767	269.563	106.806	1.3356	1.1171e-05	0.0022805
Cluster-45083.131667	1325.42	2073.56	-0.64566	1.129e-05	0.0023027
Cluster-45083.67099	135.362	319.179	-1.2375	1.1336e-05	0.0023099
Cluster-45083.124737	29.3819	125.285	-2.0922	1.1363e-05	0.0023112
Cluster-45083.148520	3370.78	5348.43	-0.66603	1.1362e-05	0.0023112
Cluster-45083.108184	29.3744	0	Inf	1.1406e-05	0.0023119
Cluster-45083.128699	29.379	0	Inf	1.1396e-05	0.0023119
Cluster-45083.195261	29.3798	0	Inf	1.1394e-05	0.0023119
Cluster-45083.38356	29.3739	0	Inf	1.1407e-05	0.0023119
Cluster-45083.101284	1327.66	808.802	0.71502	1.1434e-05	0.0023153
Cluster-45083.195779	549.494	951.111	-0.79151	1.1453e-05	0.0023169
Cluster-45083.153017	521.309	1247.87	-1.2593	1.1483e-05	0.002321
Cluster-45083.176486	172.8	53.459	1.6926	1.1521e-05	0.0023265
Cluster-45083.220418	25.3467	115.971	-2.1939	1.1787e-05	0.0023781
Cluster-45083.197670	369.198	105.304	1.8098	1.1853e-05	0.0023892
Cluster-45083.128815	334.075	146.066	1.1935	1.2068e-05	0.0024304
Cluster-45083.112004	1023.52	557.03	0.87772	1.2156e-05	0.0024437
Cluster-45083.137849	2150.82	3247.61	-0.59449	1.2151e-05	0.0024437
Cluster-45083.214906	453.33	220.24	1.0415	1.2173e-05	0.0024449
Cluster-45083.122334	887.047	508.514	0.80272	1.2234e-05	0.0024551
Cluster-45083.181699	746.494	413.444	0.85244	1.244e-05	0.002494
Cluster-45083.215028	31.6763	0	Inf	1.2532e-05	0.0025103
Cluster-45083.146426	885.293	504.185	0.8122	1.2567e-05	0.0025151
Cluster-45083.131416	23.0439	164.545	-2.836	1.2602e-05	0.0025153
Cluster-45083.136793	1270.69	771.005	0.7208	1.2595e-05	0.0025153
Cluster-45083.180455	940.61	544.499	0.78867	1.2586e-05	0.0025153
Cluster-45083.53818	680.839	369.457	0.88191	1.265e-05	0.0025227
Cluster-45083.61533	403.196	188.709	1.0953	1.2739e-05	0.0025381
Cluster-45083.107857	0	32.5936	#NAME?	1.2845e-05	0.0025571
Cluster-45083.97944	287.992	558.486	-0.95549	1.2872e-05	0.0025601
Cluster-45083.164644	7349.08	5040	0.54414	1.2949e-05	0.0025731
Cluster-45083.131520	114.627	25.9372	2.1439	1.3098e-05	0.0026004
Cluster-45083.54647	300.102	711.089	-1.2446	1.3124e-05	0.0026033
Cluster-45083.198310	175.682	382.5	-1.1225	1.3173e-05	0.0026106
Cluster-45083.104457	1476.32	2281.88	-0.62822	1.3357e-05	0.0026424
Cluster-45083.68186	310.459	592.274	-0.93186	1.3355e-05	0.0026424
Cluster-45083.149985	1955.52	1248.28	0.64761	1.3576e-05	0.0026834
Cluster-45083.198891	74.8764	325.488	-2.12	1.3622e-05	0.0026901
Cluster-45083.198519	1146.22	447.078	1.3583	1.364e-05	0.0026913
Cluster-45083.160799	1050.07	621.566	0.75651	1.3819e-05	0.0027243
Cluster-45083.189399	97.3375	11.7468	3.0507	1.3871e-05	0.0027321
Cluster-45083.57324	493.645	245.44	1.0081	1.4015e-05	0.0027581
Cluster-45083.57020	1145.68	506.056	1.1788	1.4064e-05	0.0027652
Cluster-45083.60661	750.503	319.605	1.2316	1.4125e-05	0.0027747
Cluster-45083.194353	628.973	263.639	1.2544	1.4165e-05	0.0027778
Cluster-45083.197795	237.904	65.1497	1.8686	1.4162e-05	0.0027778
Cluster-45083.125869	2274.64	3413.45	-0.58559	1.4192e-05	0.0027808
Cluster-45083.163424	67.3936	8.0552	3.0646	1.4286e-05	0.0027967
Cluster-45083.16586	77.7658	11.374	2.7734	1.4318e-05	0.0027967
Cluster-45083.175461	28.7998	0	Inf	1.433e-05	0.0027967
Cluster-45083.216367	28.7977	0	Inf	1.4336e-05	0.0027967
Cluster-45083.93002	28.8032	0	Inf	1.4321e-05	0.0027967
Cluster-45083.203498	55.2994	4.71766	3.5511	1.4517e-05	0.0028296
Cluster-45083.94886	1838.58	2792.06	-0.60274	1.463e-05	0.0028491
Cluster-45083.133503	1975.13	2986.26	-0.59639	1.4662e-05	0.0028528
Cluster-45083.125732	46.082	2.51718	4.1943	1.4722e-05	0.0028619
Cluster-45083.155326	219.462	79.8999	1.4577	1.4865e-05	0.0028847
Cluster-45083.203491	293.182	122.609	1.2577	1.4876e-05	0.0028847
Cluster-45083.63863	126.139	31.363	2.0079	1.4877e-05	0.0028847
Cluster-45083.163034	0	32.146	#NAME?	1.5006e-05	0.002904
Cluster-45083.198922	7.49078	67.3222	-3.1679	1.5016e-05	0.002904
Cluster-45083.97075	1190	718.786	0.72733	1.5014e-05	0.002904
Cluster-45083.158179	284.534	117.509	1.2758	1.5039e-05	0.002906
Cluster-45083.54658	680.813	332.863	1.0323	1.5186e-05	0.0029292
Cluster-45083.66462	138.816	473.716	-1.7708	1.5183e-05	0.0029292
Cluster-45083.115989	37.4388	306.263	-3.0322	1.5307e-05	0.0029501
Cluster-45083.186972	310.465	133.312	1.2196	1.5327e-05	0.0029515
Cluster-45083.139455	463.114	817.596	-0.82002	1.5393e-05	0.0029539
Cluster-45083.195094	1455.52	854.767	0.76793	1.5358e-05	0.0029539
Cluster-45083.203024	1.72739	44.2387	-4.6786	1.5388e-05	0.0029539
Cluster-45083.62626	137.662	36.7608	1.9049	1.5373e-05	0.0029539
Cluster-45083.62254	222.922	81.9508	1.4437	1.542e-05	0.0029566
Cluster-45083.146943	1770.06	2692.04	-0.6049	1.5563e-05	0.0029816
Cluster-45083.136864	3315.4	4875.71	-0.55643	1.5726e-05	0.0030051
Cluster-45083.184308	32.8337	0.428878	6.2585	1.5725e-05	0.0030051
Cluster-45083.80539	180.311	5.57541	5.0153	1.5709e-05	0.0030051
Cluster-45083.116346	1079.43	2032.44	-0.91295	1.5779e-05	0.0030125
Cluster-45083.140459	3522.25	2357.19	0.57943	1.5983e-05	0.0030488
Cluster-45083.169521	1378.34	2132.62	-0.6297	1.6013e-05	0.0030495
Cluster-45083.42891	136.51	36.3413	1.9093	1.6013e-05	0.0030495
Cluster-45083.89215	165.327	400.431	-1.2762	1.6052e-05	0.0030542
Cluster-45083.189994	2961.84	4460.87	-0.59083	1.6086e-05	0.0030582
Cluster-45083.178734	29.956	0	Inf	1.6115e-05	0.003061
Cluster-45083.186380	1380.11	766.993	0.8475	1.6148e-05	0.0030648
Cluster-45083.146653	560.457	958.934	-0.77483	1.6212e-05	0.0030742
Cluster-45083.140060	1516.61	947.66	0.67841	1.6285e-05	0.0030855
Cluster-45083.123527	1033.95	1640.95	-0.66637	1.6322e-05	0.0030898
Cluster-45083.77469	1507.45	2315.67	-0.61932	1.6418e-05	0.0031053
Cluster-45083.196704	556.996	1076.57	-0.9507	1.655e-05	0.0031277
Cluster-45083.126337	342.135	153.133	1.1598	1.6586e-05	0.0031318
Cluster-45083.112658	75.4593	234.124	-1.6335	1.7004e-05	0.0032081
Cluster-45083.135058	889.924	515.244	0.78843	1.7154e-05	0.0032312
Cluster-45083.200089	28.8027	121.444	-2.076	1.7155e-05	0.0032312
Cluster-45083.115978	1914.57	902.869	1.0844	1.7184e-05	0.0032339
Cluster-45083.203850	397.448	717.388	-0.85199	1.7253e-05	0.0032423
Cluster-45083.78761	0	31.7639	#NAME?	1.7258e-05	0.0032423
Cluster-45083.53356	0	31.7265	#NAME?	1.7414e-05	0.0032689
Cluster-45083.224033	0	43.52	#NAME?	1.7521e-05	0.0032863
Cluster-45083.128636	672.182	368.695	0.86642	1.7593e-05	0.0032971
Cluster-45083.133584	255.754	504.047	-0.9788	1.7612e-05	0.0032978
Cluster-45083.136017	548.365	285.455	0.94187	1.7635e-05	0.0032993
Cluster-45083.71021	91.5874	17.0803	2.4228	1.7694e-05	0.0033077
Cluster-45083.210490	56.4505	177.019	-1.6488	1.7773e-05	0.0033196
Cluster-45083.126728	28.2228	0	Inf	1.8014e-05	0.0033563
Cluster-45083.141037	431.434	767.54	-0.8311	1.8003e-05	0.0033563
Cluster-45083.179018	28.2269	0	Inf	1.7999e-05	0.0033563
Cluster-45083.57556	14.9715	88.2063	-2.5587	1.8089e-05	0.0033675
Cluster-45083.140340	2631.76	1736.2	0.6001	1.8299e-05	0.0034037
Cluster-45083.163536	630.128	340.5	0.88799	1.839e-05	0.003415
Cluster-45083.53354	3.45477	51.7435	-3.9047	1.8376e-05	0.003415
Cluster-45083.112437	1106.47	487.84	1.1815	1.8412e-05	0.0034161
Cluster-45083.196412	210.806	433.638	-1.0406	1.8466e-05	0.0034233
Cluster-45083.24639	87.5456	13.994	2.6452	1.8507e-05	0.0034281
Cluster-45083.141465	1037.96	618.498	0.74691	1.8684e-05	0.0034557
Cluster-45083.152261	3846.53	2597.87	0.56623	1.8686e-05	0.0034557
Cluster-45083.94880	406.638	729.752	-0.84366	1.8761e-05	0.0034667
Cluster-45083.64448	80.6406	220.586	-1.4518	1.886e-05	0.0034821
Cluster-45083.38719	134.804	1.28663	6.7111	1.8919e-05	0.00349
Cluster-45083.176118	368.655	692.964	-0.91051	1.8984e-05	0.0034991
Cluster-45083.121697	1370.34	2113.59	-0.62516	1.9049e-05	0.0035082
Cluster-45083.206296	138.819	38.1877	1.862	1.9162e-05	0.0035261
Cluster-45083.124944	145.73	41.4504	1.8138	1.918e-05	0.0035265
Cluster-45083.64315	305.861	131.82	1.2143	1.9259e-05	0.003537
Cluster-45083.70777	93.3111	17.8166	2.3888	1.9268e-05	0.003537
Cluster-45083.153271	532.247	913.521	-0.77934	1.933e-05	0.0035454
Cluster-45083.207321	247.102	489.607	-0.98652	1.9405e-05	0.0035563
Cluster-45083.208604	180.862	59.9763	1.5924	1.9456e-05	0.0035628
Cluster-45083.143216	91.0137	238.477	-1.3897	1.95e-05	0.0035679
Cluster-45083.170943	735.558	412.176	0.83558	1.9583e-05	0.0035801
Cluster-45083.130426	0	31.4285	#NAME?	1.9626e-05	0.003585
Cluster-45083.194104	427.395	208.102	1.0383	1.9731e-05	0.0036012
Cluster-45083.212335	0	31.4004	#NAME?	1.9758e-05	0.0036033
Cluster-45083.181918	190.071	64.7957	1.5526	2.0039e-05	0.0036515
Cluster-45083.102538	487.287	246.923	0.98071	2.0269e-05	0.0036904
Cluster-45083.75636	89.8642	236.054	-1.3933	2.056e-05	0.0037404
Cluster-45083.77727	68.546	8.81012	2.9598	2.0713e-05	0.0037651
Cluster-45083.145813	150.888	0	Inf	2.082e-05	0.0037815
Cluster-45083.62148	621.49	274.984	1.1764	2.0849e-05	0.0037838
Cluster-45083.146657	1076.56	1693.26	-0.65337	2.088e-05	0.0037863
Cluster-45083.49246	428.535	209.127	1.035	2.0946e-05	0.0037952
Cluster-45083.148184	902.599	527.337	0.77536	2.1001e-05	0.0038021
Cluster-45083.153100	1166.98	710.051	0.71679	2.1075e-05	0.0038123
Cluster-45083.129817	3779.69	5496.94	-0.54036	2.1206e-05	0.003833
Cluster-45083.142651	3350.05	2251.96	0.573	2.134e-05	0.003854
Cluster-45083.198799	163.577	357.16	-1.1266	2.1394e-05	0.0038608
Cluster-45083.177201	250.577	84.4306	1.5694	2.1422e-05	0.0038626
Cluster-45083.203995	92.7315	17.8726	2.3753	2.1481e-05	0.0038703
Cluster-45083.136634	2596.68	3838.01	-0.56369	2.1526e-05	0.0038708
Cluster-45083.139926	3416.71	1552.79	1.1377	2.1502e-05	0.0038708
Cluster-45083.91752	111.743	25.8717	2.1107	2.1536e-05	0.0038708
Cluster-45083.130245	370.922	103.049	1.8478	2.1663e-05	0.0038904
Cluster-45083.48128	236.164	90.9654	1.3764	2.168e-05	0.0038904
Cluster-45083.147727	138.818	38.8409	1.8375	2.1713e-05	0.0038933
Cluster-45083.192641	92.7382	317.918	-1.7774	2.1939e-05	0.0039306
Cluster-45083.134004	5436.88	7819.82	-0.52436	2.1993e-05	0.0039371
Cluster-45083.140369	2829.26	1883.24	0.58721	2.2097e-05	0.0039525
Cluster-45083.151355	90.4342	17.0055	2.4109	2.2243e-05	0.0039754
Cluster-45083.172216	861.7	1384.37	-0.68397	2.2274e-05	0.0039779
Cluster-45083.202291	262.657	106.666	1.3001	2.2337e-05	0.0039859
Cluster-45083.102493	1393.89	773.781	0.84912	2.2654e-05	0.0040137
Cluster-45083.158734	27.6516	0	Inf	2.262e-05	0.0040137
Cluster-45083.169542	27.6499	0	Inf	2.2628e-05	0.0040137
Cluster-45083.176117	27.6486	0	Inf	2.2633e-05	0.0040137
Cluster-45083.181288	27.6461	0	Inf	2.2645e-05	0.0040137
Cluster-45083.227247	27.6478	0	Inf	2.2637e-05	0.0040137
Cluster-45083.35773	27.6511	0	Inf	2.2622e-05	0.0040137
Cluster-45083.54631	27.6457	0	Inf	2.2647e-05	0.0040137
Cluster-45083.61427	991.848	589.67	0.75021	2.2624e-05	0.0040137
Cluster-45083.143154	451.024	791.351	-0.81112	2.2861e-05	0.0040472
Cluster-45083.110678	645.702	353.272	0.87009	2.2984e-05	0.0040647
Cluster-45083.113703	1045.47	1645.56	-0.65443	2.2996e-05	0.0040647
Cluster-45083.23598	188.937	64.6835	1.5464	2.3095e-05	0.004079
Cluster-45083.193884	0	30.9248	#NAME?	2.3241e-05	0.0041016
Cluster-45083.138827	409.54	729.529	-0.83296	2.3596e-05	0.0041609
Cluster-45083.97309	3.45477	57.4311	-4.0552	2.3659e-05	0.0041687
Cluster-45083.143428	1361.1	2091.3	-0.61963	2.3734e-05	0.0041787
Cluster-45083.182653	815.63	469.411	0.79706	2.3776e-05	0.0041827
Cluster-45083.133693	491.324	251.09	0.96847	2.3823e-05	0.0041844
Cluster-45083.162310	107.12	0	Inf	2.381e-05	0.0041844
Cluster-45083.139414	115.777	278.633	-1.267	2.3918e-05	0.0041978
Cluster-45083.195102	710.768	1165.3	-0.71325	2.3942e-05	0.0041988
Cluster-45083.188929	375.544	176.804	1.0868	2.4035e-05	0.0042117
Cluster-45083.83258	172.804	56.2835	1.6184	2.4299e-05	0.0042548
Cluster-45083.148771	4407.47	3012.36	0.54906	2.4534e-05	0.0042921
Cluster-45083.58963	153.224	46.3457	1.7251	2.4551e-05	0.0042921
Cluster-45083.134199	2033.29	3036.21	-0.57846	2.4621e-05	0.0043009
Cluster-45083.158852	356.537	650.394	-0.86726	2.4766e-05	0.004323
Cluster-45083.156748	242.498	478.484	-0.9805	2.5247e-05	0.0044034
Cluster-45083.122886	429.139	211.673	1.0196	2.5473e-05	0.0044374
Cluster-45083.148788	724.037	408.28	0.8265	2.5481e-05	0.0044374
Cluster-45083.163557	190.084	425.622	-1.1629	2.556e-05	0.0044477
Cluster-45083.174404	1089.23	1702.91	-0.6447	2.5861e-05	0.0044966
Cluster-45083.179499	1085.78	564.038	0.94486	2.6226e-05	0.0045565
Cluster-45083.142931	6.33835	61.2256	-3.272	2.6303e-05	0.0045663
Cluster-45083.132553	3894.4	5637.63	-0.53369	2.6497e-05	0.0045964
Cluster-45083.72886	143.419	41.5907	1.7859	2.6706e-05	0.0046291
Cluster-45083.125304	76.0339	11.8684	2.6795	2.7028e-05	0.0046777
Cluster-45083.202190	286.3	36.1648	2.9849	2.7021e-05	0.0046777
Cluster-45083.62887	74.3015	205.817	-1.4699	2.7302e-05	0.0047215
Cluster-45083.144517	1300.04	807.878	0.68635	2.7371e-05	0.0047298
Cluster-45083.130926	0	50.6812	#NAME?	2.7611e-05	0.0047676
Cluster-45083.99605	94.4488	279.359	-1.5645	2.7805e-05	0.0047973
Cluster-45083.25392	1.15159	38.9426	-5.0796	2.8098e-05	0.0048441
Cluster-45083.139487	1306.37	814.146	0.68221	2.8291e-05	0.0048736
Cluster-45083.145226	27.0737	0	Inf	2.8444e-05	0.004892
Cluster-45083.171896	4744.32	2066.22	1.1992	2.8463e-05	0.004892
Cluster-45083.217795	27.0724	0	Inf	2.8451e-05	0.004892
Cluster-45083.203965	967.676	576.785	0.74649	2.8501e-05	0.0048948
Cluster-45083.154492	1597.23	1019.46	0.64776	2.8787e-05	0.0049396
Cluster-45083.187133	110.013	25.9839	2.082	2.8806e-05	0.0049396
Cluster-45083.63496	1083.98	382.685	1.5021	2.9e-05	0.004969
Cluster-45083.203734	292.041	550.456	-0.91446	2.9135e-05	0.0049883
Cluster-45083.149933	1531	972.096	0.6553	2.9295e-05	0.005012
Cluster-45083.126669	991.312	1613.39	-0.70269	2.9421e-05	0.0050297
Cluster-45083.151657	0	41.4037	#NAME?	2.9561e-05	0.0050497
Cluster-45083.95407	692.924	388.467	0.83491	2.9613e-05	0.0050548
Cluster-45083.54060	13.8233	82.6309	-2.5796	2.9656e-05	0.0050582
Cluster-45083.178303	76.0443	0	Inf	2.9743e-05	0.0050692
Cluster-45083.91756	2119.88	5657.22	-1.4161	2.9893e-05	0.0050909
Cluster-45083.47570	372.662	176.673	1.0768	3.0093e-05	0.0051211
Cluster-45083.140102	517.258	270.557	0.93495	3.0122e-05	0.0051222
Cluster-45083.158297	38.01	137.116	-1.8509	3.0263e-05	0.0051422
Cluster-45083.156684	798.323	461.16	0.79171	3.0609e-05	0.0051971
Cluster-45083.159992	3219.28	4679.35	-0.53957	3.0735e-05	0.0052144
Cluster-45083.131841	3191.08	4860.08	-0.60694	3.0775e-05	0.0052172
Cluster-45083.164236	1991.82	1300.56	0.61495	3.0837e-05	0.0052238
Cluster-45083.149800	0	30.1418	#NAME?	3.0884e-05	0.0052279
Cluster-45083.171389	0	30.1325	#NAME?	3.0954e-05	0.0052318
Cluster-45083.56083	481.529	247.585	0.9597	3.0934e-05	0.0052318
Cluster-45083.168942	0	30.1044	#NAME?	3.1163e-05	0.0052632
Cluster-45083.147345	3537.67	1742.77	1.0214	3.1298e-05	0.005282
Cluster-45083.128143	0.575795	61.2618	-6.7333	3.1502e-05	0.0053124
Cluster-45083.198940	274.19	94.0902	1.5431	3.1771e-05	0.0053538
Cluster-45083.146083	364.612	171.881	1.085	3.186e-05	0.0053647
Cluster-45083.204295	520.694	273.989	0.92632	3.2123e-05	0.005405
Cluster-45083.204218	236.736	93.5854	1.3389	3.229e-05	0.005429
Cluster-45083.133222	383.605	184.823	1.0535	3.2537e-05	0.0054581
Cluster-45083.144573	513.789	874.531	-0.76733	3.2526e-05	0.0054581
Cluster-45083.55276	65.0904	188.105	-1.531	3.2536e-05	0.0054581
Cluster-45083.211678	342.148	157.803	1.1165	3.276e-05	0.0054914
Cluster-45083.205065	133.627	24.8749	2.4255	3.3106e-05	0.0055425
Cluster-45083.207105	209.669	424.008	-1.016	3.3114e-05	0.0055425
Cluster-45083.61150	67.9706	193.027	-1.5058	3.3173e-05	0.0055483
Cluster-45083.100180	1190.04	734.905	0.69537	3.3394e-05	0.005581
Cluster-45083.60558	342.141	622.926	-0.86447	3.3435e-05	0.0055838
Cluster-45083.128465	577.743	312.652	0.88587	3.3574e-05	0.0056027
Cluster-45083.55236	281.666	120.893	1.2203	3.3625e-05	0.005607
Cluster-45083.94491	2596.05	3800.72	-0.54996	3.3844e-05	0.0056394
Cluster-45083.137990	12321	20997.3	-0.76908	3.387e-05	0.0056395
Cluster-45083.64021	491.325	861.145	-0.80958	3.3929e-05	0.0056451
Cluster-45083.134088	14199.5	10073.9	0.49522	3.3975e-05	0.0056485
Cluster-45083.205920	5.18425	56.079	-3.4353	3.4455e-05	0.0057243
Cluster-45083.139127	1302.4	706.927	0.88154	3.4642e-05	0.0057509
Cluster-45083.117679	2963.02	4614.25	-0.63903	3.4756e-05	0.0057656
Cluster-45083.121423	1023.56	1597.82	-0.64251	3.5447e-05	0.0058672
Cluster-45083.202514	77.1821	208.914	-1.4366	3.5442e-05	0.0058672
Cluster-45083.48274	312.774	140.192	1.1577	3.5409e-05	0.0058672
Cluster-45083.22406	284.553	122.823	1.2121	3.5535e-05	0.0058774
Cluster-45083.105246	26.497	0	Inf	3.5762e-05	0.0058928
Cluster-45083.136796	26.4941	0	Inf	3.5782e-05	0.0058928
Cluster-45083.172537	26.4941	0	Inf	3.5782e-05	0.0058928
Cluster-45083.198293	26.4954	0	Inf	3.5773e-05	0.0058928
Cluster-45083.55463	26.4958	0	Inf	3.5771e-05	0.0058928
Cluster-45083.73591	26.4937	0	Inf	3.5785e-05	0.0058928
Cluster-45083.130583	510.36	1018.34	-0.99664	3.6004e-05	0.0059244
Cluster-45083.90997	4.03099	98.9084	-4.6169	3.6042e-05	0.0059263
Cluster-45083.50272	107.135	275.734	-1.3638	3.6417e-05	0.0059836
Cluster-45083.135781	374.389	668.665	-0.83675	3.6628e-05	0.0060094
Cluster-45083.183391	1223.41	760.096	0.68665	3.6624e-05	0.0060094
Cluster-45083.65854	1082.86	579.534	0.90189	3.6675e-05	0.0060127
Cluster-45083.148621	634.778	1045.29	-0.71957	3.6993e-05	0.0060603
Cluster-45083.146403	639.932	1206.94	-0.91537	3.704e-05	0.0060637
Cluster-45083.123101	97.3483	242.821	-1.3187	3.712e-05	0.0060724
Cluster-45083.169989	41.4782	0	Inf	3.7473e-05	0.0061257
Cluster-45083.71788	8.63986	66.94	-2.9538	3.7633e-05	0.0061428
Cluster-45083.84875	571.956	310.07	0.88331	3.7609e-05	0.0061428
Cluster-45083.24109	131.91	28.6787	2.2015	3.7687e-05	0.0061471
Cluster-45083.65877	320.816	109.211	1.5546	3.808e-05	0.0062067
Cluster-45083.189211	0	68.832	#NAME?	3.8201e-05	0.006222
Cluster-45083.139471	1185.99	735.541	0.68922	3.8347e-05	0.0062411
Cluster-45083.131829	729.244	1178.29	-0.69222	3.8498e-05	0.0062612
Cluster-45083.139867	3879.33	5574.38	-0.52301	3.857e-05	0.0062684
Cluster-45083.148156	92.7415	19.1312	2.2773	3.8654e-05	0.0062774
Cluster-45083.74243	513.211	270.482	0.92402	3.8697e-05	0.0062798
Cluster-45083.139420	2575.86	1727.35	0.57649	3.9993e-05	0.0064854
Cluster-45083.209365	393.978	192.784	1.0311	4.0147e-05	0.0065057
Cluster-45083.198790	2867.22	1176.82	1.2848	4.0389e-05	0.0065355
Cluster-45083.54723	203.898	75.7969	1.4276	4.0366e-05	0.0065355
Cluster-45083.148729	5348.11	3720.51	0.52353	4.0753e-05	0.0065896
Cluster-45083.125198	1687.07	2522.07	-0.58009	4.0803e-05	0.006593
Cluster-45083.135670	1381.24	2094.41	-0.60058	4.0933e-05	0.0066092
Cluster-45083.142152	581.776	317.425	0.87405	4.1017e-05	0.006618
Cluster-45083.12944	0	29.3215	#NAME?	4.1418e-05	0.0066778
Cluster-45083.52363	335.238	155.37	1.1095	4.1477e-05	0.0066826
Cluster-45083.205290	0	29.3121	#NAME?	4.1511e-05	0.0066832
Cluster-45083.180536	100.231	22.4594	2.1579	4.189e-05	0.0067345
Cluster-45083.193455	67.9702	9.86419	2.7846	4.1866e-05	0.0067345
Cluster-45083.142966	129.026	352.669	-1.4507	4.2101e-05	0.006754
Cluster-45083.189865	0	29.256	#NAME?	4.2075e-05	0.006754
Cluster-45083.55007	4.0335	51.0166	-3.6609	4.2045e-05	0.006754
Cluster-45083.143921	4466.84	3079.75	0.53644	4.2299e-05	0.0067808
Cluster-45083.150531	9650.23	5262.88	0.87471	4.2331e-05	0.0067812
Cluster-45083.175847	0	29.2186	#NAME?	4.2456e-05	0.0067963
Cluster-45083.151053	731.535	420.792	0.79782	4.2603e-05	0.006815
Cluster-45083.152847	236.161	94.7505	1.3176	4.2838e-05	0.0068477
Cluster-45083.122547	1457.88	929.282	0.64969	4.3192e-05	0.0068943
Cluster-45083.152048	69.1197	10.0687	2.7792	4.3173e-05	0.0068943
Cluster-45083.140129	471.747	807.34	-0.77516	4.3411e-05	0.0069244
Cluster-45083.170869	876.119	1382.06	-0.65763	4.3524e-05	0.0069375
Cluster-45083.103646	465.989	240.733	0.95286	4.3701e-05	0.0069607
Cluster-45083.173633	51.8329	161.207	-1.637	4.3774e-05	0.006965
Cluster-45083.175008	280.517	526.711	-0.90892	4.379e-05	0.006965
Cluster-45083.69502	240.201	97.6977	1.2978	4.3886e-05	0.0069753
Cluster-45083.134549	1915.78	1257.11	0.60782	4.4156e-05	0.0070103
Cluster-45083.150905	2055.21	3028.86	-0.55949	4.4212e-05	0.0070103
Cluster-45083.161693	246.528	101.38	1.282	4.418e-05	0.0070103
Cluster-45083.66650	1366.26	865.411	0.65877	4.4231e-05	0.0070103
Cluster-45083.194675	38.0121	223.819	-2.5578	4.435e-05	0.0070192
Cluster-45083.61194	275.908	119.112	1.2119	4.4344e-05	0.0070192
Cluster-45083.104762	726.918	418.275	0.79734	4.4515e-05	0.0070388
Cluster-45083.132971	1105.36	1704.3	-0.62466	4.4537e-05	0.0070388
Cluster-45083.119846	256.316	107.225	1.2573	4.4574e-05	0.0070397
Cluster-45083.147960	990.165	1541.91	-0.63898	4.4687e-05	0.0070477
Cluster-45083.158207	198.146	418.816	-1.0798	4.4659e-05	0.0070477
Cluster-45083.135134	1778.69	1159.99	0.61671	4.4819e-05	0.0070634
Cluster-45083.158075	25.9179	0	Inf	4.4987e-05	0.0070751
Cluster-45083.208123	25.9208	0	Inf	4.4961e-05	0.0070751
Cluster-45083.212340	25.9233	0	Inf	4.4939e-05	0.0070751
Cluster-45083.123087	93.8818	19.9422	2.235	4.536e-05	0.0071287
Cluster-45083.133014	245.378	473.71	-0.949	4.5568e-05	0.0071513
Cluster-45083.170856	244.797	100.644	1.2823	4.5549e-05	0.0071513
Cluster-45083.141707	129.601	293.819	-1.1809	4.5659e-05	0.0071556
Cluster-45083.56575	326.019	150.223	1.1179	4.5641e-05	0.0071556
Cluster-45083.139749	4563.09	3162.78	0.52882	4.5928e-05	0.0071927
Cluster-45083.153311	200.446	74.5664	1.4266	4.635e-05	0.0072537
Cluster-45083.135763	2184.73	3205.16	-0.55294	4.6875e-05	0.0073308
Cluster-45083.158810	85.2537	220.064	-1.3681	4.6997e-05	0.0073448
Cluster-45083.147435	77.1788	206.219	-1.4179	4.7169e-05	0.0073664
Cluster-45083.194238	240.195	97.8274	1.2959	4.7218e-05	0.0073689
Cluster-45083.131071	191.234	69.5881	1.4584	4.7664e-05	0.0074282
Cluster-45083.69293	1628.96	2432.5	-0.57849	4.7656e-05	0.0074282
Cluster-45083.172540	2.88107	45.7859	-3.9902	4.7717e-05	0.0074314
Cluster-45083.93812	108.858	26.7202	2.0264	4.7943e-05	0.0074614
Cluster-45083.132307	4.60762	52.6573	-3.5145	4.7988e-05	0.0074632
Cluster-45083.211632	283.976	124.482	1.1898	4.8179e-05	0.0074876
Cluster-45083.134164	339.274	611.654	-0.85026	4.8383e-05	0.0075093
Cluster-45083.57226	89.2725	11.4301	2.9654	4.8385e-05	0.0075093
Cluster-45083.189488	398.588	197.277	1.0147	4.8487e-05	0.0075198
Cluster-45083.128665	813.303	479.417	0.76251	4.8591e-05	0.0075308
Cluster-45083.56132	805.251	473.206	0.76697	4.8751e-05	0.0075504
Cluster-45083.111504	281.654	123.28	1.192	4.9244e-05	0.0076214
Cluster-45083.140664	184.288	0	Inf	4.9313e-05	0.0076268
Cluster-45083.214827	125.567	34.8314	1.85	4.9502e-05	0.0076508
Cluster-45083.67879	263.8	499.703	-0.92163	4.9952e-05	0.007715
Cluster-45083.172456	727.501	420.046	0.7924	5.0136e-05	0.0077381
Cluster-45083.58760	171.649	58.9222	1.5426	5.0911e-05	0.0078522
Cluster-45083.61733	240.77	98.6572	1.2872	5.1398e-05	0.0079219
Cluster-45083.127027	189.525	400.019	-1.0777	5.1551e-05	0.0079311
Cluster-45083.145929	237.898	97.2128	1.2911	5.1564e-05	0.0079311
Cluster-45083.62571	720.004	239.545	1.5877	5.1545e-05	0.0079311
Cluster-45083.131452	8479.67	4805.34	0.81937	5.1698e-05	0.0079458
Cluster-45083.147762	0	51.948	#NAME?	5.173e-05	0.0079458
Cluster-45083.114649	208.52	415.467	-0.99455	5.1954e-05	0.0079693
Cluster-45083.121696	2406.59	3505.27	-0.54253	5.195e-05	0.0079693
Cluster-45083.58435	141.699	311.626	-1.137	5.2191e-05	0.0080001
Cluster-45083.134225	2323.03	3388.14	-0.54448	5.2288e-05	0.0080095
Cluster-45083.103637	146.298	44.7786	1.708	5.2423e-05	0.0080247
Cluster-45083.104130	1337.48	2020.78	-0.59539	5.2531e-05	0.0080357
Cluster-45083.132815	316.221	145.32	1.1217	5.2716e-05	0.0080585
Cluster-45083.201119	184.318	378.062	-1.0364	5.2866e-05	0.0080759
Cluster-45083.139961	164.172	346.886	-1.0793	5.2938e-05	0.0080814
Cluster-45083.113350	593.896	1012.9	-0.77021	5.35e-05	0.0081561
Cluster-45083.114225	338.12	159.173	1.0869	5.3477e-05	0.0081561
Cluster-45083.138696	1494.74	2239.24	-0.58311	5.3571e-05	0.0081614
Cluster-45083.118012	1095.56	678.249	0.69178	5.3729e-05	0.0081799
Cluster-45083.117380	471.753	246.905	0.93408	5.3789e-05	0.0081834
Cluster-45083.131157	320.239	814.791	-1.3473	5.4115e-05	0.0082274
Cluster-45083.176318	79.4865	14.3481	2.4698	5.4241e-05	0.0082411
Cluster-45083.196881	0	36.3319	#NAME?	5.4311e-05	0.0082461
Cluster-45083.124443	892.192	402.665	1.1478	5.4519e-05	0.008272
Cluster-45083.133407	1834.59	2708.43	-0.562	5.4587e-05	0.0082767
Cluster-45083.143447	1146.84	1754.11	-0.61307	5.4657e-05	0.0082817
Cluster-45083.126603	1010.32	618.609	0.70771	5.4709e-05	0.0082841
Cluster-45083.137579	1025.28	629.322	0.70414	5.4872e-05	0.0083031
Cluster-45083.159977	96.7767	17.8166	2.4414	5.497e-05	0.0083123
Cluster-45083.124344	1545.99	2577.29	-0.73733	5.5103e-05	0.0083269
Cluster-45083.129175	1724.52	1127.89	0.61257	5.5218e-05	0.0083386
Cluster-45083.107181	71.4321	4.61482	3.9522	5.5374e-05	0.0083565
Cluster-45083.56562	0	129.143	#NAME?	5.5568e-05	0.00838
Cluster-45083.148784	425.089	216.241	0.97512	5.5851e-05	0.0084172
Cluster-45083.56317	67.9614	233.702	-1.7819	5.5965e-05	0.0084286
Cluster-45083.135141	573.103	946.096	-0.72319	5.6255e-05	0.008461
Cluster-45083.174551	574.863	1165.05	-1.0191	5.6235e-05	0.008461
Cluster-45083.128176	29.3735	0.428878	6.0978	5.6577e-05	0.0084865
Cluster-45083.188174	25.3446	0	Inf	5.6532e-05	0.0084865
Cluster-45083.236958	25.3429	0	Inf	5.655e-05	0.0084865
Cluster-45083.90819	302.982	556.015	-0.87589	5.6518e-05	0.0084865
Cluster-45083.189061	62.7914	3.35624	4.2257	5.6876e-05	0.008524
Cluster-45083.51781	721.159	417.398	0.78889	5.6903e-05	0.008524
Cluster-45083.119998	211.974	419.71	-0.9855	5.6944e-05	0.0085245
Cluster-45083.142876	129.612	291.218	-1.1679	5.7114e-05	0.0085443
Cluster-45083.62479	648.602	340.014	0.93174	5.7499e-05	0.0085961
Cluster-45083.67902	393.98	725.334	-0.88053	5.7824e-05	0.0086388
Cluster-45083.172246	0	28.3235	#NAME?	5.798e-05	0.0086564
Cluster-45083.120458	1073.12	1647.79	-0.61872	5.8238e-05	0.0086891
Cluster-45083.133366	3116.78	4475.12	-0.52187	5.8456e-05	0.0087159
Cluster-45083.153425	1391.08	2090.54	-0.58767	5.8669e-05	0.0087418
Cluster-45083.174859	260.347	111.458	1.2239	5.9131e-05	0.0088005
Cluster-45083.46042	369.79	180.374	1.0357	5.9141e-05	0.0088005
Cluster-45083.57333	50.1114	4.61482	3.4408	5.9671e-05	0.0088733
Cluster-45083.147310	388.804	727.507	-0.90392	5.9826e-05	0.0088905
Cluster-45083.135229	1987.76	1318.9	0.59181	5.9975e-05	0.0089068
Cluster-45083.141829	636.932	2078.89	-1.7066	6.0051e-05	0.0089122
Cluster-45083.125524	233.865	452.062	-0.95084	6.0174e-05	0.0089244
Cluster-45083.120313	0	277.546	#NAME?	6.029e-05	0.0089357
Cluster-45083.141333	1384.13	2079.77	-0.58744	6.0395e-05	0.0089455
Cluster-45083.125583	1510.82	950.652	0.66834	6.086e-05	0.0090083
Cluster-45083.67236	252.275	605.308	-1.2627	6.1113e-05	0.0090338
Cluster-45083.69279	442.357	228.678	0.95189	6.1107e-05	0.0090338
Cluster-45083.134799	199.292	399.33	-1.0027	6.1366e-05	0.0090652
Cluster-45083.57102	91.59	267.268	-1.545	6.1413e-05	0.0090662
Cluster-45083.105518	100.231	242.729	-1.276	6.1601e-05	0.0090879
Cluster-45083.138343	1214.76	753.971	0.68809	6.1876e-05	0.0091225
Cluster-45083.70572	28.7998	113.276	-1.9757	6.1978e-05	0.0091316
Cluster-45083.142101	2161.18	1119.44	0.94904	6.2275e-05	0.0091633
Cluster-45083.194237	1241.86	1929.66	-0.63584	6.2249e-05	0.0091633
Cluster-45083.152188	16.7094	85.9778	-2.3633	6.2561e-05	0.0091993
Cluster-45083.63903	1293.14	821.245	0.65499	6.3025e-05	0.0092614
Cluster-45083.133452	150.334	48.4247	1.6344	6.3201e-05	0.0092812
Cluster-45083.130826	5285.43	7453.39	-0.49587	6.3247e-05	0.0092819
Cluster-45083.197830	193.544	390.203	-1.0116	6.3456e-05	0.0093064
Cluster-45083.78271	3149.53	1833.47	0.78056	6.3698e-05	0.0093358
Cluster-45083.189701	163.586	55.5193	1.559	6.432e-05	0.0094209
Cluster-45083.55998	117.508	24.3327	2.2718	6.4684e-05	0.0094679
Cluster-45083.203489	660.649	344.994	0.93731	6.4897e-05	0.0094929
Cluster-45083.166116	81.7926	15.5226	2.3976	6.5054e-05	0.0095098
Cluster-45083.119686	357.705	633.257	-0.82402	6.5099e-05	0.0095101
Cluster-45083.136895	7.48534	60.9638	-3.0258	6.5178e-05	0.0095154
Cluster-45083.144310	2759.03	1880.69	0.5529	6.5455e-05	0.0095371
Cluster-45083.171288	14.4041	83.7317	-2.5393	6.5429e-05	0.0095371
Cluster-45083.211369	374.973	184.644	1.022	6.54e-05	0.0095371
Cluster-45083.49551	22.4648	99.086	-2.141	6.5545e-05	0.0095416
Cluster-45083.79652	65.0875	182.063	-1.484	6.557e-05	0.0095416
Cluster-45083.206274	185.471	67.7698	1.4525	6.58e-05	0.0095687
Cluster-45083.140137	990.734	1989.09	-1.0055	6.5918e-05	0.0095797
Cluster-45083.67531	11.5205	97.277	-3.0779	6.6246e-05	0.0096211
Cluster-45083.143811	2026.41	2963.13	-0.5482	6.6534e-05	0.0096567
Cluster-45083.143323	0	27.932	#NAME?	6.6849e-05	0.0096961
Cluster-45083.106486	0	94.9737	#NAME?	6.7079e-05	0.0097187
Cluster-45083.140905	1709.58	2525.31	-0.56282	6.7092e-05	0.0097187
Cluster-45083.134760	3610.42	5788.45	-0.68101	6.7162e-05	0.0097227
Cluster-45083.89829	198.147	395.786	-0.99815	6.7645e-05	0.0097862
Cluster-45083.63964	531.064	288.97	0.87796	6.771e-05	0.0097893
Cluster-45083.107663	3543.07	5049.21	-0.51106	6.7897e-05	0.0098101
Cluster-45083.112213	240.765	100.317	1.2631	6.8028e-05	0.0098226
Cluster-45083.123990	470.006	794.773	-0.75786	6.8163e-05	0.0098357
Cluster-45083.97013	410.685	709.288	-0.78834	6.8622e-05	0.0098956
Cluster-45083.153283	16787.3	12099.7	0.4724	6.8916e-05	0.0099262
Cluster-45083.60696	141.694	308.447	-1.1222	6.8923e-05	0.0099262
Cluster-45083.142100	1268.92	556.205	1.1899	6.9098e-05	0.0099451
Cluster-45083.60039	0	36.7515	#NAME?	6.925e-05	0.0099606
Cluster-45083.136798	1517.73	984.943	0.62381	6.9833e-05	0.010038
Cluster-45083.90318	367.492	646.403	-0.81472	6.99e-05	0.010041
Cluster-45083.150132	645.109	367.499	0.8118	7.0019e-05	0.010052
Cluster-45083.137703	642.258	1038.13	-0.69277	7.0099e-05	0.010057
Cluster-45083.77106	118.079	32.2395	1.8729	7.0275e-05	0.010076
Cluster-45083.32567	398.601	200.736	0.98965	7.0354e-05	0.01008
Cluster-45083.90186	532.771	1063.1	-0.99669	7.0565e-05	0.010104
Cluster-45083.90436	24.7713	0	Inf	7.1043e-05	0.010166
Cluster-45083.136392	1286.22	1935.74	-0.58974	7.1274e-05	0.010193
Cluster-45083.169271	129.022	37.8336	1.7699	7.1607e-05	0.010234
Cluster-45083.140037	1145.07	719.233	0.67091	7.1804e-05	0.010255
Cluster-45083.68555	2498.07	1694.53	0.55993	7.1922e-05	0.010266
Cluster-45083.117170	509.764	881.572	-0.79025	7.2124e-05	0.010282
Cluster-45083.155254	514.368	278.501	0.88512	7.2105e-05	0.010282
Cluster-45083.169715	138.247	27.0193	2.3552	7.2174e-05	0.010282
Cluster-45083.155045	196.424	74.6598	1.3956	7.2862e-05	0.010373
Cluster-45083.149743	0	29.1532	#NAME?	7.4e-05	0.010529
Cluster-45083.137241	1895.06	2775.21	-0.55035	7.4197e-05	0.01055
Cluster-45083.144290	5519.27	7751.39	-0.48998	7.4388e-05	0.010571
Cluster-45083.134415	2989.99	2051.78	0.54327	7.4644e-05	0.010599
Cluster-45083.225555	0	27.6714	#NAME?	7.4686e-05	0.010599
Cluster-45083.58236	0	27.662	#NAME?	7.4854e-05	0.010617
Cluster-45083.104776	1555.19	1014.65	0.61611	7.5212e-05	0.010647
Cluster-45083.143819	69.1222	187.927	-1.443	7.5144e-05	0.010647
Cluster-45083.215748	0	27.6434	#NAME?	7.5191e-05	0.010647
Cluster-45083.157663	1145.69	1738.88	-0.60195	7.5305e-05	0.010654
Cluster-45083.206570	596.703	192.224	1.6342	7.5362e-05	0.010655
Cluster-45083.137378	27.6474	130.328	-2.2369	7.5828e-05	0.010707
Cluster-45083.155321	172.216	61.0947	1.4951	7.5785e-05	0.010707
Cluster-45083.211529	28.2274	110.731	-1.9719	7.6274e-05	0.010763
Cluster-45083.86342	35.7056	309.153	-3.1141	7.6708e-05	0.010818
Cluster-45083.119598	2731.99	3921.63	-0.5215	7.7473e-05	0.010909
Cluster-45083.214001	53.5678	5.88276	3.1868	7.7499e-05	0.010909
Cluster-45083.49006	148.033	47.7808	1.6314	7.7451e-05	0.010909
Cluster-45083.68900	441.798	750.672	-0.7648	7.8204e-05	0.011001
Cluster-45083.122243	23.0486	119.457	-2.3737	7.8337e-05	0.011013
Cluster-45083.135158	0	27.4657	#NAME?	7.8481e-05	0.011026
Cluster-45083.159822	439.491	747.148	-0.76556	7.8661e-05	0.011045
Cluster-45083.185556	63.9321	9.22965	2.7922	7.9723e-05	0.011187
Cluster-45083.146396	2119.12	3077.17	-0.53814	8.0343e-05	0.011267
Cluster-45083.184194	11.5193	164.021	-3.8318	8.1217e-05	0.011375
Cluster-45083.207790	186.618	69.3731	1.4276	8.1269e-05	0.011375
Cluster-45083.92745	129.598	287.574	-1.1499	8.1194e-05	0.011375
Cluster-45083.131845	3411.09	4848.71	-0.50737	8.1573e-05	0.011403
Cluster-45083.166575	653.205	375.518	0.79865	8.1546e-05	0.011403
Cluster-45083.34610	43.1939	0	Inf	8.1619e-05	0.011403
Cluster-45083.72234	197.579	75.9465	1.3794	8.1783e-05	0.011419
Cluster-45083.181973	1683.6	2476.47	-0.55674	8.2028e-05	0.011446
Cluster-45083.145419	28.2228	110.199	-1.9652	8.2116e-05	0.011451
Cluster-45083.140586	6041.68	8630.16	-0.51444	8.2252e-05	0.011463
Cluster-45083.153190	1362.21	799.104	0.76949	8.2321e-05	0.011465
Cluster-45083.57657	33.4074	138.383	-2.0504	8.2443e-05	0.011475
Cluster-45083.127885	536.256	295.012	0.86215	8.3241e-05	0.011579
Cluster-45083.64014	122.118	34.7286	1.8141	8.3306e-05	0.011581
Cluster-45083.105208	4.03182	48.2938	-3.5823	8.3736e-05	0.011632
Cluster-45083.119985	986.688	1514.4	-0.61808	8.3781e-05	0.011632
Cluster-45083.136343	5832.05	8157.4	-0.48411	8.3868e-05	0.011637
Cluster-45083.195485	125.566	280.693	-1.1605	8.4017e-05	0.011651
Cluster-45083.171279	1087.47	681.848	0.67345	8.4137e-05	0.01166
Cluster-45083.67456	281.09	126.608	1.1507	8.4483e-05	0.011701
Cluster-45083.129075	487.287	262.139	0.89444	8.4589e-05	0.011708
Cluster-45083.147306	777.058	1221.01	-0.65197	8.4662e-05	0.011711
Cluster-45083.156244	210.238	83.3578	1.3346	8.4954e-05	0.011738
Cluster-45083.203108	1.72739	43.5387	-4.6556	8.4991e-05	0.011738
Cluster-45083.223798	93.3069	21.2195	2.1366	8.5012e-05	0.011738
Cluster-45083.128604	1425.6	924.493	0.62483	8.5211e-05	0.011758
Cluster-45083.113623	1199.25	762.327	0.65366	8.55e-05	0.01179
Cluster-45083.153770	1224.01	779.414	0.65115	8.5586e-05	0.011795
Cluster-45083.125741	8327.83	5056.16	0.7199	8.5673e-05	0.011797
Cluster-45083.127898	51.8354	4.61482	3.4896	8.5707e-05	0.011797
Cluster-45083.121511	33.9841	121.695	-1.8403	8.6276e-05	0.011868
Cluster-45083.198576	189.518	495.36	-1.3861	8.733e-05	0.011998
Cluster-45083.67721	0	27.2238	#NAME?	8.7288e-05	0.011998
Cluster-45083.173642	1434.83	932.812	0.62122	8.7434e-05	0.012005
Cluster-45083.114026	906.622	1401.77	-0.62867	8.7547e-05	0.012014
Cluster-45083.202306	5.75963	54.1485	-3.2329	8.7801e-05	0.012041
Cluster-45083.147250	0.575795	31.7265	-5.784	8.8009e-05	0.012055
Cluster-45083.197474	172.798	353.59	-1.033	8.7973e-05	0.012055
Cluster-45083.74954	5.18258	52.2846	-3.3346	8.8415e-05	0.012103
Cluster-45083.105990	24.1947	0	Inf	8.9347e-05	0.012141
Cluster-45083.107759	1685.91	908.36	0.89219	8.8966e-05	0.012141
Cluster-45083.111637	585.22	329.732	0.82768	8.8909e-05	0.012141
Cluster-45083.127106	271.875	501.818	-0.88422	8.9041e-05	0.012141
Cluster-45083.138828	42.0523	165.914	-1.9802	8.8976e-05	0.012141
Cluster-45083.145896	632.458	361.522	0.80689	8.8916e-05	0.012141
Cluster-45083.171290	158.403	331.298	-1.0645	8.946e-05	0.012141
Cluster-45083.18584	0	27.8853	#NAME?	8.9419e-05	0.012141
Cluster-45083.193756	76.0452	273.608	-1.8472	8.906e-05	0.012141
Cluster-45083.197336	24.1909	0	Inf	8.9414e-05	0.012141
Cluster-45083.222772	24.1914	0	Inf	8.9407e-05	0.012141
Cluster-45083.228556	24.1901	0	Inf	8.9429e-05	0.012141
Cluster-45083.61261	0	27.121	#NAME?	8.9477e-05	0.012141
Cluster-45083.68831	335.824	2177.89	-2.6972	8.9506e-05	0.012141
Cluster-45083.7789	24.1909	0	Inf	8.9414e-05	0.012141
Cluster-45083.141059	457.375	779.081	-0.76839	8.9673e-05	0.012156
Cluster-45083.129904	1014.36	1549.88	-0.61159	9.0012e-05	0.012195
Cluster-45083.136479	398.577	685.652	-0.78262	9.0103e-05	0.0122
Cluster-45083.57899	101.382	24.9766	2.0212	9.0431e-05	0.012237
Cluster-45083.56510	252.275	76.0856	1.7293	9.054e-05	0.012244
Cluster-45083.176071	0	27.0649	#NAME?	9.0697e-05	0.012258
Cluster-45083.177857	851.903	516.027	0.72324	9.0784e-05	0.012262
Cluster-45083.124470	334.076	592.729	-0.8272	9.0941e-05	0.012269
Cluster-45083.142725	0	27.0555	#NAME?	9.0902e-05	0.012269
Cluster-45083.180197	71.4237	12.3533	2.5315	9.1041e-05	0.012275
Cluster-45083.148042	150.34	318.441	-1.0828	9.1167e-05	0.012284
Cluster-45083.17177	201.609	78.6775	1.3575	9.1828e-05	0.012357
Cluster-45083.175405	10.371	67.7511	-2.7077	9.1873e-05	0.012357
Cluster-45083.62025	294.912	136.09	1.1157	9.1808e-05	0.012357
Cluster-45083.131249	1149.7	1736.6	-0.59501	9.2005e-05	0.012367
Cluster-45083.200197	157.842	467.335	-1.566	9.2052e-05	0.012367
Cluster-45083.186576	1391.03	902.745	0.62376	9.2398e-05	0.012406
Cluster-45083.193353	127.3	26.8499	2.2452	9.2606e-05	0.012426
Cluster-45083.48545	528.177	290.966	0.86017	9.2676e-05	0.012428
Cluster-45083.68316	1467.68	2173.93	-0.56676	9.2853e-05	0.012444
Cluster-45083.197345	415.854	184.337	1.1737	9.3009e-05	0.012458
Cluster-45083.136982	3804.51	5395.85	-0.50414	9.3354e-05	0.012497
Cluster-45083.210967	512.645	862.012	-0.74975	9.3486e-05	0.012507
Cluster-45083.209419	706.69	73.4176	3.2669	9.3779e-05	0.012538
Cluster-45083.147076	6807.84	9471.12	-0.47634	9.394e-05	0.012552
Cluster-45083.150230	6293.8	3460.1	0.86312	9.4216e-05	0.012582
Cluster-45083.128001	165.314	341.396	-1.0462	9.5305e-05	0.01272
Cluster-45083.178299	97.3437	23.3265	2.0611	9.5699e-05	0.012765
Cluster-45083.138799	59.332	168.516	-1.506	9.6773e-05	0.0129
Cluster-45083.116211	601.896	998.297	-0.72996	9.6898e-05	0.012909
Cluster-45083.134491	672.214	391.106	0.78136	9.7279e-05	0.012952
Cluster-45083.161469	31.688	116.288	-1.8757	9.7363e-05	0.012956
Cluster-45083.148378	216.566	418.432	-0.95019	9.7522e-05	0.012969
Cluster-45083.62634	75.4535	13.9473	2.4356	9.7851e-05	0.013005
Cluster-45083.124593	642.839	370.782	0.79389	9.7942e-05	0.01301
Cluster-45083.69498	1755.05	1166.09	0.58983	9.8325e-05	0.013053
Cluster-45083.141984	2411.17	3464.11	-0.52275	9.8956e-05	0.013129
Cluster-45083.116102	142.853	41.711	1.776	9.9301e-05	0.013167
Cluster-45083.145176	997.084	621.23	0.68259	9.9892e-05	0.013229
Cluster-45083.205143	33.4141	119.485	-1.8383	9.9884e-05	0.013229
Cluster-45083.205709	375.557	189.045	0.9903	0.00010078	0.013338
Cluster-45083.86149	0	26.7949	#NAME?	0.00010156	0.013435
Cluster-45083.190886	372.666	187.311	0.99245	0.00010304	0.013622
Cluster-45083.104411	9.21273	64.0127	-2.7967	0.00010355	0.013673
Cluster-45083.121778	420.475	219.187	0.93986	0.00010355	0.013673
Cluster-45083.55123	51.8408	154.242	-1.573	0.00010411	0.01374
Cluster-45083.79520	181.437	67.9006	1.418	0.00010473	0.013813
Cluster-45083.185717	189.499	72.4874	1.3864	0.00010482	0.013817
Cluster-45083.98669	714.812	421.405	0.76236	0.00010497	0.013828
Cluster-45083.117654	48.3919	0	Inf	0.00010576	0.013924
Cluster-45083.174834	257.467	113.341	1.1837	0.00010663	0.01403
Cluster-45083.194303	355.395	176.076	1.0132	0.00010695	0.014065
Cluster-45083.115471	419.903	219.374	0.93666	0.00010766	0.01415
Cluster-45083.188282	173.359	13.4249	3.6908	0.00010797	0.014181
Cluster-45083.158481	0	26.6173	#NAME?	0.0001089	0.014287
Cluster-45083.45527	160.133	56.0323	1.5149	0.0001089	0.014287
Cluster-45083.196411	17.8538	85.7359	-2.2637	0.00010941	0.014345
Cluster-45083.199310	119.232	267.641	-1.1665	0.00010951	0.014349
Cluster-45083.83315	2.88107	42.7277	-3.8905	0.00010956	0.014349
Cluster-45083.162319	416.445	216.968	0.94064	0.00010971	0.01436
Cluster-45083.162404	578.868	278.816	1.0539	0.00011	0.014364
Cluster-45083.185164	288.571	522.954	-0.85776	0.00010992	0.014364
Cluster-45083.200408	84.0983	17.7885	2.2411	0.00010997	0.014364
Cluster-45083.298	127.288	33.8148	1.9124	0.00010982	0.014364
Cluster-45083.101759	752.262	448.89	0.74487	0.00011085	0.014463
Cluster-45083.66616	1324.33	11293.9	-3.0922	0.00011095	0.014463
Cluster-45083.78756	50.6867	5.57541	3.1845	0.00011095	0.014463
Cluster-45083.60415	129.018	284.635	-1.1415	0.00011119	0.014486
Cluster-45083.61081	10.9476	103.197	-3.2367	0.00011132	0.014494
Cluster-45083.99785	61.6302	171.247	-1.4744	0.00011155	0.014516
Cluster-45083.203655	23.6181	0	Inf	0.00011237	0.014615
Cluster-45083.130637	1748.3	3197.32	-0.87091	0.0001129	0.014675
Cluster-45083.122950	1205	771.833	0.64267	0.00011334	0.014723
Cluster-45083.155753	832.926	1389.24	-0.73803	0.00011376	0.014769
Cluster-45083.41541	124.993	37.2271	1.7474	0.00011409	0.014803
Cluster-45083.125454	23.0393	97.0725	-2.075	0.00011442	0.014837
Cluster-45083.173214	926.227	573.478	0.69163	0.00011449	0.014838
Cluster-45083.197041	5.75795	53.161	-3.2067	0.00011463	0.014839
Cluster-45083.54686	51.84	153.59	-1.5669	0.00011465	0.014839
Cluster-45083.94625	261.51	482.454	-0.88353	0.0001147	0.014839
Cluster-45083.45921	1121.46	712.998	0.6534	0.00011518	0.014894
Cluster-45083.98381	848.444	518.574	0.71027	0.00011577	0.014961
Cluster-45083.134763	5422.43	3825.29	0.50337	0.00011587	0.014964
Cluster-45083.16337	192.957	74.8457	1.3663	0.00011593	0.014964
Cluster-45083.156952	1708.39	1138.1	0.58601	0.00011612	0.01498
Cluster-45083.158563	808.7	489.044	0.72564	0.00011648	0.015018
Cluster-45083.168594	96.1884	23.2424	2.0491	0.00011665	0.015023
Cluster-45083.228171	309.866	71.3317	2.119	0.00011665	0.015023
Cluster-45083.61593	114.055	258.41	-1.1799	0.00011682	0.015036
Cluster-45083.144700	67.9681	11.5797	2.5533	0.00011692	0.01504
Cluster-45083.142430	3515.9	2460.59	0.51489	0.00011707	0.01505
Cluster-45083.109712	0	26.3848	#NAME?	0.00011764	0.015107
Cluster-45083.192567	0	26.3848	#NAME?	0.00011764	0.015107
Cluster-45083.183874	208.504	84.3464	1.3057	0.00011827	0.01517
Cluster-45083.89216	92.7441	223.812	-1.271	0.00011822	0.01517
Cluster-45083.61394	51.8412	6.00429	3.11	0.00011839	0.015177
Cluster-45083.57267	104.26	21.8155	2.2568	0.0001185	0.015182
Cluster-45083.147084	5279.71	7871.88	-0.57625	0.00011912	0.015253
Cluster-45083.223881	35.1327	1.71551	4.3561	0.00011938	0.015277
Cluster-45083.28335	51.8429	5.87341	3.1419	0.00011961	0.015297
Cluster-45083.64382	566.773	320.446	0.82269	0.00011979	0.015313
Cluster-45083.163048	1218.79	784.245	0.63607	0.00012122	0.015486
Cluster-45083.104615	32.8312	1.25859	4.7052	0.00012137	0.015496
Cluster-45083.162537	832.927	508.01	0.71333	0.00012156	0.015511
Cluster-45083.169039	0	26.2445	#NAME?	0.00012169	0.015519
Cluster-45083.199753	537.993	877.209	-0.70533	0.00012212	0.015566
Cluster-45083.78329	177.407	356.322	-1.0061	0.00012227	0.015576
Cluster-45083.112457	1520.05	1002.28	0.60084	0.00012247	0.015589
Cluster-45083.39169	0	26.2165	#NAME?	0.00012252	0.015589
Cluster-45083.65395	56.4518	701.701	-3.6358	0.00012268	0.015602
Cluster-45083.68785	11.5213	69.3918	-2.5905	0.00012308	0.015643
Cluster-45083.184749	1083.47	687.35	0.65655	0.00012336	0.015667
Cluster-45083.226479	64.5121	175.302	-1.4422	0.00012341	0.015667
Cluster-45083.117739	576.596	930.629	-0.69064	0.00012375	0.015702
Cluster-45083.200007	681.389	354.866	0.9412	0.00012438	0.015773
Cluster-45083.194284	443.531	236.893	0.9048	0.00012449	0.015778
Cluster-45083.179572	0	30.6642	#NAME?	0.00012475	0.015802
Cluster-45083.73359	24.1955	0	Inf	0.00012497	0.015821
Cluster-45083.111943	82.3781	1314.35	-3.9959	0.00012516	0.015836
Cluster-45083.131640	736.122	1152.33	-0.64654	0.00012583	0.015911
Cluster-45083.73665	3.45477	44.5461	-3.6886	0.00012662	0.016002
Cluster-45083.155927	37.4459	0	Inf	0.00012796	0.016162
Cluster-45083.139755	591.001	230.708	1.3571	0.00012807	0.016168
Cluster-45083.126851	330.06	580.292	-0.81405	0.00012836	0.016179
Cluster-45083.159810	105.986	244.453	-1.2057	0.00012832	0.016179
Cluster-45083.92426	257.47	114.936	1.1636	0.00012838	0.016179
Cluster-45083.153282	56453.8	41533.6	0.44279	0.00012865	0.016205
Cluster-45083.142254	265.551	486.8	-0.87434	0.00012891	0.016228
Cluster-45083.106498	561.021	310.743	0.85233	0.00012902	0.016233
Cluster-45083.64929	450.426	752.24	-0.7399	0.00012947	0.016271
Cluster-45083.69934	309.313	147.846	1.065	0.00012942	0.016271
Cluster-45083.203094	260.352	479.024	-0.87963	0.00012959	0.016276
Cluster-45083.65527	447.538	747.128	-0.73935	0.00012977	0.016291
Cluster-45083.165153	671.608	394.966	0.76589	0.00013025	0.016342
Cluster-45083.116401	204.481	396.225	-0.95435	0.00013036	0.016347
Cluster-45083.55706	69.6926	12.2972	2.5027	0.00013047	0.016348
Cluster-45083.61839	263.234	482.715	-0.87482	0.00013052	0.016348
Cluster-45083.136965	3244.23	5905.31	-0.86414	0.00013068	0.016359
Cluster-45083.168165	11.5167	69.1218	-2.5854	0.000132	0.016515
Cluster-45083.159940	442.953	740.781	-0.74189	0.00013257	0.016568
Cluster-45083.26893	27.0703	0.419529	6.0118	0.00013252	0.016568
Cluster-45083.140170	1.72864	36.9478	-4.4178	0.00013343	0.016656
Cluster-45083.234731	66.2458	11.048	2.584	0.0001334	0.016656
Cluster-45083.125938	73.1507	226.106	-1.6281	0.00013368	0.016669
Cluster-45083.205076	132.482	286.166	-1.1111	0.00013364	0.016669
Cluster-45083.135316	0	73.7378	#NAME?	0.00013401	0.016701
Cluster-45083.93966	142.265	47.1287	1.5939	0.00013417	0.016711
Cluster-45083.136544	203.907	394.845	-0.95338	0.00013434	0.016724
Cluster-45083.192278	1604.17	2340.33	-0.54489	0.00013445	0.016728
Cluster-45083.189482	755.102	317.611	1.2494	0.00013473	0.016753
Cluster-45083.141094	404.353	685.794	-0.76216	0.00013493	0.01676
Cluster-45083.203733	649.708	379.984	0.77385	0.00013488	0.01676
Cluster-45083.150571	1013.22	1532.63	-0.59706	0.00013526	0.016792
Cluster-45083.136254	143.411	15.0107	3.2561	0.00013587	0.016858
Cluster-45083.139831	58.755	164.498	-1.4853	0.00013595	0.016858
Cluster-45083.41985	29.9527	0.857756	5.126	0.00013614	0.016873
Cluster-45083.164232	382.484	654.449	-0.77488	0.00013636	0.01689
Cluster-45083.113975	88.703	215.561	-1.281	0.00013686	0.016933
Cluster-45083.152912	2.3036	39.5491	-4.1017	0.00013683	0.016933
Cluster-45083.216174	140.538	46.1213	1.6074	0.00013731	0.01698
Cluster-45083.161957	1336.32	871.376	0.6169	0.00013776	0.017026
Cluster-45083.177907	2115.08	1439.72	0.55493	0.00013788	0.017032
Cluster-45083.139820	5859.16	8110.11	-0.46903	0.00013845	0.017074
Cluster-45083.209564	87.5414	246.102	-1.4912	0.00013836	0.017074
Cluster-45083.91130	0	25.9091	#NAME?	0.00013844	0.017074
Cluster-45083.128462	28.8107	164.881	-2.5167	0.00013898	0.017121
Cluster-45083.209576	0	25.8904	#NAME?	0.00013907	0.017121
Cluster-45083.78728	0	25.8904	#NAME?	0.00013907	0.017121
Cluster-45083.150944	132.479	42.1224	1.6531	0.00013938	0.017141
Cluster-45083.223985	0	25.8811	#NAME?	0.00013938	0.017141
Cluster-45083.96326	372.108	639.197	-0.78054	0.0001396	0.017159
Cluster-45083.213523	0	25.8624	#NAME?	0.00014001	0.0172
Cluster-45083.143108	1598.38	2361.45	-0.56307	0.0001403	0.01722
Cluster-45083.201311	0	25.8531	#NAME?	0.00014033	0.01722
Cluster-45083.52984	368.638	634.237	-0.78282	0.00014049	0.017231
Cluster-45083.128455	23.0427	0	Inf	0.00014131	0.017307
Cluster-45083.200669	23.0427	0	Inf	0.00014131	0.017307
Cluster-45083.36986	23.0414	0	Inf	0.00014135	0.017307
Cluster-45083.162212	519.566	290.258	0.83997	0.00014189	0.017364
Cluster-45083.164622	410.701	215.85	0.92806	0.0001422	0.017392
Cluster-45083.178903	404.937	211.765	0.93523	0.00014295	0.017475
Cluster-45083.92896	104.255	240.136	-1.2037	0.00014339	0.017519
Cluster-45083.146226	3426.66	4811.36	-0.48964	0.00014421	0.01761
Cluster-45083.138110	883.004	1350.16	-0.61264	0.00014435	0.017617
Cluster-45083.76120	59.3258	164.973	-1.4755	0.00014546	0.017743
Cluster-45083.125766	17.2818	82.7898	-2.2602	0.000146	0.017799
Cluster-45083.143576	28.796	0	Inf	0.00014667	0.017871
Cluster-45083.146956	260.937	477.775	-0.87263	0.00014704	0.017906
Cluster-45083.128111	88.7047	214.899	-1.2766	0.00014801	0.018005
Cluster-45083.153215	3989.39	2821.69	0.49961	0.000148	0.018005
Cluster-45083.197636	205.631	83.7119	1.2966	0.00014841	0.018044
Cluster-45083.153287	103.684	27.5779	1.9106	0.0001487	0.018059
Cluster-45083.153938	0.575795	30.1792	-5.7119	0.00014862	0.018059
Cluster-45083.62931	752.836	454.383	0.72843	0.00014883	0.018065
Cluster-45083.51541	696.965	1141.41	-0.71166	0.0001493	0.018113
Cluster-45083.118164	340.414	592.413	-0.79931	0.00014982	0.018165
Cluster-45083.81666	15.5519	78.5665	-2.3368	0.00015034	0.018218
Cluster-45083.208060	65.6683	11.0386	2.5726	0.00015078	0.018262
Cluster-45083.124366	102.53	236.92	-1.2083	0.00015093	0.018271
Cluster-45083.46716	65.6649	11.0012	2.5775	0.0001511	0.018282
Cluster-45083.110695	1526.93	2308.17	-0.59612	0.0001514	0.018308
Cluster-45083.104761	579.442	332.557	0.80106	0.00015192	0.018358
Cluster-45083.151193	379.017	647.467	-0.77254	0.00015198	0.018358
Cluster-45083.161322	1.15159	33.5448	-4.8644	0.00015212	0.018365
Cluster-45083.145101	706.18	421.378	0.74492	0.00015235	0.018383
Cluster-45083.122807	270.146	490.838	-0.86151	0.00015258	0.01839
Cluster-45083.195036	1744.67	2996.18	-0.78017	0.00015256	0.01839
Cluster-45083.189762	74.3027	190.192	-1.356	0.00015309	0.018443
Cluster-45083.99909	122.698	269.123	-1.1332	0.00015333	0.018461
Cluster-45083.134228	126.142	39.1576	1.6877	0.00015355	0.018474
Cluster-45083.64337	247.633	0	Inf	0.0001536	0.018474
Cluster-45083.126307	186.052	366.476	-0.97801	0.00015384	0.018494
Cluster-45083.62352	337.542	167.929	1.0072	0.00015516	0.018642
Cluster-45083.135675	2013.17	2888.49	-0.52085	0.00015533	0.018653
Cluster-45083.71153	310.473	548.472	-0.82095	0.00015576	0.018693
Cluster-45083.46109	216.572	411.412	-0.92574	0.00015677	0.018805
Cluster-45083.146658	679.687	403.03	0.75398	0.0001572	0.018846
Cluster-45083.153227	205.062	83.9082	1.2892	0.00015739	0.018859
Cluster-45083.129056	0	25.5457	#NAME?	0.00015858	0.018986
Cluster-45083.129766	0	53.6168	#NAME?	0.00015862	0.018986
Cluster-45083.69254	486.159	796.886	-0.71295	0.00015876	0.018993
Cluster-45083.67769	946.384	593.175	0.67397	0.00015925	0.019035
Cluster-45083.97862	31.1001	0.419529	6.212	0.00015928	0.019035
Cluster-45083.116870	4386.78	3006.04	0.5453	0.00016096	0.019225
Cluster-45083.161472	0	25.4803	#NAME?	0.0001611	0.019231
Cluster-45083.125274	88.7097	20.8	2.0925	0.00016122	0.019236
Cluster-45083.128181	1788.51	2580.53	-0.52891	0.00016241	0.019367
Cluster-45083.48090	223.494	95.6562	1.2243	0.00016332	0.019466
Cluster-45083.163098	104.825	28.3515	1.8865	0.00016358	0.019487
Cluster-45083.179473	402.033	685.651	-0.77016	0.00016384	0.019507
Cluster-45083.165684	1012.61	641.412	0.65875	0.00016436	0.019558
Cluster-45083.211898	275.895	119.298	1.2095	0.00016478	0.019597
Cluster-45083.92306	1694.57	1029.84	0.7185	0.00016494	0.019606
Cluster-45083.142499	1040.25	631.771	0.71945	0.00016508	0.019612
Cluster-45083.130049	29.3735	0.857756	5.0978	0.00016634	0.019741
Cluster-45083.64215	0	25.3494	#NAME?	0.00016627	0.019741
Cluster-45083.62680	340.419	170.268	0.9995	0.00016696	0.019805
Cluster-45083.111062	158.974	324.11	-1.0277	0.00016728	0.019821
Cluster-45083.120743	229.834	429.675	-0.90266	0.00016719	0.019821
Cluster-45083.131030	98.4903	25.4709	1.9511	0.00016816	0.019911
Cluster-45083.159668	1107.07	711.236	0.63834	0.00016821	0.019911
Cluster-45083.156349	2324.26	1307.19	0.83031	0.00016885	0.019954
Cluster-45083.173705	717.686	431.205	0.73498	0.00016881	0.019954
Cluster-45083.199781	228.681	98.6104	1.2135	0.00016868	0.019954
Cluster-45083.60285	966.519	608.996	0.66636	0.00016918	0.019983
Cluster-45083.106144	255.746	115.532	1.1464	0.00016955	0.020016
Cluster-45083.123921	106.561	242.393	-1.1857	0.00016967	0.02002
Cluster-45083.171391	592.135	943.812	-0.67257	0.0001701	0.020042
Cluster-45083.32298	1.72739	36.1368	-4.3868	0.0001701	0.020042
Cluster-45083.68309	967.652	442.959	1.1273	0.00017012	0.020042
Cluster-45083.198571	491.317	1011.39	-1.0416	0.00017032	0.020054
Cluster-45083.140538	2047.12	1398.91	0.54929	0.00017128	0.020156
Cluster-45083.208603	33.9828	1.71551	4.3081	0.00017212	0.020244
Cluster-45083.166091	237.323	104.42	1.1845	0.00017243	0.020271
Cluster-45083.138397	170.504	341.34	-1.0014	0.00017292	0.020317
Cluster-45083.90753	779.354	1202.2	-0.62532	0.00017394	0.020427
Cluster-45083.81857	17.8572	83.0317	-2.2172	0.00017406	0.02043
Cluster-45083.120794	215.412	69.3637	1.6348	0.00017426	0.020443
Cluster-45083.109570	210.806	84.6631	1.3161	0.00017438	0.020447
Cluster-45083.137032	318.518	156.629	1.024	0.00017515	0.020526
Cluster-45083.138284	4565.39	6326.85	-0.47075	0.00017567	0.020556
Cluster-45083.180618	465.99	255.743	0.8656	0.00017568	0.020556
Cluster-45083.220688	26.497	101.715	-1.9406	0.00017556	0.020556
Cluster-45083.138825	142.855	298.882	-1.065	0.00017631	0.020618
Cluster-45083.199397	236.115	0	Inf	0.00017684	0.02067
Cluster-45083.79190	408.409	693.159	-0.76317	0.00017734	0.020718
Cluster-45083.188033	22.4669	0	Inf	0.00017773	0.020752
Cluster-45083.176628	22.4619	0	Inf	0.00017791	0.020753
Cluster-45083.37225	22.4615	0	Inf	0.00017792	0.020753
Cluster-45083.172936	107.139	23.5883	2.1833	0.00017977	0.020957
Cluster-45083.155703	2733.63	1638.36	0.73856	0.00017993	0.020965
Cluster-45083.194979	759.148	461.86	0.71693	0.0001801	0.020967
Cluster-45083.52742	1395.61	843.549	0.72635	0.00018014	0.020967
Cluster-45083.163382	4.0335	45.2823	-3.4888	0.00018062	0.021012
Cluster-45083.129493	6075.18	8354.74	-0.45967	0.00018365	0.021354
Cluster-45083.102797	418.768	699.499	-0.74017	0.0001844	0.02143
Cluster-45083.191042	255.746	761.903	-1.5749	0.00018484	0.021471
Cluster-45083.69400	0	25.0888	#NAME?	0.00018578	0.021569
Cluster-45083.145765	869.748	541.573	0.68344	0.00018593	0.021575
Cluster-45083.118186	0	25.0794	#NAME?	0.0001862	0.021595
Cluster-45083.129491	2638.13	3720.62	-0.49603	0.00018745	0.021728
Cluster-45083.126720	8.06657	104.691	-3.698	0.00018795	0.021775
Cluster-45083.113783	401.459	212.774	0.91593	0.00018818	0.021791
Cluster-45083.143678	2906.54	2038.66	0.51168	0.00018873	0.021843
Cluster-45083.146373	1116.31	1660.09	-0.57252	0.00018948	0.021919
Cluster-45083.183727	24.7718	0	Inf	0.00018987	0.021952
Cluster-45083.173669	1914.59	1305.45	0.55249	0.00019034	0.021995
Cluster-45083.124450	176.821	48.9003	1.8544	0.00019216	0.022194
Cluster-45083.137235	11242.8	7542.09	0.57596	0.00019243	0.022208
Cluster-45083.170834	1400.75	477.083	1.5539	0.00019248	0.022208
Cluster-45083.201270	59.9049	9.31378	2.6852	0.0001943	0.022406
Cluster-45083.153420	285.707	520.653	-0.86579	0.00019636	0.022633
Cluster-45083.56627	535.688	263.442	1.0239	0.00019651	0.022638
Cluster-45083.142996	104.836	237.712	-1.1811	0.00019689	0.02267
Cluster-45083.68467	32.8371	113.789	-1.793	0.00019756	0.022736
Cluster-45083.195326	864.576	493.052	0.81025	0.00019786	0.022758
Cluster-45083.134705	2151.38	3057.75	-0.50721	0.00019809	0.022773
Cluster-45083.57533	510.315	230.393	1.1473	0.00019896	0.022862
Cluster-45083.63494	14.4012	74.2216	-2.3657	0.00019956	0.022918
Cluster-45083.194540	227.514	99.2263	1.1972	0.00020104	0.023077
Cluster-45083.117155	38.5871	124.622	-1.6914	0.00020171	0.02313
Cluster-45083.169813	2378.82	1557.47	0.61104	0.00020169	0.02313
Cluster-45083.20253	107.716	30.4492	1.8228	0.00020311	0.023267
Cluster-45083.69314	524.152	297.258	0.81827	0.00020307	0.023267
Cluster-45083.115472	1106.53	714.797	0.63043	0.00020325	0.023271
Cluster-45083.229295	149.77	53.0675	1.4968	0.0002035	0.023288
Cluster-45083.137023	3523.97	4905	-0.47705	0.00020399	0.023332
Cluster-45083.154777	1247.04	816.361	0.61123	0.00020423	0.023347
Cluster-45083.181725	8392.79	11440.1	-0.44688	0.00020612	0.023546
Cluster-45083.66040	80.6432	17.9007	2.1715	0.00020618	0.023546
Cluster-45083.194363	955.011	1436.11	-0.58858	0.00020697	0.023601
Cluster-45083.4311	33.4083	1.70616	4.2914	0.00020677	0.023601
Cluster-45083.67297	228.674	436.223	-0.93177	0.00020687	0.023601
Cluster-45083.111706	76.6055	191.274	-1.3201	0.00020902	0.023822
Cluster-45083.150725	233.868	103.637	1.1742	0.00020989	0.023909
Cluster-45083.58763	126.727	271.546	-1.0995	0.00021209	0.024147
Cluster-45083.66452	200.443	382.818	-0.93347	0.00021289	0.024226
Cluster-45083.112461	692.953	1076.51	-0.63553	0.00021325	0.024245
Cluster-45083.43467	350.771	142.102	1.3036	0.00021327	0.024245
Cluster-45083.208071	157.246	318.209	-1.017	0.00021517	0.024449
Cluster-45083.41467	164.161	61.2711	1.4218	0.00021596	0.024526
Cluster-45083.194239	43.7772	214.76	-2.2945	0.00021615	0.024535
Cluster-45083.126676	5312.37	3689.87	0.52579	0.00021632	0.024542
Cluster-45083.158412	0	24.6506	#NAME?	0.00021669	0.024559
Cluster-45083.88927	107.711	241.545	-1.1651	0.00021667	0.024559
Cluster-45083.140087	27424.4	15067.5	0.86402	0.00021726	0.024611
Cluster-45083.196494	59.3232	7.55153	2.9738	0.00021802	0.024685
Cluster-45083.165993	5.76005	116.622	-4.3396	0.0002183	0.024703
Cluster-45083.237039	0	24.6038	#NAME?	0.00021915	0.024787
Cluster-45083.214955	58.1733	8.81012	2.7231	0.00022055	0.024933
Cluster-45083.133798	3178.34	5319.48	-0.74301	0.00022097	0.02496
Cluster-45083.66770	305.851	149.888	1.0289	0.00022102	0.02496
Cluster-45083.124248	5721.34	4138.52	0.46724	0.00022147	0.024987
Cluster-45083.54580	139.966	47.9116	1.5466	0.00022137	0.024987
Cluster-45083.149137	620.392	1294.56	-1.0612	0.00022185	0.02501
Cluster-45083.187707	6.91164	53.8598	-2.9621	0.0002219	0.02501
Cluster-45083.104792	0	34.2062	#NAME?	0.00022203	0.025012
Cluster-45083.48968	374.408	152.031	1.3002	0.00022242	0.025043
Cluster-45083.127156	3027.46	2135.51	0.50353	0.00022287	0.025072
Cluster-45083.168861	7.49078	55.5006	-2.8893	0.00022356	0.025072
Cluster-45083.186148	21.8898	0	Inf	0.0002236	0.025072
Cluster-45083.202688	402.625	214.908	0.90572	0.00022332	0.025072
Cluster-45083.207114	0	24.529	#NAME?	0.00022314	0.025072
Cluster-45083.227346	21.8857	0	Inf	0.00022379	0.025072
Cluster-45083.63497	315.063	139.128	1.1792	0.0002238	0.025072
Cluster-45083.97872	21.8873	0	Inf	0.00022371	0.025072
Cluster-45083.99310	21.8865	0	Inf	0.00022375	0.025072
Cluster-45083.99632	0	24.529	#NAME?	0.00022314	0.025072
[truncated: 487 more rows]

## Sheet: ASSL3H vs AL DGEs
gene_id	ASSL3H_readcount	AL_readcount	log2FoldChange	pval	padj
Cluster-45083.53907	734.064	6.49963	6.8194	3.6029e-71	7.5718e-66
Cluster-45083.30102	691.456	10.0968	6.0977	6.3416e-63	6.6636e-58
Cluster-45083.118354	15683.1	2078.72	2.9154	2.7966e-54	1.9591e-49
Cluster-45083.167249	2865.98	342.759	3.0638	1.4654e-52	7.6988e-48
Cluster-45083.169117	1504.87	141.646	3.4093	8.1596e-49	3.4296e-44
Cluster-45083.65946	812.344	41.2624	4.2992	6.255e-45	2.1909e-40
Cluster-45083.106971	993.488	76.7532	3.6942	3.0948e-44	9.2911e-40
Cluster-45083.163764	681.55	45.11	3.9173	5.2969e-39	1.3915e-34
Cluster-45083.74813	735.81	53.2597	3.7882	1.2298e-38	2.8715e-34
Cluster-45083.146004	0	263.17	#NAME?	2.1522e-37	4.5229e-33
Cluster-45083.210967	912.902	91.688	3.3157	6.763e-37	1.2921e-32
Cluster-45083.65496	1672.15	70.7663	4.5625	2.5322e-36	4.4345e-32
Cluster-45083.133603	12188.3	1183.81	3.364	9.9656e-35	1.611e-30
Cluster-45083.137335	0	237.502	#NAME?	3.7944e-34	5.3916e-30
Cluster-45083.196186	1429.23	89.9696	3.9897	3.8483e-34	5.3916e-30
Cluster-45083.217667	742.692	5.75982	7.0106	4.2334e-34	5.5605e-30
Cluster-45083.163769	546.752	31.8603	4.1011	6.4728e-34	8.0017e-30
Cluster-45083.120468	296.246	4.46223	6.0529	1.4407e-33	1.6821e-29
Cluster-45083.131951	3970.13	907.962	2.1285	1.9305e-32	2.1353e-28
Cluster-45083.33555	410.269	8.29822	5.6276	1.0984e-31	1.1542e-27
Cluster-45083.70444	1788.12	192.995	3.2118	1.3319e-31	1.3329e-27
Cluster-45083.219270	239.539	1.29759	7.5283	8.158e-31	7.7929e-27
Cluster-45083.49852	1002.23	50.9033	4.2993	1.1873e-30	1.0849e-26
Cluster-45083.188655	242.442	0	Inf	2.1073e-30	1.8453e-26
Cluster-45083.114788	2545.22	187.668	3.7615	6.687e-30	5.6212e-26
Cluster-45083.217770	311.528	0	Inf	1.3373e-29	1.0809e-25
Cluster-45083.139517	86.7963	720.03	-3.0524	2.003e-29	1.559e-25
Cluster-45083.163760	388.714	21.1606	4.1993	1.4085e-28	1.0572e-24
Cluster-45083.111143	1570.39	217.464	2.8523	1.5744e-28	1.1409e-24
Cluster-45083.122515	1082.03	112.894	3.2607	2.9416e-28	2.0607e-24
Cluster-45083.61054	213.636	0	Inf	3.5496e-28	2.4063e-24
Cluster-45083.68316	725.668	33.6588	4.4303	8.3115e-28	5.4585e-24
Cluster-45083.128043	1966.18	440.778	2.1573	9.1415e-28	5.8216e-24
Cluster-45083.147948	2092.46	466.408	2.1655	1.5948e-27	9.8576e-24
Cluster-45083.61888	408.745	24.3135	4.0714	2.2651e-27	1.3601e-23
Cluster-45083.126610	4589.79	1236.84	1.8918	8.4295e-27	4.9208e-23
Cluster-45083.125458	174.991	0	Inf	4.7873e-26	2.7191e-22
Cluster-45083.106859	616.753	77.5397	2.9917	1.054e-25	5.829e-22
Cluster-45083.34872	609.225	75.0465	3.0211	1.6584e-25	8.9366e-22
Cluster-45083.124130	1431.05	313.609	2.19	2.2186e-25	1.1656e-21
Cluster-45083.149839	4870.45	1160.22	2.0697	1.572e-24	8.0578e-21
Cluster-45083.163767	428.942	37.3579	3.5213	2.0099e-24	1.0057e-20
Cluster-45083.57029	483.422	51.6097	3.2276	2.7304e-24	1.3344e-20
Cluster-45083.120230	1275.76	173.201	2.8808	4.175e-24	1.9941e-20
Cluster-45083.121230	2139.34	138.552	3.9487	5.5797e-24	2.6058e-20
Cluster-45083.217028	233.016	7.12587	5.0312	6.6193e-24	3.0241e-20
Cluster-45083.110493	1954.63	515.61	1.9225	2.3485e-23	1.0501e-19
Cluster-45083.103649	0	211.708	#NAME?	4.6835e-23	2.0505e-19
Cluster-45083.195095	319.682	20.4775	3.9645	5.2592e-23	2.2556e-19
Cluster-45083.169119	2697.63	273.194	3.3037	5.9998e-23	2.5218e-19
Cluster-45083.57027	511.649	62.4229	3.035	6.7277e-23	2.7723e-19
Cluster-45083.57028	487.502	60.2836	3.0156	1.599e-22	6.4623e-19
Cluster-45083.30104	445.759	4.26852	6.7064	1.9855e-22	7.8727e-19
Cluster-45083.146009	261.37	10.8133	4.5952	2.4714e-22	9.618e-19
Cluster-45083.65495	296.902	18.8159	3.98	3.3882e-22	1.2946e-18
Cluster-45083.147944	3392.2	862.694	1.9753	5.4387e-22	1.9595e-18
Cluster-45083.163762	330.495	24.8713	3.7321	5.5012e-22	1.9595e-18
Cluster-45083.174879	335.631	25.9869	3.691	5.2455e-22	1.9595e-18
Cluster-45083.205407	459.372	55.3321	3.0535	5.4649e-22	1.9595e-18
Cluster-45083.131276	438.481	49.8795	3.136	6.2439e-22	2.187e-18
Cluster-45083.57854	388.976	15.2755	4.6704	1.1702e-21	4.0316e-18
Cluster-45083.180643	301.13	20.2955	3.8912	1.2267e-21	4.1579e-18
Cluster-45083.194773	2215.07	130.128	4.0893	1.5872e-21	5.2945e-18
Cluster-45083.171817	613.46	41.2624	3.8941	3.3393e-21	1.0965e-17
Cluster-45083.34483	136.081	0	Inf	9.4839e-21	3.0663e-17
Cluster-45083.163656	1423.36	348.41	2.0304	1.4042e-20	4.4711e-17
Cluster-45083.180580	0	133.167	#NAME?	2.2448e-20	7.0412e-17
Cluster-45083.138710	2324.03	714.085	1.7025	5.6408e-20	1.7217e-16
Cluster-45083.141907	130.395	0	Inf	5.6529e-20	1.7217e-16
Cluster-45083.115211	6.00235	191.379	-4.9948	9.2385e-20	2.7736e-16
Cluster-45083.123814	399.2	0	Inf	1.0328e-19	3.057e-16
Cluster-45083.151625	126.836	730.593	-2.5261	1.5506e-19	4.5258e-16
Cluster-45083.198384	393.482	48.6504	3.0158	1.6274e-19	4.6851e-16
Cluster-45083.113350	306.388	28.1044	3.4465	2.2796e-19	6.4738e-16
Cluster-45083.168686	296.922	25.4975	3.5417	2.8007e-19	7.8476e-16
Cluster-45083.190070	124.471	0	Inf	3.806e-19	1.0524e-15
Cluster-45083.192985	241.236	13.9779	4.1092	4.7275e-19	1.2903e-15
Cluster-45083.65761	681.764	136.446	2.3209	6.3557e-19	1.7124e-15
Cluster-45083.120229	4219.52	1447.16	1.5439	9.3122e-19	2.4599e-15
Cluster-45083.163765	678.183	32.054	4.4031	9.3641e-19	2.4599e-15
Cluster-45083.33993	136.149	1.11556	6.9313	1.3361e-18	3.4665e-15
Cluster-45083.145927	120.049	0	Inf	1.5961e-18	4.0906e-15
Cluster-45083.66502	966.135	95.2852	3.3419	1.7401e-18	4.4059e-15
Cluster-45083.67662	2876.1	457.782	2.6514	1.8218e-18	4.5579e-15
Cluster-45083.124131	8129.84	1959.06	2.0531	2.258e-18	5.5572e-15
Cluster-45083.144609	3145.38	443.329	2.8268	2.2741e-18	5.5572e-15
Cluster-45083.136041	317.805	32.8506	3.2741	4.0948e-18	9.8913e-15
Cluster-45083.213509	0	117.722	#NAME?	4.2628e-18	1.018e-14
Cluster-45083.59682	190.235	6.92049	4.7808	5.5518e-18	1.311e-14
Cluster-45083.149038	24.0735	309.341	-3.6837	6.8337e-18	1.5957e-14
Cluster-45083.128114	42.0359	367.789	-3.1292	7.8923e-18	1.8226e-14
Cluster-45083.145541	9.01809	223.446	-4.631	1.2821e-17	2.9286e-14
Cluster-45083.59961	0	114.387	#NAME?	1.3585e-17	3.0699e-14
Cluster-45083.59962	112.505	0	Inf	1.8249e-17	4.0798e-14
Cluster-45083.221216	147.362	3.34667	5.4605	2.2089e-17	4.8864e-14
Cluster-45083.204973	258.27	23.2096	3.4761	5.1927e-17	1.1367e-13
Cluster-45083.66994	286.911	30.1418	3.2508	5.3113e-17	1.1507e-13
Cluster-45083.175934	378.504	42.1959	3.1651	7.0257e-17	1.5066e-13
Cluster-45083.107299	301.133	8.96957	5.0692	7.4941e-17	1.5908e-13
Cluster-45083.140783	0	305.495	#NAME?	8.7494e-17	1.8387e-13
Cluster-45083.171550	107.66	0	Inf	9.034e-17	1.8797e-13
Cluster-45083.67544	1271.53	64.0395	4.3115	1.2326e-16	2.5395e-13
Cluster-45083.146316	0	113.339	#NAME?	1.3085e-16	2.6697e-13
Cluster-45083.63450	238.935	20.1135	3.5704	1.7939e-16	3.625e-13
Cluster-45083.147306	11190.4	4468.83	1.3243	2.7085e-16	5.421e-13
Cluster-45083.68238	306.198	35.8783	3.0933	2.795e-16	5.5413e-13
Cluster-45083.139150	296.916	1039.47	-1.8077	3.124e-16	6.1358e-13
Cluster-45083.197449	192.18	11.2007	4.1008	3.9239e-16	7.6355e-13
Cluster-45083.121527	409.617	68.0692	2.5892	4.0703e-16	7.7763e-13
Cluster-45083.164637	334.926	46.294	2.8549	4.044e-16	7.7763e-13
Cluster-45083.33350	144.721	3.83599	5.2375	4.8507e-16	9.1837e-13
Cluster-45083.199647	225.272	18.1896	3.6305	7.4425e-16	1.3965e-12
Cluster-45083.60030	220.85	15.5711	3.8261	8.6178e-16	1.6027e-12
Cluster-45083.22495	100.174	0	Inf	1.0532e-15	1.9415e-12
Cluster-45083.26478	120.136	1.29759	6.5327	1.0674e-15	1.9507e-12
Cluster-45083.104691	315.736	39.7026	2.9914	1.1091e-15	2.0093e-12
Cluster-45083.177038	99.1816	0	Inf	1.4616e-15	2.6254e-12
Cluster-45083.205012	208.665	15.7197	3.7305	2.3934e-15	4.2626e-12
Cluster-45083.201340	280.408	34.7861	3.0109	2.9902e-15	5.2807e-12
Cluster-45083.118115	528.487	57.7351	3.1943	4.1664e-15	7.2967e-12
Cluster-45083.165190	0	96.561	#NAME?	4.5829e-15	7.9596e-12
Cluster-45083.160310	518.453	107.566	2.269	4.6348e-15	7.9838e-12
Cluster-45083.68899	336.449	51.3024	2.7133	4.9211e-15	8.4081e-12
Cluster-45083.27684	103.258	0.557779	7.5323	5.0015e-15	8.4766e-12
Cluster-45083.130115	56.1049	376.475	-2.7464	5.1634e-15	8.681e-12
Cluster-45083.88239	108.468	1.11556	6.6034	6.575e-15	1.0966e-11
Cluster-45083.132216	1552.03	474.661	1.7092	9.4315e-15	1.5607e-11
Cluster-45083.91754	191.86	14.4221	3.7337	1.0671e-14	1.752e-11
Cluster-45083.168511	438.246	29.8913	3.8739	1.1066e-14	1.8028e-11
Cluster-45083.174091	0	93.3964	#NAME?	1.1887e-14	1.9216e-11
Cluster-45083.36692	116.639	1.98062	5.88	1.286e-14	2.063e-11
Cluster-45083.194423	544.913	82.5481	2.7227	1.5324e-14	2.4398e-11
Cluster-45083.52984	237.816	24.7461	3.2646	1.7168e-14	2.7127e-11
Cluster-45083.66553	234.597	25.065	3.2264	2.0066e-14	3.1469e-11
Cluster-45083.64418	449.142	40.1702	3.483	2.1304e-14	3.3164e-11
Cluster-45083.150232	5123.04	1056.11	2.2782	4.6174e-14	7.1351e-11
Cluster-45083.128151	1016.71	261.085	1.9613	7.8949e-14	1.2111e-10
Cluster-45083.30103	406.345	2.23111	7.5088	9.1034e-14	1.3863e-10
Cluster-45083.138961	861.25	0	Inf	9.5608e-14	1.4455e-10
Cluster-45083.143567	1116.37	348.117	1.6812	9.6977e-14	1.4557e-10
Cluster-45083.195537	198.577	17.5066	3.5037	1.1049e-13	1.6468e-10
Cluster-45083.157592	0	86.3607	#NAME?	1.3873e-13	2.0531e-10
Cluster-45083.65346	243.799	29.9481	3.0252	1.4835e-13	2.1802e-10
Cluster-45083.51541	522.197	46.7717	3.4809	1.705e-13	2.4883e-10
Cluster-45083.54620	382.677	17.8824	4.4195	2.442e-13	3.5393e-10
Cluster-45083.222688	127.613	5.57779	4.5159	3.0814e-13	4.4355e-10
Cluster-45083.198971	210.426	22.0256	3.2561	3.3526e-13	4.7929e-10
Cluster-45083.211110	0	82.6165	#NAME?	3.8039e-13	5.4015e-10
Cluster-45083.126670	3428.1	203.125	4.077	4.1641e-13	5.8733e-10
Cluster-45083.179545	85.6448	0	Inf	4.3317e-13	6.0689e-10
Cluster-45083.131973	3426.62	1415.77	1.2752	5.0004e-13	6.9593e-10
Cluster-45083.103367	2502.68	1002.2	1.3203	6.7511e-13	9.334e-10
Cluster-45083.55334	265.446	39.6692	2.7423	7.0491e-13	9.6824e-10
Cluster-45083.180019	0	80.317	#NAME?	7.3746e-13	1.0064e-09
Cluster-45083.61576	204.847	19.8964	3.364	1.1176e-12	1.5153e-09
Cluster-45083.59397	915.124	99.5288	3.2008	1.3596e-12	1.8316e-09
Cluster-45083.111120	301.932	51.2222	2.5594	1.4507e-12	1.9295e-09
Cluster-45083.199753	415.827	53.4534	2.9596	1.4435e-12	1.9295e-09
Cluster-45083.213196	175.272	15.9702	3.4561	1.493e-12	1.9733e-09
Cluster-45083.161658	214.557	25.9301	3.0487	1.5086e-12	1.9815e-09
Cluster-45083.29745	95.2998	1.54809	5.9439	1.9786e-12	2.5827e-09
Cluster-45083.221215	110.627	3.02772	5.1913	2.4335e-12	3.1568e-09
Cluster-45083.68900	234.636	33.3632	2.8141	2.6926e-12	3.4715e-09
Cluster-45083.64863	94.356	1.29759	6.1842	2.775e-12	3.556e-09
Cluster-45083.139489	9611.36	20738.1	-1.1095	2.833e-12	3.6083e-09
Cluster-45083.157950	122.515	5.13358	4.5769	2.9556e-12	3.7418e-09
Cluster-45083.59966	200.206	22.5834	3.1482	3.2888e-12	4.1386e-09
Cluster-45083.199398	88.7576	0.865062	6.6809	3.3852e-12	4.2346e-09
Cluster-45083.116317	2788.73	1186.07	1.2334	3.4849e-12	4.3187e-09
Cluster-45083.61053	18.8052	229.032	-3.6063	3.4935e-12	4.3187e-09
Cluster-45083.112600	2972.2	1256.72	1.2419	3.8032e-12	4.6741e-09
Cluster-45083.62131	184.019	18.7474	3.2951	4.2398e-12	5.1803e-09
Cluster-45083.157598	297.419	54.8995	2.4376	4.2704e-12	5.1875e-09
Cluster-45083.109309	0	98.428	#NAME?	5.4086e-12	6.5324e-09
Cluster-45083.36693	859.914	39.9764	4.427	5.8615e-12	7.039e-09
Cluster-45083.211732	90.917	1.67334	5.7638	7.5062e-12	8.9629e-09
Cluster-45083.156100	2158.1	881.196	1.2922	8.4915e-12	1.0082e-08
Cluster-45083.67676	178.249	18.5654	3.2632	9.1086e-12	1.0754e-08
Cluster-45083.50557	232.393	33.9093	2.7768	9.2884e-12	1.0905e-08
Cluster-45083.147148	225.379	28.6155	2.9775	9.5042e-12	1.1066e-08
Cluster-45083.179504	149.915	11.7585	3.6724	9.5312e-12	1.1066e-08
Cluster-45083.166857	0	73.6018	#NAME?	1.008e-11	1.1639e-08
Cluster-45083.75033	610.741	187.75	1.7018	1.0469e-11	1.2023e-08
Cluster-45083.180641	403.073	23.7558	4.0847	1.1911e-11	1.3604e-08
Cluster-45083.107374	0	83.2645	#NAME?	1.271e-11	1.4439e-08
Cluster-45083.110227	1107.61	412.274	1.4258	1.6586e-11	1.874e-08
Cluster-45083.123521	534.208	152.598	1.8077	2.0888e-11	2.3475e-08
Cluster-45083.57104	238.945	33.3967	2.8389	2.2402e-11	2.5042e-08
Cluster-45083.131949	17402.3	3916.72	2.1516	2.468e-11	2.7406e-08
Cluster-45083.133865	1249.07	453.774	1.4608	2.4778e-11	2.7406e-08
Cluster-45083.198992	147.507	12.191	3.5969	2.6447e-11	2.9099e-08
Cluster-45083.201900	156.881	16.1071	3.2839	2.7227e-11	2.9801e-08
Cluster-45083.53999	237.539	20.546	3.5312	2.8027e-11	3.0518e-08
Cluster-45083.110743	69.3543	0	Inf	3.2209e-11	3.4891e-08
Cluster-45083.155847	93.7385	2.78889	5.0709	3.5214e-11	3.7951e-08
Cluster-45083.131741	249.145	42.0139	2.5681	3.6022e-11	3.8623e-08
Cluster-45083.52888	0	69.4469	#NAME?	3.7396e-11	3.9893e-08
Cluster-45083.132175	9.01809	129.934	-3.8488	3.7624e-11	3.9934e-08
Cluster-45083.209591	112.159	5.38408	4.3807	4.3106e-11	4.5522e-08
Cluster-45083.112214	394.946	93.7021	2.0755	4.7042e-11	4.9185e-08
Cluster-45083.44623	523.343	149.66	1.8061	4.6883e-11	4.9185e-08
Cluster-45083.58536	129.184	8.91278	3.8574	5.0822e-11	5.2873e-08
Cluster-45083.49758	143.222	1.11556	7.0043	5.2804e-11	5.4665e-08
Cluster-45083.198862	102.285	4.21173	4.602	5.587e-11	5.7556e-08
Cluster-45083.67041	113.142	5.19037	4.4462	7.3529e-11	7.5378e-08
Cluster-45083.214130	233.074	37.0506	2.6532	7.4507e-11	7.601e-08
Cluster-45083.188659	62.4179	299.528	-2.2627	7.9409e-11	8.0619e-08
Cluster-45083.194172	135.561	11.0187	3.6209	8.8795e-11	8.9715e-08
Cluster-45083.146844	237.267	40.5342	2.5493	8.9487e-11	8.9981e-08
Cluster-45083.145734	268.355	52.7369	2.3473	9.3587e-11	9.3656e-08
Cluster-45083.30119	297.593	66.693	2.1577	9.6099e-11	9.5714e-08
Cluster-45083.214107	0	65.6444	#NAME?	9.9778e-11	9.891e-08
Cluster-45083.134954	64.9812	0	Inf	1.4529e-10	1.4335e-07
Cluster-45083.207321	221.083	33.5904	2.7185	1.4876e-10	1.4608e-07
Cluster-45083.174020	131.188	10.2104	3.6835	1.539e-10	1.5043e-07
Cluster-45083.87989	136.831	12.1342	3.4952	1.6328e-10	1.5886e-07
Cluster-45083.197663	394.478	68.7522	2.5205	1.6761e-10	1.6233e-07
Cluster-45083.201039	85.0117	1.98062	5.4236	1.875e-10	1.8075e-07
Cluster-45083.143566	1044.73	336.346	1.6351	2.0285e-10	1.9465e-07
Cluster-45083.79181	158.953	17.0741	3.2187	2.114e-10	2.0194e-07
Cluster-45083.63674	184.388	14.0464	3.7145	2.136e-10	2.0311e-07
Cluster-45083.196418	481.616	140.145	1.781	2.1878e-10	2.0711e-07
Cluster-45083.105481	231.352	39.1565	2.5628	2.3613e-10	2.2253e-07
Cluster-45083.111948	63.5559	0	Inf	2.3889e-10	2.2412e-07
Cluster-45083.28741	63.4296	0	Inf	2.4501e-10	2.2885e-07
Cluster-45083.104145	0	242.753	#NAME?	2.6452e-10	2.4597e-07
Cluster-45083.193816	393.15	29.2651	3.7478	2.7762e-10	2.5702e-07
Cluster-45083.119172	260.834	45.9183	2.506	2.8582e-10	2.6345e-07
Cluster-45083.160710	226.746	38.9177	2.5426	2.951e-10	2.7082e-07
Cluster-45083.104330	0	90.9933	#NAME?	3.2128e-10	2.9275e-07
Cluster-45083.151115	438.821	91.7549	2.2578	3.2179e-10	2.9275e-07
Cluster-45083.128361	817.476	258.37	1.6617	3.3678e-10	3.0507e-07
Cluster-45083.208203	207.605	33.9778	2.6112	3.9497e-10	3.5624e-07
Cluster-45083.24423	122.642	9.09482	3.7533	4.0692e-10	3.6545e-07
Cluster-45083.173490	360.629	924.338	-1.3579	4.354e-10	3.8937e-07
Cluster-45083.86039	150.022	15.4007	3.2841	4.3832e-10	3.9032e-07
Cluster-45083.137908	5445.22	2628.88	1.0505	4.499e-10	3.9894e-07
Cluster-45083.196381	163.452	19.6125	3.059	4.6972e-10	4.1477e-07
Cluster-45083.161131	917.889	355.782	1.3673	5.2663e-10	4.6307e-07
Cluster-45083.191673	343.628	83.9476	2.0333	5.4857e-10	4.8036e-07
Cluster-45083.218831	80.8969	1.98062	5.3521	5.5177e-10	4.8115e-07
Cluster-45083.44301	0	60.4423	#NAME?	5.6824e-10	4.9346e-07
Cluster-45083.59528	99.6924	4.45056	4.4854	5.7805e-10	4.9992e-07
Cluster-45083.67914	223.501	39.225	2.5104	6.151e-10	5.2978e-07
Cluster-45083.30100	229.033	0.557779	8.6816	6.4656e-10	5.546e-07
Cluster-45083.141988	0	177.745	#NAME?	6.5975e-10	5.6362e-07
Cluster-45083.67913	214.57	36.1288	2.5702	6.8113e-10	5.7953e-07
Cluster-45083.49322	293.725	25.9184	3.5024	7.6873e-10	6.5142e-07
Cluster-45083.10971	304.32	75.9131	2.0032	8.0409e-10	6.7865e-07
Cluster-45083.199561	589.889	199.199	1.5662	8.2161e-10	6.9066e-07
Cluster-45083.177315	292.519	67.7051	2.1112	8.7259e-10	7.3059e-07
Cluster-45083.128853	1141.22	482.259	1.2427	9.0107e-10	7.5144e-07
Cluster-45083.135738	1960.33	884.853	1.1476	1.0031e-09	8.332e-07
Cluster-45083.103365	1848.32	827.814	1.1588	1.0074e-09	8.3352e-07
Cluster-45083.194018	91.8899	3.46025	4.731	1.068e-09	8.8016e-07
Cluster-45083.118355	169.761	23.1412	2.875	1.1642e-09	9.5571e-07
Cluster-45083.147623	1108.62	2356.41	-1.0878	1.3346e-09	1.0913e-06
Cluster-45083.171261	421.577	124.824	1.7559	1.3563e-09	1.1048e-06
Cluster-45083.140344	265.42	22.0941	3.5865	1.3773e-09	1.1176e-06
Cluster-45083.112490	405.038	42.8105	3.242	1.4286e-09	1.1547e-06
Cluster-45083.117972	944.141	364.656	1.3725	1.4527e-09	1.1697e-06
Cluster-45083.158495	3254.64	1589.3	1.0341	1.4767e-09	1.1841e-06
Cluster-45083.61499	190.984	30.0049	2.6702	1.4818e-09	1.1841e-06
Cluster-45083.83666	771.999	181.305	2.0902	1.6599e-09	1.3214e-06
Cluster-45083.202733	112.334	7.92247	3.8257	1.7518e-09	1.3892e-06
Cluster-45083.153839	0	421.454	#NAME?	1.8305e-09	1.4462e-06
Cluster-45083.133685	73.2032	541.187	-2.8861	1.9129e-09	1.5056e-06
Cluster-45083.172618	153.752	0	Inf	1.9527e-09	1.5313e-06
Cluster-45083.65467	83.3825	2.59518	5.0058	2.0787e-09	1.624e-06
Cluster-45083.118411	1463.05	640.281	1.1922	2.2044e-09	1.7158e-06
Cluster-45083.184366	230.767	4.89476	5.5591	2.3597e-09	1.8299e-06
Cluster-45083.198624	0	56.4243	#NAME?	2.3821e-09	1.8405e-06
Cluster-45083.135882	2.99632	83.3112	-4.7972	2.5127e-09	1.9343e-06
Cluster-45083.149207	56.5903	0	Inf	2.6168e-09	2.007e-06
Cluster-45083.94904	56.1573	0	Inf	3.0665e-09	2.3434e-06
Cluster-45083.95126	55.6757	0	Inf	3.6293e-09	2.7635e-06
Cluster-45083.192283	55.6563	0	Inf	3.6436e-09	2.7643e-06
Cluster-45083.214134	135.347	14.9114	3.1822	3.8645e-09	2.9145e-06
Cluster-45083.67677	137.39	14.7177	3.2227	3.8693e-09	2.9145e-06
Cluster-45083.144433	225.763	621.616	-1.4612	3.8933e-09	2.9221e-06
Cluster-45083.207105	177.014	28.3432	2.6428	4.3066e-09	3.2208e-06
Cluster-45083.53789	54.6154	0	Inf	5.186e-09	3.8648e-06
Cluster-45083.82996	69.3738	1.67334	5.3736	5.4349e-09	4.036e-06
Cluster-45083.142184	331.487	90.5958	1.8714	5.7226e-09	4.2346e-06
Cluster-45083.123155	160.262	23.6422	2.761	6.1022e-09	4.4997e-06
Cluster-45083.37347	87.843	4.26852	4.3631	6.3242e-09	4.6471e-06
Cluster-45083.68174	284.843	21.0353	3.7593	7.2829e-09	5.3329e-06
Cluster-45083.211870	86.7439	5.02001	4.111	7.5572e-09	5.5145e-06
Cluster-45083.151627	0	53.5452	#NAME?	9.0597e-09	6.588e-06
Cluster-45083.55182	129.617	13.9779	3.213	9.269e-09	6.717e-06
Cluster-45083.169870	0	52.9757	#NAME?	9.5289e-09	6.8816e-06
Cluster-45083.103254	623.395	234.612	1.4099	9.7136e-09	6.991e-06
Cluster-45083.173110	0	64.9497	#NAME?	1.0105e-08	7.2476e-06
Cluster-45083.65284	67.0144	1.42284	5.5576	1.1887e-08	8.4967e-06
Cluster-45083.192165	0	52.1674	#NAME?	1.2067e-08	8.5752e-06
Cluster-45083.64139	0	51.8485	#NAME?	1.2078e-08	8.5752e-06
Cluster-45083.202825	189.359	21.4679	3.1409	1.2324e-08	8.7205e-06
Cluster-45083.136108	0	51.7917	#NAME?	1.3059e-08	9.2095e-06
Cluster-45083.93190	143.189	20.1819	2.8268	1.3862e-08	9.7429e-06
Cluster-45083.107444	599.851	224.139	1.4202	1.3938e-08	9.7638e-06
Cluster-45083.97054	158.817	463.951	-1.5466	1.4165e-08	9.8898e-06
Cluster-45083.22004	92.3617	5.19037	4.1534	1.4463e-08	1.0065e-05
Cluster-45083.105992	202.391	37.5967	2.4285	1.4971e-08	1.0384e-05
Cluster-45083.113281	570.008	210.093	1.44	1.6046e-08	1.1092e-05
Cluster-45083.143433	12.4378	118.45	-3.2515	1.6529e-08	1.1389e-05
Cluster-45083.160379	1004.58	432.057	1.2173	1.6895e-08	1.1566e-05
Cluster-45083.64121	139.895	21.7534	2.685	1.689e-08	1.1566e-05
Cluster-45083.59695	113.837	7.97926	3.8346	1.7012e-08	1.1608e-05
Cluster-45083.63064	91.4277	5.69136	4.0058	1.734e-08	1.1793e-05
Cluster-45083.175510	51.0793	0	Inf	1.7509e-08	1.187e-05
Cluster-45083.145753	51.021	0	Inf	1.7718e-08	1.1973e-05
Cluster-45083.177949	115.492	11.3827	3.3429	1.822e-08	1.2273e-05
Cluster-45083.144606	4164.74	1068.72	1.9623	1.9493e-08	1.3088e-05
Cluster-45083.150971	609.545	1321.35	-1.1162	1.9684e-08	1.3174e-05
Cluster-45083.145835	50.6171	0	Inf	2.0659e-08	1.3766e-05
Cluster-45083.82191	50.6074	0	Inf	2.07e-08	1.3766e-05
Cluster-45083.199035	130.234	8.21808	3.9862	2.1373e-08	1.4169e-05
Cluster-45083.120722	707.434	290.685	1.2831	2.2381e-08	1.4791e-05
Cluster-45083.198659	50.1743	0	Inf	2.4281e-08	1.5996e-05
Cluster-45083.145223	50.0967	0	Inf	2.4668e-08	1.6201e-05
Cluster-44345.0	85.27	4.45056	4.26	2.4902e-08	1.6303e-05
Cluster-45083.173169	0.491297	55.434	-6.818	2.5924e-08	1.6919e-05
Cluster-45083.104493	678.75	274.498	1.3061	2.7069e-08	1.7612e-05
Cluster-45083.110495	181.795	35.6628	2.3498	2.7199e-08	1.7642e-05
Cluster-45083.199319	107.844	10.7114	3.3317	2.7646e-08	1.7877e-05
Cluster-45083.150695	49.4792	0	Inf	3.0049e-08	1.9253e-05
Cluster-45083.193817	103.739	9.34532	3.4726	3.0048e-08	1.9253e-05
Cluster-45083.45236	49.4792	0	Inf	3.0049e-08	1.9253e-05
Cluster-45083.157577	3475.12	1826.43	0.92804	3.2195e-08	2.0565e-05
Cluster-45083.67678	118.808	10.1536	3.5486	3.4685e-08	2.2034e-05
Cluster-45083.79371	389.988	90.1967	2.1123	3.4703e-08	2.2034e-05
Cluster-45083.91573	192.575	38.9861	2.3044	3.9503e-08	2.5005e-05
Cluster-45083.73570	0	48.6387	#NAME?	4.0466e-08	2.5538e-05
Cluster-45083.211771	163.433	28.8442	2.5023	4.1226e-08	2.5862e-05
Cluster-45083.69700	48.6325	0	Inf	4.12e-08	2.5862e-05
Cluster-45083.102488	48.5548	0	Inf	4.1858e-08	2.6181e-05
Cluster-45083.68237	83.2563	4.32531	4.2667	4.2441e-08	2.6467e-05
Cluster-45083.68003	1848.92	395.508	2.2249	4.2619e-08	2.6499e-05
Cluster-45083.61784	142.711	6.68167	4.4167	4.6634e-08	2.891e-05
Cluster-45083.98993	0	73.6687	#NAME?	4.874e-08	3.0127e-05
Cluster-45083.130051	2444.23	1157.99	1.0778	5.3007e-08	3.2668e-05
Cluster-45083.64073	212.25	23.1412	3.1972	5.7998e-08	3.5639e-05
Cluster-45083.60044	115.107	13.1813	3.1264	5.8819e-08	3.6038e-05
Cluster-45083.128236	5.40426	83.7772	-3.9544	6.0295e-08	3.6835e-05
Cluster-45083.196854	47.0227	0	Inf	7.0946e-08	4.3091e-05
Cluster-45083.83660	87.9498	6.24914	3.815	7.0902e-08	4.3091e-05
Cluster-45083.155863	593.383	237.537	1.3208	7.6928e-08	4.659e-05
Cluster-45083.104863	141.534	22.0941	2.6794	7.8727e-08	4.7137e-05
Cluster-45083.171223	277.427	77.7902	1.8344	7.8631e-08	4.7137e-05
Cluster-45083.202079	121.465	16.5964	2.8716	7.8182e-08	4.7137e-05
Cluster-45083.66783	112.295	12.2478	3.1967	7.8461e-08	4.7137e-05
Cluster-45083.35341	295.207	1.67334	7.4629	8.1115e-08	4.8428e-05
Cluster-45083.134761	1899.82	3606.55	-0.92476	8.3952e-08	4.998e-05
Cluster-45083.151245	82.2348	6.13556	3.7445	8.4913e-08	5.041e-05
Cluster-45083.59893	193.153	41.3993	2.2221	8.9596e-08	5.3039e-05
Cluster-45083.64511	182.558	4.14327	5.4614	9.0592e-08	5.3479e-05
Cluster-45083.71711	0.501005	169.659	-8.4036	9.3443e-08	5.5007e-05
Cluster-45083.201180	46.2246	0	Inf	9.6389e-08	5.6583e-05
Cluster-45083.55572	46.1954	0	Inf	9.6966e-08	5.6763e-05
Cluster-45083.172396	497.893	191.392	1.3793	9.7787e-08	5.7084e-05
Cluster-45083.121487	5.51106	83.004	-3.9128	1.008e-07	5.8679e-05
Cluster-45083.115159	0	45.8498	#NAME?	1.0194e-07	5.8888e-05
Cluster-45083.146912	1268.28	599.77	1.0804	1.0185e-07	5.8888e-05
Cluster-45083.212901	113.827	12.8172	3.1507	1.02e-07	5.8888e-05
Cluster-45083.171620	150.135	23.9946	2.6455	1.0286e-07	5.9225e-05
Cluster-45083.119080	1240.4	577.788	1.1022	1.0382e-07	5.961e-05
Cluster-45083.119134	0	45.9183	#NAME?	1.0742e-07	6.1347e-05
Cluster-45083.195034	0	60.2385	#NAME?	1.0734e-07	6.1347e-05
Cluster-45083.111618	195.716	517.476	-1.4027	1.1133e-07	6.3405e-05
Cluster-45083.55387	292.397	17.5867	4.0554	1.1678e-07	6.6329e-05
Cluster-45083.187589	0	47.0105	#NAME?	1.1832e-07	6.7021e-05
Cluster-45083.110442	560.049	217.855	1.3622	1.2073e-07	6.8204e-05
Cluster-45083.140193	3625.55	1904.21	0.92901	1.2376e-07	6.9728e-05
Cluster-45083.124275	881.397	386.182	1.1905	1.2629e-07	7.0965e-05
Cluster-45083.55742	198.893	44.6775	2.1544	1.2775e-07	7.1593e-05
Cluster-45083.204948	136.359	18.8493	2.8548	1.3415e-07	7.498e-05
Cluster-45083.6581	55.0096	0.865062	5.9907	1.4792e-07	8.2459e-05
Cluster-45083.137268	2213.42	1127.11	0.97365	1.5062e-07	8.3739e-05
Cluster-45083.199746	265.727	76.7548	1.7916	1.6302e-07	9.0392e-05
Cluster-45083.193818	44.5662	0	Inf	1.6788e-07	9.2842e-05
Cluster-45083.146296	238.434	1030.65	-2.1119	1.7321e-07	9.5538e-05
Cluster-45083.64958	84.4233	5.6229	3.9083	1.7876e-07	9.8345e-05
Cluster-45083.172415	871.693	394.142	1.1451	1.7967e-07	9.8587e-05
Cluster-45083.78175	334.703	111.735	1.5828	1.8318e-07	0.00010025
Cluster-45083.109286	267.207	647.081	-1.276	1.8461e-07	0.00010077
Cluster-45083.93201	244.19	56.1287	2.1212	1.9102e-07	0.000104
Cluster-45083.141745	669.911	283.671	1.2397	1.9505e-07	0.00010592
Cluster-45083.130056	2318.13	1191.13	0.96064	2.0122e-07	0.00010899
Cluster-45083.65199	120.263	16.209	2.8913	2.0665e-07	0.00011164
Cluster-45083.188536	99.77	12.2711	3.0233	2.1294e-07	0.00011475
Cluster-45083.119227	390.243	134.943	1.532	2.2025e-07	0.00011838
Cluster-45083.28200	53.5552	1.11556	5.5852	2.2547e-07	0.00012088
Cluster-45083.144960	43.7778	0	Inf	2.2781e-07	0.00012182
Cluster-45083.24230	43.7001	0	Inf	2.3147e-07	0.00012346
Cluster-45083.129479	43.5642	0	Inf	2.3802e-07	0.00012664
Cluster-45083.162039	0	69.527	#NAME?	2.4288e-07	0.0001289
Cluster-45083.139662	223.788	60.8647	1.8785	2.4926e-07	0.00013162
Cluster-45083.147426	17.0148	119.178	-2.8083	2.4901e-07	0.00013162
Cluster-45083.163655	155.087	31.6448	2.293	2.6775e-07	0.00014103
Cluster-45083.140459	1337.23	2516.72	-0.9123	2.7044e-07	0.00014209
Cluster-45083.145813	43.2379	0	Inf	2.7346e-07	0.00014331
Cluster-45083.58316	118.76	16.209	2.8732	2.7464e-07	0.00014358
Cluster-45083.57833	164.512	24.1883	2.7658	2.7843e-07	0.0001452
Cluster-45083.29002	43.1117	0	Inf	2.8064e-07	0.00014599
Cluster-45083.200861	177.777	38.9293	2.1911	2.8137e-07	0.00014601
Cluster-45083.36985	0	43.1979	#NAME?	2.8602e-07	0.00014805
Cluster-45083.185166	16.0322	115.217	-2.8453	2.9265e-07	0.00015111
Cluster-45083.74946	893.608	422.909	1.0793	2.9387e-07	0.00015137
Cluster-45083.67279	0	42.4347	#NAME?	2.9475e-07	0.00015145
Cluster-45083.56444	228.954	58.8942	1.9589	3.0231e-07	0.00015495
Cluster-45083.131514	146.9	23.3567	2.6529	3.0942e-07	0.00015821
Cluster-45083.110503	1109.57	515.6	1.1057	3.1124e-07	0.00015876
Cluster-45083.220367	575.702	189.946	1.5997	3.1613e-07	0.00016085
Cluster-45083.94389	130.23	18.0193	2.8535	3.1688e-07	0.00016085
Cluster-45083.141791	6607.99	3703.91	0.83516	3.1793e-07	0.000161
Cluster-45083.165199	106.706	13.1813	3.0171	3.2859e-07	0.000166
Cluster-45083.80020	0	42.7653	#NAME?	3.3534e-07	0.000169
Cluster-45083.201362	81.3687	6.49963	3.646	3.3619e-07	0.00016903
Cluster-45083.76395	124.616	19.2484	2.6947	3.4451e-07	0.00017279
Cluster-45083.50556	95.8979	11.0871	3.1126	3.6295e-07	0.00018161
Cluster-45083.155975	491.529	189.067	1.3784	3.7568e-07	0.00018753
Cluster-45083.180540	268.112	79.8276	1.7479	3.8973e-07	0.00019408
Cluster-45083.67811	76.3781	5.63457	3.7608	3.9866e-07	0.00019806
Cluster-45083.33108	113.142	16.2207	2.8022	4.1145e-07	0.00020394
Cluster-45083.210031	0	42.276	#NAME?	4.2606e-07	0.00021068
Cluster-45083.153655	850.83	384.452	1.1461	4.2804e-07	0.00021116
Cluster-45083.56031	159.337	31.3025	2.3477	4.3549e-07	0.00021434
Cluster-45083.160382	423.758	157.037	1.4321	4.4318e-07	0.00021761
Cluster-45083.191672	41.7738	0	Inf	4.5841e-07	0.00022449
Cluster-45083.194164	41.7641	0	Inf	4.5933e-07	0.00022449
Cluster-45083.160457	63.9307	2.97093	4.4275	4.625e-07	0.00022551
Cluster-45083.214093	41.6767	0	Inf	4.6766e-07	0.0002275
Cluster-45083.102575	41.6573	0	Inf	4.6953e-07	0.00022788
Cluster-45083.150375	1222.04	560.927	1.1234	4.8477e-07	0.00023474
Cluster-45083.49935	87.9595	7.60352	3.5321	4.9662e-07	0.00023993
Cluster-45083.200750	0	41.0803	#NAME?	5.1341e-07	0.00024747
Cluster-45083.75030	340.738	116.958	1.5427	5.3124e-07	0.00025548
Cluster-45083.97444	0	41.4677	#NAME?	5.4074e-07	0.00025945
Cluster-45083.114096	814.938	1583.99	-0.9588	5.4681e-07	0.00026177
Cluster-45083.45166	499.771	188.475	1.4069	5.5131e-07	0.00026332
Cluster-45083.214281	71.0418	3.89278	4.1898	5.543e-07	0.00026415
Cluster-45083.109246	0	40.8983	#NAME?	5.7051e-07	0.00027126
Cluster-45083.193941	0	40.5793	#NAME?	5.7204e-07	0.00027137
Cluster-45083.53062	0	40.773	#NAME?	5.8604e-07	0.00027738
Cluster-45083.95473	1044.95	217.138	2.2667	6.4596e-07	0.00030506
Cluster-45083.173824	46.1372	0.432531	6.737	6.522e-07	0.00030732
Cluster-45083.167072	359.776	84.2899	2.0937	6.5923e-07	0.00030993
Cluster-45083.201721	40.6552	0	Inf	6.6643e-07	0.00031262
Cluster-45083.168423	586.388	255.887	1.1963	6.7227e-07	0.00031466
Cluster-45083.202599	140.318	26.7384	2.3917	7.4093e-07	0.00034526
Cluster-45083.75539	151.987	30.6311	2.3109	7.3985e-07	0.00034526
Cluster-45083.124218	6.49365	79.1213	-3.607	7.5905e-07	0.00035292
Cluster-45083.152292	207.508	51.1421	2.0206	7.7039e-07	0.0003574
Cluster-45083.151644	0	188.605	#NAME?	7.7296e-07	0.0003578
Cluster-45083.138952	443.524	932.357	-1.0719	7.7562e-07	0.00035824
Cluster-45083.220288	134.384	25.7597	2.3832	7.9571e-07	0.00036671
Cluster-45083.206434	117.092	18.2581	2.681	8.0014e-07	0.00036795
Cluster-45083.172670	0	40.5459	#NAME?	8.0644e-07	0.00036923
Cluster-45083.188332	0	40.2269	#NAME?	8.0536e-07	0.00036923
Cluster-45083.91839	15.7215	109.514	-2.8003	8.1552e-07	0.00037258
Cluster-45083.133473	115.472	17.7003	2.7057	8.2008e-07	0.00037385
Cluster-45083.142737	218.491	51.9387	2.0727	8.353e-07	0.00037996
Cluster-45083.211796	108.161	15.0367	2.8466	8.4417e-07	0.00038317
Cluster-45083.41555	53.1027	1.29759	5.3549	8.486e-07	0.00038435
Cluster-45083.204154	88.8741	9.09482	3.2886	8.5176e-07	0.00038495
Cluster-45083.131111	1.47389	53.2262	-5.1744	8.783e-07	0.00039494
Cluster-45083.22000	59.173	2.16265	4.7741	8.7951e-07	0.00039494
Cluster-45083.84018	45.0807	253.13	-2.4893	8.7769e-07	0.00039494
Cluster-45083.162537	374.55	140.442	1.4152	8.8969e-07	0.00039866
Cluster-45083.167634	178.808	42.8906	2.0597	9.0538e-07	0.00040483
Cluster-45083.141372	2075.54	3728.84	-0.84524	9.187e-07	0.00040962
Cluster-45083.212205	0	39.9197	#NAME?	9.1999e-07	0.00040962
Cluster-45083.87594	39.7697	0	Inf	9.2379e-07	0.00041044
Cluster-45083.143757	562.8	1128.5	-1.0037	9.3481e-07	0.00041446
Cluster-45083.163626	39.6921	0	Inf	9.387e-07	0.00041531
Cluster-45083.106357	72.9487	5.63457	3.6945	9.4288e-07	0.00041628
Cluster-45083.95368	39.5853	0	Inf	9.5963e-07	0.00042279
Cluster-45083.202317	111.581	17.0858	2.7072	9.7306e-07	0.00042781
Cluster-45083.125987	2935.91	1628.85	0.84996	9.8572e-07	0.00043247
Cluster-45083.109308	288.395	93.1225	1.6308	1.0013e-06	0.00043749
Cluster-45083.131632	0	62.1608	#NAME?	1.001e-06	0.00043749
Cluster-45083.148592	53.7493	0	Inf	1.0312e-06	0.0004496
Cluster-45083.140560	2430.08	4328.34	-0.83281	1.0363e-06	0.00045079
Cluster-45083.60028	80.8969	6.73846	3.5856	1.0382e-06	0.00045079
Cluster-45083.203328	120.098	18.8042	2.6751	1.0582e-06	0.00045854
Cluster-45083.147347	177.754	450.613	-1.342	1.07e-06	0.00046267
Cluster-45083.194128	175.36	41.1488	2.0914	1.0984e-06	0.000473
Cluster-45083.91769	39.2881	0	Inf	1.0965e-06	0.000473
Cluster-45083.19302	39.2202	0	Inf	1.112e-06	0.00047787
Cluster-45083.194471	39.2105	0	Inf	1.1142e-06	0.00047787
Cluster-45083.132215	214.104	57.5966	1.8943	1.1667e-06	0.00049936
Cluster-45083.213876	127.71	21.7751	2.5521	1.1691e-06	0.00049939
Cluster-45083.52717	88.7285	10.1536	3.1274	1.1933e-06	0.00050868
Cluster-45083.8270	44.24	0.557779	6.3095	1.209e-06	0.00051433
Cluster-45083.93479	155.84	33.4768	2.2188	1.2287e-06	0.00052166
Cluster-45083.108313	234.801	71.4392	1.7166	1.2362e-06	0.00052333
Cluster-45083.196772	166.371	37.9958	2.1305	1.2376e-06	0.00052333
Cluster-45083.127151	0	60.7379	#NAME?	1.294e-06	0.00054605
Cluster-45083.50420	86.9963	9.09482	3.2578	1.3028e-06	0.00054869
Cluster-45083.201768	84.7981	9.28853	3.1905	1.3145e-06	0.00055252
Cluster-45083.206544	38.7483	0	Inf	1.3174e-06	0.0005526
Cluster-45083.51733	67.5542	4.14327	4.0272	1.3205e-06	0.00055282
Cluster-45083.55332	249.724	76.6747	1.7035	1.3431e-06	0.00056114
Cluster-45083.139611	3694.6	6430.39	-0.79949	1.3575e-06	0.00056604
Cluster-45083.121375	3834.58	2185.79	0.81091	1.3857e-06	0.00057667
Cluster-45083.200382	186.518	9.70939	4.2638	1.4e-06	0.00058145
Cluster-45083.134762	2675.8	4681.86	-0.80711	1.403e-06	0.00058154
Cluster-45083.57832	168.963	37.8823	2.1571	1.4062e-06	0.00058173
Cluster-45083.119224	262.911	82.9806	1.6637	1.4413e-06	0.00059508
Cluster-45083.137134	44.0167	0	Inf	1.4665e-06	0.00060431
Cluster-45083.169396	287.919	94.1012	1.6134	1.499e-06	0.00061649
Cluster-45083.172640	0	37.8589	#NAME?	1.5294e-06	0.00062776
Cluster-45083.137938	84.1359	0	Inf	1.5422e-06	0.00063176
Cluster-45083.67869	323.455	94.5119	1.775	1.5728e-06	0.00064305
Cluster-45083.224418	38.1891	0	Inf	1.5893e-06	0.00064853
Cluster-45083.95002	407.277	156.035	1.3841	1.5941e-06	0.00064925
Cluster-45083.140563	3704.81	6398.72	-0.78838	1.6036e-06	0.00065128
Cluster-45083.48868	38.1405	0	Inf	1.6053e-06	0.00065128
Cluster-45083.120631	38.1211	0	Inf	1.6118e-06	0.00065264
Cluster-45083.113603	78.5083	7.74044	3.3424	1.6466e-06	0.00066547
Cluster-45083.67306	143.105	29.083	2.2988	1.6682e-06	0.00067292
Cluster-45083.196577	12.5251	96.4241	-2.9446	1.6719e-06	0.00067309
Cluster-45083.117693	89.915	12.2711	2.8733	1.7493e-06	0.00070291
Cluster-45083.181066	194.909	18.714	3.3806	1.7782e-06	0.00071317
Cluster-45083.161471	0	37.7453	#NAME?	1.7902e-06	0.0007166
Cluster-45083.102064	81.3299	9.48224	3.1005	1.7999e-06	0.00071913
Cluster-45083.65275	0	38.258	#NAME?	1.8416e-06	0.00073438
Cluster-45083.144938	182.073	442.835	-1.2823	1.8476e-06	0.00073538
Cluster-45083.94767	164.046	38.6789	2.0845	1.9348e-06	0.00076864
Cluster-45083.187587	0	38.0075	#NAME?	1.9408e-06	0.00076958
Cluster-45083.153202	27.8815	136.616	-2.2927	1.9967e-06	0.00079024
Cluster-45083.68334	154.964	34.0914	2.1845	2.0291e-06	0.00080154
Cluster-45083.64021	214.147	54.933	1.9629	2.0873e-06	0.00082298
Cluster-45083.91438	0	36.9938	#NAME?	2.1049e-06	0.00082838
Cluster-45083.60083	131.533	25.1218	2.3884	2.1462e-06	0.00084305
Cluster-45083.82082	53.1513	1.73012	4.9412	2.1534e-06	0.00084432
Cluster-45083.57755	74.0284	5.6229	3.7187	2.1827e-06	0.00085421
Cluster-45083.128778	3.43908	60.1918	-4.1295	2.19e-06	0.00085547
Cluster-45083.125174	0.491297	42.8338	-6.446	2.205e-06	0.00085974
Cluster-45083.104578	0	37.0623	#NAME?	2.2165e-06	0.0008626
Cluster-45083.157386	876.668	438.605	0.99911	2.278e-06	0.00088489
Cluster-45083.185762	1238.93	645.896	0.93972	2.3752e-06	0.0009209
Cluster-45083.205933	178.799	43.8575	2.0274	2.3794e-06	0.0009209
Cluster-45083.130966	226.122	50.8815	2.1519	2.388e-06	0.00092253
Cluster-45083.125985	910.55	188.067	2.2755	2.3956e-06	0.00092375
Cluster-45083.73226	245.833	74.477	1.7228	2.4136e-06	0.000929
Cluster-45083.135316	216.467	37.1976	2.5409	2.4183e-06	0.0009291
Cluster-45083.159911	313.593	111.7	1.4893	2.5516e-06	0.00097761
Cluster-45083.199422	85.3574	9.90309	3.1076	2.5539e-06	0.00097761
Cluster-45083.139321	11014.4	6669.13	0.72382	2.5685e-06	0.00098142
Cluster-45083.148386	43.8516	177.97	-2.0209	2.5823e-06	0.00098491
Cluster-45083.27708	109.732	16.5731	2.7271	2.5932e-06	0.00098727
Cluster-45083.88858	119.781	15.6178	2.9391	2.6006e-06	0.00098829
Cluster-45083.193663	36.7637	0	Inf	2.65e-06	0.0010052
Cluster-45083.76142	36.7443	0	Inf	2.6606e-06	0.0010075
Cluster-45083.169986	207.317	21.6382	3.2602	2.7109e-06	0.0010247
Cluster-45083.113896	159.702	39.9998	1.9973	2.8569e-06	0.0010777
Cluster-45083.68898	117.938	21.3543	2.4654	2.8616e-06	0.0010777
Cluster-45083.112213	151.447	32.4064	2.2245	2.9977e-06	0.001125
Cluster-45083.132521	8.01608	79.2465	-3.3054	2.9953e-06	0.001125
Cluster-45083.140806	0	294.569	#NAME?	3.0122e-06	0.0011284
Cluster-45083.142181	362.39	136.103	1.4128	3.1149e-06	0.0011648
Cluster-45083.80301	36.321	0	Inf	3.122e-06	0.0011654
Cluster-45083.145224	0	35.753	#NAME?	3.1446e-06	0.0011717
Cluster-45083.172399	101.234	14.7862	2.7754	3.2355e-06	0.0011992
Cluster-45083.181796	36.1559	0	Inf	3.2305e-06	0.0011992
Cluster-45083.69293	444.093	176.445	1.3316	3.2302e-06	0.0011992
Cluster-45083.200960	126.294	13.2381	3.254	3.3593e-06	0.0012429
Cluster-45083.30105	63.7753	0	Inf	3.4819e-06	0.001286
Cluster-45083.49501	71.5428	6.49963	3.4604	3.5787e-06	0.0013194
Cluster-45083.180642	63.585	4.14327	3.9398	3.6551e-06	0.0013452
Cluster-45083.196820	107.169	18.0761	2.5677	3.7013e-06	0.0013599
Cluster-45083.137492	4011.73	6783.76	-0.75786	3.7428e-06	0.0013727
Cluster-45083.129951	0	35.5142	#NAME?	3.7805e-06	0.0013841
Cluster-45083.50418	35.7326	0	Inf	3.7909e-06	0.0013855
Cluster-45083.139227	1706.08	918.702	0.89301	3.8343e-06	0.0013989
Cluster-45083.161344	1418.64	757.263	0.90564	3.8608e-06	0.0014062
Cluster-45083.200862	266.238	92.7935	1.5206	3.8776e-06	0.0014098
Cluster-45083.235306	80.0114	8.53704	3.2284	4.138e-06	0.0015019
Cluster-45083.150970	620.179	1181.62	-0.93001	4.1711e-06	0.0015113
Cluster-45083.189615	667.425	306.969	1.1205	4.2123e-06	0.0015214
Cluster-45083.200038	439.929	181.407	1.278	4.2134e-06	0.0015214
Cluster-45083.44390	76.4752	7.29624	3.3898	4.3068e-06	0.0015525
Cluster-45083.119992	2581.01	1468.84	0.81326	4.3626e-06	0.0015699
Cluster-45083.99951	42.8049	0	Inf	4.5598e-06	0.001638
Cluster-45083.131996	35.1539	0	Inf	4.5945e-06	0.0016421
Cluster-45083.201682	130.56	26.2941	2.3119	4.5923e-06	0.0016421
Cluster-45083.4770	35.1539	0	Inf	4.5945e-06	0.0016421
Cluster-45083.139360	94.1813	271.969	-1.5299	4.6154e-06	0.0016468
Cluster-45083.92499	2.00402	50.1184	-4.6444	4.7358e-06	0.0016869
Cluster-45083.119650	0	35.0249	#NAME?	4.8043e-06	0.0017084
Cluster-45083.133206	32.6586	145.826	-2.1587	4.8245e-06	0.0017126
Cluster-45083.159746	658.323	311.582	1.0792	4.844e-06	0.0017167
Cluster-45083.176746	807.572	397.635	1.0221	4.9097e-06	0.001737
Cluster-45083.112224	87.3226	10.5744	3.0458	4.936e-06	0.0017434
Cluster-45083.211731	85.202	10.8934	2.9674	5.0981e-06	0.0017976
Cluster-45083.197600	105.821	17.0741	2.6317	5.1184e-06	0.0018018
Cluster-45083.185158	97.3718	14.4789	2.7496	5.1311e-06	0.0018032
Cluster-45083.62879	91.3112	12.874	2.8263	5.1769e-06	0.0018163
Cluster-45083.110492	113.142	21.1722	2.4179	5.2148e-06	0.0018265
Cluster-45083.160131	0	35.1618	#NAME?	5.3541e-06	0.001866
Cluster-45083.36433	34.7694	0	Inf	5.3491e-06	0.001866
Cluster-45083.58163	34.7791	0	Inf	5.3383e-06	0.001866
Cluster-45083.94134	554.145	128.568	2.1077	5.3933e-06	0.0018765
Cluster-45083.163357	208.442	63.0608	1.7248	5.739e-06	0.0019935
Cluster-45083.109284	199.185	460.23	-1.2082	5.9361e-06	0.0020586
Cluster-45083.206432	152.614	24.1883	2.6575	5.9787e-06	0.0020699
Cluster-45083.9750	93.1599	14.4906	2.6846	6.0007e-06	0.0020742
Cluster-45083.201528	149.107	26.533	2.4905	6.011e-06	0.0020743
Cluster-45083.196774	215.718	43.0609	2.3247	6.0317e-06	0.002078
Cluster-45083.161147	58.9497	4.46223	3.7236	6.0936e-06	0.0020948
Cluster-45083.49324	43.2185	0.990309	5.4476	6.1005e-06	0.0020948
Cluster-45083.126790	1584.47	881.387	0.84615	6.3367e-06	0.0021722
Cluster-45083.136184	1254.85	2198.04	-0.8087	6.3465e-06	0.0021722
Cluster-45083.105659	0	33.9661	#NAME?	6.4539e-06	0.0022022
Cluster-45083.110701	0	34.604	#NAME?	6.455e-06	0.0022022
Cluster-45083.60647	34.2004	0	Inf	6.4711e-06	0.0022041
Cluster-45083.179627	356.483	51.7917	2.783	6.6633e-06	0.0022625
Cluster-45083.202250	178.906	37.3579	2.2597	6.664e-06	0.0022625
Cluster-45083.135841	1046.88	470.768	1.153	6.7067e-06	0.0022733
Cluster-45083.187923	99.5856	16.7785	2.5693	6.789e-06	0.0022975
Cluster-45083.122490	0	34.0346	#NAME?	6.8015e-06	0.002298
Cluster-45083.83667	88.6994	11.3143	2.9708	6.9236e-06	0.0023355
Cluster-45083.198627	42.6399	1.11556	5.2564	7.0784e-06	0.0023839
Cluster-45083.220279	104.664	18.6338	2.4898	7.3212e-06	0.0024618
Cluster-45083.135107	26.1455	126.122	-2.2702	7.377e-06	0.0024766
Cluster-45083.142145	2294.25	1089.63	1.0742	7.417e-06	0.002486
Cluster-45083.135698	4199.03	2455.59	0.77399	7.4333e-06	0.0024875
Cluster-45083.103464	33.8159	0	Inf	7.5352e-06	0.0025176
Cluster-45083.204387	106.38	18.9411	2.4896	7.5616e-06	0.0025224
Cluster-45083.137962	157.834	378.784	-1.263	7.7417e-06	0.0025702
Cluster-45083.183795	247.38	87.3526	1.5018	7.73e-06	0.0025702
Cluster-45083.22494	33.6897	0	Inf	7.7352e-06	0.0025702
Cluster-45083.162476	33.6606	0	Inf	7.7822e-06	0.0025755
Cluster-45083.61997	33.6606	0	Inf	7.7822e-06	0.0025755
Cluster-45083.154587	64.4122	5.38408	3.5806	7.8112e-06	0.0025811
Cluster-45083.127134	1201.47	651.189	0.88365	7.8815e-06	0.0026002
Cluster-45083.142546	600.552	289.615	1.0522	8.1263e-06	0.0026768
Cluster-45083.209339	119.367	9.77785	3.6097	8.3953e-06	0.0027611
Cluster-45083.136941	838.806	1515.11	-0.85301	8.4445e-06	0.0027729
Cluster-45083.182827	294.067	108.284	1.4413	8.5486e-06	0.0028027
Cluster-45083.113457	718.456	352.4	1.0277	8.5833e-06	0.0028097
Cluster-45083.174730	1.00201	42.5265	-5.4074	8.8666e-06	0.0028979
Cluster-45083.49748	48.1606	1.85537	4.6981	9.0046e-06	0.0029384
Cluster-45083.185324	97.9796	7.8089	3.6493	9.0693e-06	0.002955
Cluster-45083.134222	721.044	350.93	1.0389	9.1578e-06	0.0029792
Cluster-45083.66207	132.215	25.7932	2.3578	9.1886e-06	0.0029846
Cluster-45083.221422	33.1984	0	Inf	9.2099e-06	0.0029869
Cluster-45083.202027	33.179	0	Inf	9.2472e-06	0.0029944
Cluster-45083.30098	363.287	3.96124	6.519	9.2877e-06	0.0030029
Cluster-45083.60781	305.328	115.467	1.4029	9.4302e-06	0.0030442
Cluster-45083.188502	0	103.221	#NAME?	9.9385e-06	0.0032034
Cluster-45083.155420	247.283	534.912	-1.1131	9.9808e-06	0.0032121
Cluster-45083.62143	135.965	30.4374	2.1593	1.0025e-05	0.0032215
Cluster-45083.170359	949.468	496.735	0.93464	1.0107e-05	0.0032429
Cluster-45083.139491	120.628	777.566	-2.6884	1.014e-05	0.0032484
Cluster-45083.209861	61.0605	5.57779	3.4525	1.0319e-05	0.0033006
Cluster-45083.145851	32.8042	0	Inf	1.0748e-05	0.0034326
Cluster-45083.37835	123.785	25.8048	2.2621	1.0772e-05	0.0034351
Cluster-45083.58173	50.1258	2.2879	4.4535	1.0974e-05	0.0034943
Cluster-45083.124335	54.4989	3.90445	3.803	1.1045e-05	0.0035044
Cluster-45083.134534	408.244	127.683	1.6769	1.103e-05	0.0035044
Cluster-45083.232275	32.6683	0	Inf	1.1056e-05	0.0035044
Cluster-45083.163763	60.9926	4.95155	3.6227	1.1171e-05	0.0035356
Cluster-45083.199161	75.3276	8.28655	3.1843	1.1384e-05	0.0035977
Cluster-45083.209981	54.5669	3.52871	3.9508	1.1492e-05	0.0036264
Cluster-45083.160117	629.356	1155.48	-0.87654	1.1645e-05	0.003669
Cluster-45083.162571	64.4802	6.3176	3.3514	1.1664e-05	0.0036697
Cluster-45083.208592	87.2934	12.2478	2.8334	1.1883e-05	0.003733
Cluster-45083.194699	0	32.3613	#NAME?	1.1937e-05	0.0037433
Cluster-45083.65469	47.1974	1.85537	4.6689	1.1952e-05	0.0037433
Cluster-45083.132090	44.372	206.642	-2.2194	1.2112e-05	0.0037877
Cluster-45083.116313	205.581	65.1667	1.6575	1.2321e-05	0.0038474
Cluster-45083.96703	249.914	86.3724	1.5328	1.2454e-05	0.0038833
Cluster-45083.140545	3992.18	6823.8	-0.7734	1.2591e-05	0.0039201
Cluster-45083.198176	106.58	20.7397	2.3615	1.2656e-05	0.0039346
Cluster-45083.147949	3252.84	1923.4	0.75805	1.2789e-05	0.0039701
Cluster-45083.104972	32.3032	0	Inf	1.2825e-05	0.0039709
Cluster-45083.44901	103.413	16.027	2.6898	1.283e-05	0.0039709
Cluster-45083.35493	32.2741	0	Inf	1.2903e-05	0.0039876
Cluster-45083.136815	8064.87	12880.2	-0.67543	1.3099e-05	0.0040406
Cluster-45083.59433	32.1964	0	Inf	1.3113e-05	0.0040406
Cluster-45083.32405	32.1867	0	Inf	1.3139e-05	0.0040429
Cluster-45083.92259	429.152	189.433	1.1798	1.3277e-05	0.0040792
Cluster-45083.140591	313.532	46.2808	2.7601	1.3775e-05	0.0042201
Cluster-45083.78684	206.574	65.7813	1.6509	1.3776e-05	0.0042201
Cluster-45083.115809	93.6803	261.544	-1.4812	1.3815e-05	0.0042259
Cluster-45083.192855	7.01407	67.7619	-3.2722	1.3994e-05	0.0042744
Cluster-45083.144625	556.409	260.802	1.0932	1.4095e-05	0.0042993
Cluster-45083.109289	273.18	576.94	-1.0786	1.436e-05	0.0043738
Cluster-45083.200865	403.467	124.301	1.6986	1.4447e-05	0.0043937
Cluster-45083.211797	57.602	5.02001	3.5204	1.4949e-05	0.0045399
Cluster-45083.35825	31.8216	0	Inf	1.5243e-05	0.0046225
Cluster-45083.120724	1099.45	590.482	0.89681	1.5426e-05	0.0046714
Cluster-45083.186459	1205.76	437.865	1.4614	1.5481e-05	0.0046812
Cluster-45083.110639	1.47389	42.742	-4.858	1.5541e-05	0.0046825
Cluster-45083.115886	372.502	136.957	1.4435	1.5619e-05	0.0046825
Cluster-45083.142776	0	32.0656	#NAME?	1.5619e-05	0.0046825
Cluster-45083.31226	0	31.7467	#NAME?	1.5602e-05	0.0046825
Cluster-45083.65961	31.7148	0	Inf	1.5585e-05	0.0046825
Cluster-45083.94618	2.00402	46.6698	-4.5415	1.5567e-05	0.0046825
Cluster-45083.101274	31.6857	0	Inf	1.568e-05	0.0046941
Cluster-45083.202829	109.202	21.9121	2.3172	1.5744e-05	0.0047065
Cluster-45083.164626	323.086	129.582	1.3181	1.697e-05	0.0050658
Cluster-45083.118410	93.4511	15.9702	2.5488	1.7281e-05	0.0051512
Cluster-45083.200644	74.0964	8.22976	3.1705	1.7379e-05	0.0051731
Cluster-45083.187870	0	30.9267	#NAME?	1.7435e-05	0.0051826
Cluster-45083.142845	17.8323	99.8275	-2.4849	1.7531e-05	0.0052038
Cluster-45083.125444	430.533	825.755	-0.93959	1.7656e-05	0.0052335
Cluster-45083.9620	39.6629	1.11556	5.152	1.8021e-05	0.005334
Cluster-45083.116479	1036.69	396.313	1.3873	1.8333e-05	0.0054189
Cluster-45083.114658	31.2429	0	Inf	1.8488e-05	0.005457
Cluster-45083.60081	58.9983	4.70105	3.6496	1.8759e-05	0.0055293
Cluster-45083.156069	127.083	28.7073	2.1463	1.9001e-05	0.0055928
Cluster-45083.208354	0	31.0637	#NAME?	1.9339e-05	0.0056762
Cluster-45083.93367	0	31.0637	#NAME?	1.9339e-05	0.0056762
Cluster-45083.116187	116.571	24.063	2.2763	1.9619e-05	0.0057428
Cluster-45083.135437	55.0194	179.927	-1.7094	1.962e-05	0.0057428
Cluster-45083.139238	64.1734	3.83599	4.0643	2.0159e-05	0.0058922
Cluster-45083.43791	35.7617	0.432531	6.3695	2.0337e-05	0.0059359
Cluster-45083.119756	164.347	48.0358	1.7746	2.0514e-05	0.0059671
Cluster-45083.198628	1.00201	39.2934	-5.2933	2.0496e-05	0.0059671
Cluster-45083.207591	78.9802	9.76617	3.0156	2.0556e-05	0.0059671
Cluster-45083.230932	32.1382	0	Inf	2.0557e-05	0.0059671
Cluster-45083.80391	739.847	374.083	0.98387	2.09e-05	0.0060583
Cluster-45083.169700	246.431	87.6132	1.492	2.1349e-05	0.0061778
Cluster-45083.171475	477.594	893.595	-0.90384	2.1371e-05	0.0061778
Cluster-45083.189289	60.4625	4.75784	3.6677	2.1785e-05	0.0062803
Cluster-45083.72152	730.058	362.746	1.0091	2.176e-05	0.0062803
Cluster-45083.58084	67.1017	7.74044	3.1159	2.2073e-05	0.0063544
Cluster-45083.79704	160.918	44.8595	1.8428	2.2794e-05	0.006553
Cluster-45083.61197	44.7312	2.23111	4.3254	2.3086e-05	0.0066279
Cluster-45083.78382	77.7452	11.0187	2.8188	2.3173e-05	0.0066439
Cluster-45083.136173	803.99	415.915	0.95089	2.3257e-05	0.0066588
Cluster-45083.139267	3289.27	1959.87	0.74701	2.3402e-05	0.0066913
Cluster-45083.116186	1855.91	755.333	1.2969	2.3436e-05	0.0066918
Cluster-45083.107407	86.3594	13.4886	2.6786	2.4061e-05	0.0068609
Cluster-45083.221691	70.502	7.35302	3.2613	2.4133e-05	0.0068722
Cluster-45083.10139	148.232	11.4395	3.6958	2.4198e-05	0.0068815
Cluster-45083.40200	68.5077	7.67198	3.1586	2.4316e-05	0.0069056
Cluster-45083.121802	289.777	104.448	1.4722	2.475e-05	0.0070194
Cluster-45083.27687	55.4815	5.02001	3.4662	2.4997e-05	0.0070798
Cluster-45083.194409	49.5374	2.59518	4.2546	2.5286e-05	0.0071486
Cluster-45083.57665	43.0049	0	Inf	2.5308e-05	0.0071486
Cluster-45083.151797	17.5352	95.2284	-2.4411	2.5703e-05	0.0072339
Cluster-45083.58314	63.1228	6.49963	3.2797	2.5668e-05	0.0072339
Cluster-45083.65114	231.546	81.9335	1.4988	2.5713e-05	0.0072339
Cluster-45083.167376	30.3186	0	Inf	2.5919e-05	0.007282
Cluster-45083.172852	30.3089	0	Inf	2.5971e-05	0.007287
Cluster-45083.196078	71.4651	8.41179	3.0868	2.6082e-05	0.0073082
Cluster-45083.56108	108.749	22.2761	2.2874	2.6119e-05	0.0073088
Cluster-45083.65360	294.937	112.768	1.387	2.6238e-05	0.0073326
Cluster-45083.116341	175.049	391.909	-1.1628	2.6298e-05	0.0073396
Cluster-45083.120108	221.128	74.796	1.5638	2.6459e-05	0.0073746
Cluster-45083.80739	156.467	44.1882	1.8241	2.6558e-05	0.0073925
Cluster-45083.114145	6.87815	64.5973	-3.2314	2.6641e-05	0.0074056
Cluster-45083.137444	11.3678	80.033	-2.8156	2.6835e-05	0.0074497
Cluster-45083.209506	64.6258	6.68167	3.2738	2.7866e-05	0.0077259
Cluster-45083.88855	9.82594	73.6236	-2.9055	2.8017e-05	0.0077574
Cluster-45083.68849	77.3898	9.51568	3.0238	2.8547e-05	0.0078939
Cluster-45083.156015	188.314	58.8374	1.6783	2.8749e-05	0.0079391
Cluster-45083.179740	0	33.0894	#NAME?	2.9327e-05	0.0080671
Cluster-45083.34942	120.527	0	Inf	2.9253e-05	0.0080671
Cluster-45083.95197	0	33.0894	#NAME?	2.9327e-05	0.0080671
Cluster-45083.102785	0	30.3355	#NAME?	2.9773e-05	0.0081595
Cluster-45083.169403	977.083	525.167	0.89571	2.9757e-05	0.0081595
Cluster-45083.69726	158.7	44.4838	1.835	2.978e-05	0.0081595
Cluster-45083.118032	0	29.8913	#NAME?	3.0522e-05	0.0083521
Cluster-45083.198304	59.1245	4.75784	3.6354	3.0599e-05	0.0083621
Cluster-45083.130180	41.1854	1.29759	4.9882	3.0848e-05	0.0084083
Cluster-45083.186353	29.837	0	Inf	3.0817e-05	0.0084083
Cluster-45083.189114	29.7691	0	Inf	3.1256e-05	0.0085086
Cluster-45083.199131	29.7496	0	Inf	3.1383e-05	0.0085321
Cluster-45083.189754	29.7205	0	Inf	3.1574e-05	0.008573
Cluster-45083.122948	29.6914	0	Inf	3.1767e-05	0.0086142
Cluster-45083.194200	29.672	0	Inf	3.1896e-05	0.0086381
Cluster-45083.168588	0.982594	37.5516	-5.2561	3.1979e-05	0.0086493
Cluster-45083.129980	4441.99	7120	-0.68067	3.2343e-05	0.0087364
Cluster-45083.75031	146.554	39.4755	1.8924	3.4104e-05	0.0092004
Cluster-45083.71872	571.954	282.738	1.0164	3.4313e-05	0.009245
Cluster-45083.103030	0	29.584	#NAME?	3.4915e-05	0.0093952
Cluster-45083.147150	0	45.5192	#NAME?	3.5206e-05	0.0094613
Cluster-45083.145466	1514.92	682.339	1.1507	3.5639e-05	0.0095545
Cluster-45083.201226	134.549	34.5924	1.9596	3.5644e-05	0.0095545
Cluster-45083.118277	319.735	132.234	1.2738	3.5804e-05	0.0095852
Cluster-45083.114927	0	29.4588	#NAME?	3.5864e-05	0.0095889
Cluster-45083.137653	4029.14	8020.89	-0.99329	3.6112e-05	0.0096431
Cluster-45083.141095	14720.8	9319.52	0.65952	3.6285e-05	0.009677
Cluster-45083.126188	29.3554	0	Inf	3.6644e-05	0.0097602
Cluster-45083.161623	29.336	0	Inf	3.6792e-05	0.0097874
Cluster-45083.148462	29.3263	0	Inf	3.6867e-05	0.0097948
Cluster-45083.207106	78.3918	11.8837	2.7217	3.7166e-05	0.009862
Cluster-45083.101060	0	29.2083	#NAME?	3.7846e-05	0.01003
Cluster-45083.199162	91.8413	16.209	2.5023	3.8056e-05	0.010073
Cluster-45083.118345	2.98661	47.261	-3.9841	3.8408e-05	0.010153
Cluster-45083.133239	272.328	86.6913	1.6514	3.875e-05	0.01023
Cluster-45083.172533	366.587	160.019	1.1959	3.8851e-05	0.010244
Cluster-45083.163766	43.102	1.73012	4.6388	3.8943e-05	0.010256
Cluster-45083.90737	42.8243	0	Inf	3.9128e-05	0.010292
Cluster-45083.129570	850.616	467.312	0.86412	4.0188e-05	0.010557
Cluster-45083.139432	1361.62	2236.44	-0.71588	4.0405e-05	0.010601
Cluster-45083.102860	187.978	60.5108	1.6353	4.1195e-05	0.010795
Cluster-45083.80978	40.5193	144.721	-1.8366	4.1398e-05	0.010834
Cluster-45083.173983	82.3028	12.3046	2.7417	4.1577e-05	0.010868
Cluster-45083.140561	4380.36	7274	-0.7317	4.1789e-05	0.01091
Cluster-45083.137379	1773.92	1051.04	0.75511	4.208e-05	0.010972
Cluster-45083.110497	1078.84	367.403	1.554	4.2307e-05	0.01099
Cluster-45083.145586	652.595	341.281	0.93523	4.2306e-05	0.01099
Cluster-45083.158703	133.679	20.08	2.7349	4.2281e-05	0.01099
Cluster-45083.38245	417.617	152.566	1.4527	4.2788e-05	0.011101
Cluster-45083.136652	177.199	55.5024	1.6747	4.2974e-05	0.011136
Cluster-45083.11289	58.2098	3.7792	3.9451	4.3556e-05	0.011273
Cluster-45083.225999	28.8641	0	Inf	4.3664e-05	0.011287
Cluster-45083.51408	80.9551	11.2458	2.8477	4.3958e-05	0.011349
Cluster-45083.91215	301.448	1.29759	7.8599	4.4121e-05	0.011377
Cluster-45083.232596	28.7962	0	Inf	4.4287e-05	0.011392
Cluster-45083.94147	28.7962	0	Inf	4.4287e-05	0.011392
Cluster-45083.148190	0.501005	33.1011	-6.0459	4.4991e-05	0.011559
Cluster-45083.122652	325.023	627.795	-0.94975	4.6018e-05	0.011803
Cluster-45083.149106	1233.16	2064.6	-0.7435	4.6053e-05	0.011803
Cluster-45083.140286	3500.46	2085.8	0.74695	4.6408e-05	0.011879
Cluster-45083.135359	121.022	28.3316	2.0948	4.6493e-05	0.011887
Cluster-45083.63788	144.828	39.908	1.8596	4.7691e-05	0.012178
Cluster-45083.202445	75.7315	7.78555	3.282	4.8013e-05	0.012245
Cluster-45083.96379	844.494	359.556	1.2319	4.8246e-05	0.01229
Cluster-45083.122947	0	28.2748	#NAME?	4.9562e-05	0.01261
Cluster-45083.152073	672.804	355.76	0.91928	5.0644e-05	0.01287
Cluster-45083.224473	76.9762	11.508	2.7418	5.0818e-05	0.012898
Cluster-45083.72003	0	28.7874	#NAME?	5.0965e-05	0.01292
Cluster-45083.150813	416.821	773.233	-0.89147	5.1924e-05	0.01314
Cluster-45083.66539	51.1666	3.46025	3.8863	5.196e-05	0.01314
Cluster-45083.59527	28.3728	0	Inf	5.2034e-05	0.013143
Cluster-45083.68995	0	33.9545	#NAME?	5.2287e-05	0.013191
Cluster-45083.101262	28.3049	0	Inf	5.2777e-05	0.013283
Cluster-45083.175327	28.3049	0	Inf	5.2777e-05	0.013283
Cluster-45083.118446	5.40426	58.8725	-3.4454	5.2937e-05	0.013307
Cluster-45083.178618	83.4796	14.0464	2.5712	5.3175e-05	0.013336
Cluster-45083.195536	70.9738	9.6526	2.8783	5.3177e-05	0.013336
Cluster-45083.92477	28.2369	0	Inf	5.3532e-05	0.013409
Cluster-45083.200310	28.2078	0	Inf	5.3859e-05	0.013475
Cluster-45083.163761	165.227	8.92446	4.2105	5.4128e-05	0.013526
Cluster-45083.108731	369.993	166.405	1.1528	5.4859e-05	0.013692
Cluster-45083.206949	88.344	16.027	2.4626	5.5215e-05	0.013765
Cluster-45083.148617	81.6638	406.319	-2.3148	5.5296e-05	0.013769
Cluster-45083.137531	1743.48	1051.24	0.72988	5.5522e-05	0.013808
Cluster-45083.121288	4.96151	53.6922	-3.4359	5.5755e-05	0.01385
Cluster-45083.191922	107.207	23.8242	2.1699	5.7326e-05	0.014224
Cluster-45083.57853	0	27.8422	#NAME?	5.824e-05	0.014433
Cluster-45083.147943	559.002	274.802	1.0245	5.8482e-05	0.014442
Cluster-45083.171896	196.724	423.51	-1.1062	5.8431e-05	0.014442
Cluster-45083.223449	0	27.5233	#NAME?	5.8443e-05	0.014442
Cluster-45083.155538	478.923	233.803	1.0345	5.9124e-05	0.014584
Cluster-45083.172752	0	40.3856	#NAME?	5.9584e-05	0.01468
Cluster-45083.209534	71.9662	9.83463	2.8714	5.9808e-05	0.014718
Cluster-45083.133530	40.2863	198.483	-2.3007	6.0187e-05	0.014776
Cluster-45083.172158	134.934	35.9467	1.9083	6.0164e-05	0.014776
Cluster-45083.196120	0	61.9671	#NAME?	6.0653e-05	0.014873
Cluster-45083.143564	235.156	85.3587	1.462	6.1742e-05	0.015123
Cluster-45083.168492	27.8524	0	Inf	6.2392e-05	0.015264
Cluster-45083.121064	94.925	19.3737	2.2927	6.2794e-05	0.015345
Cluster-45083.152910	1.50302	40.0566	-4.7361	6.3094e-05	0.015382
Cluster-45083.62800	8.84334	67.1357	-2.9244	6.3056e-05	0.015382
Cluster-45083.146406	528.308	956.592	-0.85652	6.369e-05	0.015492
Cluster-45083.163938	27.7553	0	Inf	6.367e-05	0.015492
Cluster-45083.94178	634.852	141.818	2.1624	6.4325e-05	0.015628
Cluster-45083.164667	0	27.6602	#NAME?	6.4827e-05	0.015707
Cluster-45083.68175	56.9845	6.69334	3.0898	6.477e-05	0.015707
Cluster-45083.95939	0	42.6735	#NAME?	6.4873e-05	0.015707
Cluster-45083.159151	0	30.2437	#NAME?	6.5798e-05	0.015912
Cluster-45083.145584	274.211	111.7	1.2957	6.6105e-05	0.015968
Cluster-45083.160190	20.347	98.029	-2.2684	6.6259e-05	0.015987
Cluster-45083.143303	233.133	86.5544	1.4295	6.6537e-05	0.016036
Cluster-45083.131713	77.7938	13.5003	2.5267	6.6824e-05	0.016059
Cluster-45083.134802	7.51508	70.8814	-3.2375	6.6794e-05	0.016059
Cluster-45083.29958	63.9792	7.29624	3.1324	6.6862e-05	0.016059
Cluster-45083.163713	720.825	1237.14	-0.77929	6.7637e-05	0.016226
Cluster-45083.16571	106.05	23.699	2.1618	6.7785e-05	0.016243
Cluster-45083.127033	0	27.4097	#NAME?	6.8442e-05	0.016382
Cluster-45083.147733	167.913	55.469	1.598	6.8558e-05	0.016391
Cluster-45083.138540	428.005	160.51	1.415	6.8902e-05	0.016455
Cluster-45083.191677	132.005	34.3302	1.943	6.9516e-05	0.016582
Cluster-45083.121007	156.842	46.2707	1.7611	7.0355e-05	0.016707
Cluster-45083.144933	0	27.6034	#NAME?	7.0279e-05	0.016707
Cluster-45083.151470	67.0435	7.78555	3.1062	7.0287e-05	0.016707
Cluster-45083.213512	0	27.2845	#NAME?	7.0333e-05	0.016707
Cluster-45083.160365	316.608	138.199	1.196	7.0572e-05	0.016739
Cluster-45083.206948	101.36	21.8436	2.2142	7.0972e-05	0.016815
Cluster-45083.127317	146.292	336.136	-1.2002	7.1876e-05	0.01701
Cluster-45083.142553	953.307	540.731	0.81803	7.2053e-05	0.017033
Cluster-45083.67285	0	27.1592	#NAME?	7.2281e-05	0.017068
Cluster-45083.176501	689.318	369.977	0.89773	7.287e-05	0.017187
Cluster-45083.27927	75.4732	10.3807	2.8621	7.3715e-05	0.017367
Cluster-45083.47075	27.3708	0	Inf	7.4215e-05	0.017446
Cluster-45083.85708	31.7537	0.557779	5.8311	7.4177e-05	0.017446
Cluster-45083.102458	42.333	0	Inf	7.4359e-05	0.01746
Cluster-45083.135536	3831.93	6023.83	-0.65261	7.4722e-05	0.017506
Cluster-45083.180942	27.3417	0	Inf	7.4668e-05	0.017506
Cluster-45083.59576	107.757	24.6893	2.1258	7.5243e-05	0.017609
Cluster-45083.45055	0	27.5466	#NAME?	7.6259e-05	0.017827
Cluster-45083.30023	63.5656	6.92049	3.1993	7.6376e-05	0.017834
Cluster-45083.185218	27.2058	0	Inf	7.682e-05	0.017918
Cluster-45083.85019	735.676	404.923	0.86142	7.7085e-05	0.01796
Cluster-45083.113456	1709.95	841.592	1.0228	7.7311e-05	0.017993
Cluster-45083.90522	174.202	59.0545	1.5606	7.8368e-05	0.018218
Cluster-45083.134229	250.542	101.513	1.3034	7.9039e-05	0.018354
Cluster-45083.155108	55.7922	0	Inf	8.0361e-05	0.018638
Cluster-45083.85018	0	26.9772	#NAME?	8.0439e-05	0.018638
Cluster-45083.133857	166.697	359.65	-1.1094	8.063e-05	0.018662
Cluster-45083.123131	356.631	157.195	1.1819	8.115e-05	0.01876
Cluster-45083.39992	49.017	4.08649	3.5843	8.1232e-05	0.01876
Cluster-45083.80323	256.33	102.912	1.3166	8.1762e-05	0.018861
Cluster-45083.41934	37.6978	1.67334	4.4937	8.1971e-05	0.018889
Cluster-45083.106157	61.445	6.73846	3.1888	8.2472e-05	0.018984
Cluster-45083.204595	96.997	10.6429	3.188	8.3493e-05	0.019197
Cluster-45083.88353	0	43.096	#NAME?	8.3737e-05	0.019232
Cluster-45083.116956	1099.16	635.321	0.79084	8.4208e-05	0.019319
Cluster-45083.160755	1291.9	747.62	0.78911	8.498e-05	0.019475
Cluster-45083.140158	1263.87	527.09	1.2617	8.5993e-05	0.019686
Cluster-45083.201079	0	34.8195	#NAME?	8.619e-05	0.01971
Cluster-45083.193893	295.958	123.366	1.2624	8.6298e-05	0.019713
Cluster-45083.137481	288.585	121.659	1.2461	8.6465e-05	0.01973
Cluster-45083.46111	91.7345	18.4401	2.3146	8.7696e-05	0.019989
Cluster-45083.129545	114.519	26.9655	2.0864	8.8251e-05	0.020094
Cluster-45083.150304	3824.1	2399.45	0.67242	8.8368e-05	0.020098
Cluster-45083.44675	44.6439	3.09618	3.8499	8.8673e-05	0.020146
Cluster-45083.97849	29.8758	0	Inf	8.9362e-05	0.020281
Cluster-45083.154223	175.03	58.4166	1.5831	8.9897e-05	0.02038
Cluster-45083.185920	26.7824	0	Inf	9.0278e-05	0.020444
Cluster-45083.67284	40.164	1.73012	4.537	9.0606e-05	0.020497
Cluster-45083.86236	31.175	0.432531	6.1714	9.0773e-05	0.020512
Cluster-45083.27333	50.7142	4.26852	3.5706	9.115e-05	0.020575
Cluster-45083.121460	1725.62	554.534	1.6378	9.1672e-05	0.020671
Cluster-45083.175675	0	26.6699	#NAME?	9.2015e-05	0.020726
Cluster-45083.136879	204.925	72.9406	1.4903	9.3565e-05	0.021053
Cluster-45083.114482	359.485	671.37	-0.90118	9.3743e-05	0.02107
Cluster-45083.80296	0	26.2257	#NAME?	9.4829e-05	0.021291
Cluster-45083.137095	90.6101	2.78889	5.0219	9.6418e-05	0.021602
Cluster-45083.63134	62.2761	0	Inf	9.6377e-05	0.021602
Cluster-45083.116930	926.229	1548.39	-0.74133	9.6777e-05	0.021651
Cluster-45083.97052	4.91297	56.9704	-3.5355	9.6844e-05	0.021651
Cluster-45083.164269	578.015	227.437	1.3456	9.82e-05	0.021924
Cluster-45083.194836	142.979	42.7653	1.7413	9.8271e-05	0.021924
Cluster-45083.83551	60.6275	6.98895	3.1168	9.8486e-05	0.021948
Cluster-45083.132800	2903.32	1797.43	0.69177	9.8593e-05	0.021949
Cluster-45083.211481	87.6682	16.0153	2.4526	9.9108e-05	0.02204
Cluster-45083.152446	14.2476	79.816	-2.486	9.9372e-05	0.022076
Cluster-45083.45854	37.1773	1.29759	4.8405	0.00010104	0.022421
Cluster-45083.176661	196.295	65.3371	1.5871	0.00010117	0.022427
Cluster-45083.107410	106.736	25.4975	2.0656	0.00010194	0.022573
Cluster-45083.159080	1.47389	36.8118	-4.6425	0.00010204	0.022573
Cluster-45083.118255	58.9691	6.05543	3.2837	0.00010226	0.022599
Cluster-45083.104560	551.419	291.732	0.9185	0.00010423	0.023009
Cluster-45083.150003	2269.79	1133.69	1.0015	0.00010448	0.023039
Cluster-45083.158542	30.7905	0.432531	6.1535	0.0001047	0.023064
Cluster-45083.115799	465.452	108.555	2.1002	0.00010524	0.023123
Cluster-45083.145742	285.062	563.834	-0.98399	0.00010537	0.023123
Cluster-45083.184942	234.012	77.7552	1.5896	0.00010552	0.023123
Cluster-45083.190623	26.3882	0	Inf	0.00010546	0.023123
Cluster-45083.200285	0	26.6816	#NAME?	0.00010542	0.023123
Cluster-45083.209302	146.301	43.8692	1.7377	0.00010657	0.023329
Cluster-45083.145640	591.272	309.715	0.93288	0.00010676	0.023347
Cluster-45083.64962	44.0943	2.72043	4.0187	0.00010693	0.023359
Cluster-45083.128436	49.7025	5.02001	3.3076	0.00010716	0.023386
Cluster-45083.27593	39.8086	2.23111	4.1572	0.00010735	0.023399
Cluster-45083.94601	317.572	661.208	-1.058	0.00010744	0.023399
Cluster-45083.30747	26.2717	0	Inf	0.00010806	0.023509
Cluster-45083.194060	99.6924	22.2761	2.162	0.0001086	0.023577
Cluster-45083.62130	26.2523	0	Inf	0.0001085	0.023577
Cluster-45083.170208	26.2135	0	Inf	0.00010939	0.023723
Cluster-45083.33054	26.2038	0	Inf	0.00010961	0.023723
Cluster-45083.84219	41.3407	0	Inf	0.00010961	0.023723
Cluster-45083.117170	2453.76	1289	0.92875	0.00011015	0.023742
Cluster-45083.134911	210.982	432.239	-1.0347	0.00011007	0.023742
Cluster-45083.201038	41.6767	2.5384	4.0373	0.0001101	0.023742
Cluster-45083.71392	6.38686	56.9937	-3.1576	0.00010997	0.023742
Cluster-45083.211536	256.253	103.765	1.3042	0.00011063	0.023821
Cluster-45083.171754	85.2894	16.9605	2.3302	0.00011274	0.024251
Cluster-45083.207103	47.5431	4.46223	3.4134	0.00011286	0.024252
Cluster-45083.116315	1880.24	1090.07	0.7865	0.0001134	0.024344
Cluster-45083.205757	73.9313	12.4415	2.571	0.00011359	0.024358
Cluster-45083.147030	19.0382	139.188	-2.8701	0.00011405	0.024433
Cluster-45083.163551	468.867	226.596	1.0491	0.00011418	0.024436
Cluster-45083.192477	91.2432	19.1232	2.2544	0.0001146	0.0245
Cluster-45083.100032	743.141	399.477	0.89552	0.00011604	0.024734
Cluster-45083.134224	1167.58	677.093	0.78609	0.00011583	0.024734
Cluster-45083.135971	315.197	135.101	1.2222	0.00011599	0.024734
Cluster-45083.211021	51.1084	5.57779	3.1958	0.00011616	0.024734
Cluster-45083.104558	635.877	332.141	0.93695	0.00011807	0.025114
Cluster-45083.10972	254.039	108.092	1.2328	0.00011869	0.025195
Cluster-45083.33743	131.611	38.0643	1.7898	0.0001186	0.025195
Cluster-45083.224471	51.1278	5.32729	3.2626	0.00011905	0.025245
Cluster-45083.194156	110.175	26.6014	2.0502	0.00012	0.025396
Cluster-45083.49711	72.5351	11.508	2.656	0.00011996	0.025396
Cluster-45083.150582	101.263	23.2664	2.1218	0.00012127	0.025639
Cluster-45083.63969	53.1513	5.00833	3.4077	0.00012185	0.025736
Cluster-45083.182334	116.381	17.2678	2.7527	0.00012275	0.0259
Cluster-45083.135546	233.702	93.7036	1.3185	0.00012293	0.025911
Cluster-45083.64020	54.6154	5.81661	3.2311	0.00012382	0.026073
Cluster-45083.59065	47.6984	3.46025	3.785	0.00012453	0.026197
Cluster-45083.110695	586.961	307.597	0.93222	0.00012521	0.026314
Cluster-45083.167936	136.149	40.6027	1.7455	0.00012546	0.02634
Cluster-45083.131596	25.8775	0	Inf	0.00012624	0.026451
Cluster-45083.69078	25.8775	0	Inf	0.00012624	0.026451
Cluster-45083.209742	25.8387	0	Inf	0.00012727	0.026614
Cluster-45083.211109	0	25.8048	#NAME?	0.00012716	0.026614
Cluster-45083.206321	85.3574	14.706	2.5371	0.00012802	0.026723
Cluster-45083.65466	25.8096	0	Inf	0.00012805	0.026723
Cluster-45083.140428	13.4398	76.9936	-2.5182	0.00012881	0.026834
Cluster-45083.22639	25.7804	0	Inf	0.00012883	0.026834
Cluster-45083.143783	25.7707	0	Inf	0.0001291	0.026862
Cluster-45083.102363	25.7416	0	Inf	0.00012989	0.026973
Cluster-45083.115896	1031.09	590.903	0.80318	0.00012978	0.026973
Cluster-45083.140498	0	25.9985	#NAME?	0.00013073	0.027121
Cluster-45083.94833	129.856	36.6298	1.8258	0.00013159	0.027273
Cluster-45083.163415	113.682	28.8325	1.9792	0.00013198	0.027327
Cluster-45083.199788	75.512	14.1833	2.4125	0.00013235	0.027375
Cluster-45083.106068	260.966	107.476	1.2798	0.00013307	0.027497
Cluster-45083.138503	96983	144606	-0.57632	0.00013332	0.027506
Cluster-45083.151575	19.7101	109.503	-2.474	0.00013337	0.027506
Cluster-45083.237759	0.501005	29.8229	-5.8954	0.00013483	0.02778
Cluster-45083.156544	2617.53	1638.67	0.67568	0.00013603	0.028
Cluster-45083.66793	52.6794	5.00833	3.3948	0.00013646	0.028061
Cluster-45083.69373	38.6318	1.85537	4.38	0.00013661	0.028063
Cluster-45083.204846	49.182	3.89278	3.6593	0.00013747	0.028186
Cluster-45083.208284	414.685	195.35	1.086	0.00013735	0.028186
Cluster-45083.137827	1226.97	554.657	1.1454	0.00013777	0.028219
Cluster-45083.134412	2893.59	1557.25	0.89386	0.00013835	0.02831
Cluster-45083.116426	140.946	310.852	-1.1411	0.00014008	0.028636
Cluster-45083.199100	57.1107	7.18266	2.9912	0.00014104	0.028777
Cluster-45083.84089	174.154	62.6517	1.4749	0.00014093	0.028777
Cluster-45083.68560	244.768	99.5654	1.2977	0.00014122	0.028785
Cluster-45083.159032	205.542	78.5417	1.3879	0.00014147	0.028808
Cluster-45083.196338	95.694	20.9101	2.1942	0.0001452	0.029541
Cluster-45083.201229	203.309	54.1364	1.909	0.00014561	0.029566
Cluster-45083.70443	42.7758	3.22142	3.731	0.00014554	0.029566
Cluster-45083.70959	114.878	17.2561	2.7349	0.00014659	0.029736
Cluster-45083.205375	42.5816	3.34667	3.6694	0.00014682	0.029754
Cluster-45083.225037	38.3056	2.10587	4.1851	0.00014801	0.029966
Cluster-45083.148004	118.288	30.6195	1.9498	0.00014847	0.030012
Cluster-45083.152541	80.357	208.145	-1.3731	0.00014859	0.030012
Cluster-45083.218155	55.5204	5.99864	3.2103	0.00014866	0.030012
Cluster-45083.131796	160.271	53.6587	1.5786	0.00014896	0.030044
Cluster-45083.56145	57.3011	0	Inf	0.00014997	0.030218
Cluster-45083.174509	1136.4	663.947	0.77533	0.00015047	0.030289
Cluster-45083.36251	25.3668	0	Inf	0.00015114	0.030394
Cluster-45083.142096	0	44.8362	#NAME?	0.00015158	0.030425
Cluster-45083.184829	25.3571	0	Inf	0.00015144	0.030425
Cluster-45083.139564	4057.13	6163.95	-0.60339	0.00015194	0.030469
Cluster-45083.232253	28.8835	0	Inf	0.00015209	0.03047
Cluster-45083.178488	25.2988	0	Inf	0.0001533	0.030683
Cluster-45083.109700	0	25.2471	#NAME?	0.0001536	0.030714
Cluster-45083.111142	575.387	162.157	1.8271	0.00015397	0.030759
Cluster-45083.159201	548.815	939.25	-0.77519	0.00015415	0.030765
Cluster-45083.138037	3147.1	1891.91	0.73418	0.00015431	0.030767
Cluster-45083.152575	25.26	0	Inf	0.00015455	0.030787
Cluster-45083.103070	35.7423	1.29759	4.7837	0.00015553	0.030952
Cluster-45083.128854	585.697	268.888	1.1231	0.00015602	0.030991
Cluster-45083.205011	35.7229	1.29759	4.7829	0.000156	0.030991
Cluster-45083.26461	56.5612	7.30791	2.9523	0.00015627	0.031012
Cluster-45083.168915	13.8728	75.98	-2.4534	0.0001574	0.031207
Cluster-45083.67052	92.8045	20.2955	2.193	0.0001593	0.031553
Cluster-45083.55181	65.6084	9.4021	2.8028	0.0001622	0.032096
Cluster-45083.151050	571.389	245.198	1.2205	0.00016414	0.032451
Cluster-45083.169408	96.4571	20.045	2.2666	0.00016478	0.032544
Cluster-45083.81175	66.6784	3.89278	4.0983	0.00016492	0.032544
Cluster-45083.123110	115.569	24.6543	2.2288	0.00016509	0.032547
Cluster-45083.188717	3.96921	45.5877	-3.5217	0.00016624	0.032743
Cluster-45083.197859	0	38.405	#NAME?	0.00016802	0.033061
Cluster-45083.66016	138.621	36.0152	1.9445	0.00016871	0.033167
Cluster-45083.126565	0	29.6859	#NAME?	0.00016912	0.033215
Cluster-45083.67094	81.9086	16.027	2.3535	0.00016995	0.033349
Cluster-45083.179977	421.369	204.411	1.0436	0.00017105	0.033501
Cluster-45083.200643	67.1503	8.73075	2.9432	0.00017092	0.033501
Cluster-45083.145907	1027.45	599.931	0.7762	0.00017351	0.033952
Cluster-45083.139058	7207.75	10863.8	-0.59191	0.00017512	0.034202
Cluster-45083.197214	47.6596	5.02001	3.247	0.0001751	0.034202
Cluster-45083.192345	0	24.9398	#NAME?	0.00017579	0.034301
Cluster-45083.68774	330.262	151.038	1.1287	0.00017739	0.03455
Cluster-45083.70991	15.5312	79.0077	-2.3468	0.00017731	0.03455
Cluster-45083.193610	0	25.1335	#NAME?	0.00018081	0.035163
Cluster-45083.211020	68.9892	11.0754	2.639	0.00018087	0.035163
Cluster-45083.145993	69.0184	10.9502	2.656	0.00018211	0.035338
Cluster-45083.166423	31.5789	116.15	-1.879	0.00018208	0.035338
Cluster-45083.61775	24.8173	0	Inf	0.00018243	0.035368
Cluster-45083.221638	90.8296	19.7377	2.2022	0.00018313	0.035471
Cluster-45083.114181	8.84334	62.1273	-2.8126	0.00018513	0.035826
Cluster-45083.159804	79.4133	17.8489	2.1535	0.00018567	0.035833
Cluster-45083.170765	184.762	384.148	-1.056	0.00018593	0.035833
Cluster-45083.180879	427.853	215.807	0.98737	0.00018602	0.035833
Cluster-45083.66879	211.044	84.9962	1.3121	0.00018585	0.035833
Cluster-45083.88157	2.94778	42.2076	-3.8398	0.00018575	0.035833
Cluster-45083.129572	1310.88	2124.46	-0.69657	0.00018641	0.035875
Cluster-45083.83028	41.7155	3.34667	3.6398	0.00018776	0.036101
Cluster-45083.131042	299.937	561.013	-0.90337	0.00018906	0.036254
Cluster-45083.198769	49.2597	3.90445	3.6572	0.00018907	0.036254
Cluster-45083.48937	51.021	5.38408	3.2443	0.00018887	0.036254
Cluster-45083.119969	1.47389	34.5807	-4.5523	0.0001897	0.036341
Cluster-45083.163352	114.134	30.2554	1.9155	0.00019045	0.036419
Cluster-45083.202767	92.853	20.728	2.1634	0.0001904	0.036419
Cluster-45083.143147	0.491297	28.7073	-5.8687	0.00019117	0.036519
Cluster-45083.185051	0	24.2451	#NAME?	0.00019132	0.036519
Cluster-45083.25411	39.6532	2.41315	4.0384	0.00019348	0.036897
Cluster-45083.209216	60.6566	7.35302	3.0443	0.00019619	0.037379
Cluster-45083.116931	270.623	587.818	-1.1191	0.00019642	0.037391
Cluster-45083.142749	8.35205	60.5224	-2.8573	0.00019888	0.037824
Cluster-45083.84701	131.553	39.1682	1.7479	0.00020127	0.038244
Cluster-45083.115854	1152.08	1882.29	-0.70824	0.00020306	0.038514
Cluster-45083.69424	87.5264	14.7862	2.5655	0.00020292	0.038514
Cluster-45083.172242	19.1606	89.6172	-2.2256	0.00020327	0.03852
Cluster-45083.136518	1996.65	1171.34	0.76942	0.00020388	0.0386
Cluster-45083.57870	60.01	8.22976	2.8663	0.00020476	0.038732
Cluster-45083.55834	43.0147	1.67334	4.684	0.00020641	0.039009
Cluster-45083.153298	1112.02	645.291	0.78516	0.00020757	0.039158
Cluster-45083.97087	2.00402	150.347	-6.2293	0.00020747	0.039158
Cluster-45083.156312	3230.94	1413.51	1.1927	0.00020821	0.039207
Cluster-45083.195492	43.7001	3.02772	3.8513	0.00020819	0.039207
Cluster-45083.135003	453.414	228.441	0.98901	0.00020855	0.039237
Cluster-45083.134935	54.0756	5.8734	3.2027	0.00020874	0.039238
Cluster-45083.198344	81.9086	16.4595	2.3151	0.00020897	0.039246
Cluster-45083.154390	165.223	58.6787	1.4935	0.00021	0.039404
Cluster-45083.212703	87.7847	18.2464	2.2664	0.00021148	0.039646
Cluster-45083.97651	165.511	60.7395	1.4462	0.00021289	0.039876
Cluster-45083.141655	18.6693	86.6913	-2.2152	0.00021325	0.039908
Cluster-45083.144434	24.3939	0	Inf	0.00021448	0.040066
Cluster-45083.72736	626.478	335.005	0.90308	0.0002143	0.040066
Cluster-45083.161705	439.221	223.593	0.97407	0.0002148	0.04009
Cluster-45083.42222	24.3454	0	Inf	0.00021667	0.040403
Cluster-45083.114313	24.3162	0	Inf	0.000218	0.040614
Cluster-45083.163392	0	24.2567	#NAME?	0.00021821	0.040618
Cluster-45083.116716	118.721	35.2303	1.7527	0.00021855	0.040645
Cluster-45083.200787	24.2774	0	Inf	0.00021978	0.040838
Cluster-45083.141879	1015.64	555.941	0.86938	0.0002204	0.04088
Cluster-45083.153663	24.2677	0	Inf	0.00022023	0.04088
Cluster-45083.153884	284.29	534.036	-0.90957	0.00022191	0.041083
Cluster-45083.156371	196.957	62.6867	1.6517	0.00022172	0.041083
Cluster-45083.70829	46.6964	5.02001	3.2176	0.00022208	0.041083
Cluster-45083.48873	24.2192	0	Inf	0.00022248	0.041122
Cluster-45083.144417	5285.12	7931.23	-0.58561	0.00022686	0.041894
Cluster-45083.22842	0	30.2787	#NAME?	0.00022997	0.042394
Cluster-45083.78399	0	30.2787	#NAME?	0.00022997	0.042394
Cluster-45083.97178	2084.66	1314.91	0.66485	0.00023195	0.042722
Cluster-45083.71652	0	23.881	#NAME?	0.00023681	0.043579
Cluster-45083.151698	235.638	459.752	-0.96429	0.00023735	0.043639
Cluster-45083.133672	121.348	34.3987	1.8187	0.00023847	0.043808
Cluster-45083.78412	184.436	50.9951	1.8547	0.00023994	0.044039
Cluster-45083.199804	79.9822	15.7765	2.3419	0.00024141	0.04427
Cluster-45083.46054	54.6737	7.18266	2.9283	0.00024185	0.044313
Cluster-45083.151128	1216.68	1937.28	-0.67108	0.00024334	0.044525
Cluster-45083.67788	0	24.3937	#NAME?	0.00024365	0.044525
Cluster-45083.81704	67.428	10.9502	2.6224	0.00024364	0.044525
Cluster-45083.186134	127.768	32.7938	1.962	0.00024501	0.044736
Cluster-45083.187369	1205.59	745.943	0.6926	0.00024873	0.045374
Cluster-45083.111361	572.659	310.513	0.88302	0.00024949	0.045403
Cluster-45083.139473	122.15	276.136	-1.1767	0.00024933	0.045403
Cluster-45083.32847	0	23.9495	#NAME?	0.00024975	0.045403
Cluster-45083.44388	91.3403	19.9765	2.1929	0.00024959	0.045403
Cluster-45083.118023	0	24.2684	#NAME?	0.00025018	0.045441
Cluster-45083.139663	20059.7	13561.2	0.56481	0.00025128	0.045602
Cluster-45083.62174	40.6941	3.09618	3.7163	0.00025239	0.045765
Cluster-45083.65098	115.559	33.9895	1.7655	0.00025304	0.045843
Cluster-45083.140043	184.382	721.072	-1.9674	0.00025491	0.046102
Cluster-45083.66781	73.576	13.6138	2.4342	0.00025472	0.046102
Cluster-45083.115276	23.8929	0	Inf	0.00025632	0.046317
Cluster-45083.164546	92.9598	22.4698	2.0486	0.00025765	0.046518
Cluster-45083.77379	23.8541	0	Inf	0.00025841	0.046575
Cluster-45083.9879	23.8541	0	Inf	0.00025841	0.046575
Cluster-45083.145857	23.8444	0	Inf	0.00025894	0.04663
Cluster-45083.30143	23.825	0	Inf	0.00025999	0.04678
Cluster-45083.130106	232.806	448.801	-0.94694	0.00026153	0.046906
Cluster-45083.222995	40.665	2.84568	3.8369	0.00026139	0.046906
Cluster-45083.27856	23.7958	0	Inf	0.00026158	0.046906
Cluster-45083.90736	26.0387	113.68	-2.1262	0.00026114	0.046906
Cluster-45083.56445	101.803	24.6776	2.0445	0.00026224	0.046983
Cluster-45083.24550	0	24.0179	#NAME?	0.00026383	0.047228
Cluster-45083.160371	701.365	296.079	1.2442	0.00026409	0.047235
Cluster-45083.161129	310.989	145.94	1.0915	0.00026571	0.047443
Cluster-45083.79600	309.229	141.067	1.1323	0.00026559	0.047443
Cluster-45083.17475	79.355	15.6512	2.342	0.00026651	0.047545
Cluster-45083.148066	982.831	1583.01	-0.68765	0.00026936	0.048012
Cluster-45083.138437	173.517	365.06	-1.0731	0.00026972	0.048036
Cluster-45083.46309	56.1282	6.48796	3.1129	0.00027012	0.048067
Cluster-45083.157428	49.1044	211.935	-2.1097	0.00027253	0.048454
Cluster-45083.154669	371.715	787.433	-1.083	0.00027548	0.048939
Cluster-45083.104272	352.564	175.991	1.0024	0.00027863	0.049455
Cluster-45083.153490	116.936	262.339	-1.1657	0.00027923	0.04952
Cluster-45083.134583	1299.72	2054.07	-0.66028	0.00027987	0.049591
Cluster-45083.126007	265.028	75.3187	1.8151	0.00028062	0.049683
Cluster-45083.91143	691.434	384.043	0.84832	0.00028125	0.049753

## Sheet: ASSR3H vs AR DGEs
gene_id	ASSR3H_readcount	AR_readcount	log2FoldChange	pval	padj
Cluster-45083.216824	528.425	0	Inf	1.4495e-67	3.2397e-62
Cluster-45083.139422	401.35	0	Inf	1.0016e-54	1.1193e-49
Cluster-45083.97087	0	325.294	#NAME?	2.3046e-41	1.717e-36
Cluster-45083.136099	0	321.465	#NAME?	5.8072e-41	3.2449e-36
Cluster-45083.224552	404.736	0.423583	9.9001	1.0933e-40	4.8872e-36
Cluster-45083.67901	261.793	0	Inf	1.8523e-38	6.9e-34
Cluster-45083.117602	257.594	0	Inf	8.6143e-37	2.7505e-32
Cluster-45083.139135	242.556	0	Inf	3.6139e-36	1.0096e-31
Cluster-45083.115924	254.913	3.78711	6.0728	1.4299e-29	3.5511e-25
Cluster-45083.118442	0	216.822	#NAME?	2.4665e-29	5.5128e-25
Cluster-45083.60594	185.258	0	Inf	8.5431e-28	1.7358e-23
Cluster-45083.161943	169.744	0	Inf	1.638e-26	3.0508e-22
Cluster-45083.199397	163.158	0	Inf	1.7019e-25	2.926e-21
Cluster-45083.155949	306.25	14.1169	4.4392	2.063e-25	3.2936e-21
Cluster-45083.62628	496.969	58.6481	3.083	1.3535e-22	2.0168e-18
Cluster-16401.1	122.41	0	Inf	8.9571e-20	1.0836e-15
Cluster-45083.124368	122.41	0	Inf	8.9571e-20	1.0836e-15
Cluster-45083.227988	123.032	0	Inf	8.0868e-20	1.0836e-15
Cluster-45083.77469	650.484	2289.38	-1.8154	9.2116e-20	1.0836e-15
Cluster-45083.158297	0	135.552	#NAME?	2.2546e-19	2.5196e-15
Cluster-45083.179713	0	232.29	#NAME?	6.7857e-19	7.2222e-15
Cluster-45083.190008	66.0624	685.622	-3.3755	1.0597e-18	1.0766e-14
Cluster-45083.228164	110.699	0	Inf	4.99e-18	4.8491e-14
Cluster-45083.228891	107.225	0	Inf	1.6251e-17	1.5134e-13
Cluster-45083.63229	707.396	2282.91	-1.6903	1.8499e-17	1.6538e-13
Cluster-16767.0	105.722	0	Inf	2.5562e-17	2.1974e-13
Cluster-45083.62627	384.41	53.4813	2.8455	5.3263e-17	4.4091e-13
Cluster-45083.59872	143.186	679.607	-2.2468	8.1342e-17	6.493e-13
Cluster-45083.78819	0	114.906	#NAME?	1.0584e-16	8.1572e-13
Cluster-45083.140317	4.90868	162.49	-5.0489	1.1237e-16	8.3715e-13
Cluster-45083.154685	0	110.04	#NAME?	4.6915e-16	3.3825e-12
Cluster-45083.209045	0	104.84	#NAME?	2.2493e-15	1.571e-11
Cluster-45083.151573	114.986	1.69433	6.0846	3.1038e-15	2.1021e-11
Cluster-45083.104182	3.06792	300.881	-6.6158	8.8041e-15	5.7876e-11
Cluster-45083.87455	0	133.635	#NAME?	1.8232e-14	1.1643e-10
Cluster-45083.152979	0	97.7146	#NAME?	2.0011e-14	1.2424e-10
Cluster-45083.191959	458.443	1446.74	-1.658	2.481e-14	1.4987e-10
Cluster-41412.0	106.81	1.67757	5.9925	3.8986e-14	2.293e-10
Cluster-45083.114562	0	95.2066	#NAME?	4.3405e-14	2.4875e-10
Cluster-45083.130270	3.81139	134.978	-5.1463	4.4581e-14	2.491e-10
Cluster-45083.180284	83.2262	0	Inf	5.0674e-14	2.7624e-10
Cluster-45083.155156	81.9382	0	Inf	8.6103e-14	4.582e-10
Cluster-45083.134086	1.84075	207.974	-6.82	1.2554e-13	6.5251e-10
Cluster-45083.59604	527.087	1561.72	-1.567	1.3333e-13	6.7726e-10
Cluster-45083.133065	0	90.5807	#NAME?	1.8163e-13	8.9291e-10
Cluster-45083.181169	0	125.948	#NAME?	1.8377e-13	8.9291e-10
Cluster-45083.161811	768.767	213.35	1.8493	1.9951e-13	9.4875e-10
Cluster-45083.140664	79.0859	0	Inf	2.619e-13	1.2195e-09
Cluster-45083.73801	0	87.3261	#NAME?	5.0491e-13	2.3031e-09
Cluster-45083.139647	1279.33	429.301	1.5753	5.1628e-13	2.3079e-09
Cluster-45083.129507	39.7474	302.911	-2.93	9.9749e-13	4.3715e-09
Cluster-45083.193951	795.806	2319.14	-1.5431	1.0737e-12	4.615e-09
Cluster-45083.163697	269.338	40.9498	2.7175	1.3704e-12	5.7792e-09
Cluster-45083.140289	73.9091	0	Inf	1.6427e-12	6.7992e-09
Cluster-45083.67879	119.22	494.037	-2.051	1.9007e-12	7.724e-09
Cluster-45083.205806	0	82.8556	#NAME?	1.987e-12	7.7914e-09
Cluster-45083.53609	26.0911	220.492	-3.0791	1.9606e-12	7.7914e-09
Cluster-16524.0	72.8285	0	Inf	2.709e-12	1.0439e-08
Cluster-45083.64401	437.352	1257.65	-1.5239	3.0276e-12	1.1469e-08
Cluster-45083.199190	1152.76	299.595	1.944	3.294e-12	1.227e-08
Cluster-45083.150311	125.132	6.35375	4.2997	3.5513e-12	1.3012e-08
Cluster-45083.129673	0	80.6577	#NAME?	4.0862e-12	1.4731e-08
Cluster-45083.17438	71.394	0	Inf	4.2944e-12	1.5235e-08
Cluster-45083.63647	1081.53	365.908	1.5635	4.6352e-12	1.6188e-08
Cluster-45083.202304	70.2884	0	Inf	5.2323e-12	1.7992e-08
Cluster-45083.64042	219.947	732.778	-1.7362	7.3905e-12	2.5027e-08
Cluster-45083.65896	775.848	2237.11	-1.5278	8.6424e-12	2.883e-08
Cluster-45083.173566	63.9619	0	Inf	5.6121e-11	1.8446e-07
Cluster-45083.67473	380.607	1059.89	-1.4775	5.7836e-11	1.8734e-07
Cluster-45083.120355	63.9702	0	Inf	6.2158e-11	1.9847e-07
Cluster-45083.217592	63.4174	0	Inf	6.8665e-11	2.1616e-07
Cluster-45083.138226	78.3424	1.27075	5.946	9.3331e-11	2.8972e-07
Cluster-45083.147761	61.8447	0	Inf	1.1226e-10	3.4372e-07
Cluster-45083.79163	254.61	757.127	-1.5722	1.2634e-10	3.8159e-07
Cluster-45083.198310	91.142	378.214	-2.053	1.5275e-10	4.5521e-07
Cluster-45083.154534	0	68.7219	#NAME?	1.7504e-10	5.0807e-07
Cluster-45083.230121	61.1787	0	Inf	1.7289e-10	5.0807e-07
Cluster-45083.80539	107.814	5.50659	4.2912	1.9066e-10	5.4632e-07
Cluster-45083.139118	86.8994	0	Inf	1.9743e-10	5.5858e-07
Cluster-45083.144027	1009.9	374.925	1.4295	2.8624e-10	7.9971e-07
Cluster-45083.82355	178.688	23.352	2.9358	2.9427e-10	8.1198e-07
Cluster-45083.85018	0	74.4045	#NAME?	3.1604e-10	8.6142e-07
Cluster-45083.154464	59.4761	0	Inf	3.2156e-10	8.6591e-07
Cluster-45083.139701	59.3379	0	Inf	3.2969e-10	8.7723e-07
Cluster-45083.118440	1.63345	84.4532	-5.6922	3.3735e-10	8.788e-07
Cluster-45083.122056	85.8795	360.75	-2.0706	3.4208e-10	8.788e-07
Cluster-45083.166572	0	66.6459	#NAME?	3.4016e-10	8.788e-07
Cluster-45083.164914	58.716	0	Inf	3.6908e-10	9.3741e-07
Cluster-45083.117549	58.4396	0	Inf	3.8817e-10	9.7482e-07
Cluster-45083.189311	2157.46	911.511	1.243	3.9661e-10	9.8494e-07
Cluster-45083.226522	57.9726	0	Inf	5.2029e-10	1.2779e-06
Cluster-45083.159509	133.499	12.7075	3.3931	5.671e-10	1.3777e-06
Cluster-45083.62571	986.598	236.959	2.0578	5.781e-10	1.3893e-06
Cluster-45083.221135	0	64.8678	#NAME?	5.9464e-10	1.4139e-06
Cluster-45083.149340	1.84075	81.0813	-5.461	8.4602e-10	1.9904e-06
Cluster-45083.178303	56.2617	0	Inf	8.7532e-10	2.0169e-06
Cluster-45083.61829	94.6245	368.102	-1.9598	8.6931e-10	2.0169e-06
Cluster-45083.207465	0	63.6222	#NAME?	8.8734e-10	2.0237e-06
Cluster-45083.63540	222.427	36.6553	2.6012	1.0453e-09	2.3599e-06
Cluster-45083.227233	106.526	7.18416	3.8902	1.113e-09	2.4876e-06
Cluster-45083.114084	310.501	72.9829	2.089	1.1454e-09	2.5347e-06
Cluster-45083.198947	0	62.4939	#NAME?	1.291e-09	2.8188e-06
Cluster-45083.87873	55.2418	0	Inf	1.299e-09	2.8188e-06
Cluster-45083.148945	203.527	30.7251	2.7277	1.3448e-09	2.8625e-06
Cluster-45083.36342	61.1704	0.423583	7.174	1.3442e-09	2.8625e-06
Cluster-45083.115256	162.555	0	Inf	1.488e-09	3.1235e-06
Cluster-45083.52070	55.0428	0	Inf	1.4953e-09	3.1235e-06
Cluster-45083.193948	2802.43	5907.82	-1.0759	2.1219e-09	4.3913e-06
Cluster-45083.208068	0	60.8666	#NAME?	2.1889e-09	4.4884e-06
Cluster-45083.138682	53.0556	0	Inf	2.6527e-09	5.3894e-06
Cluster-45083.141411	218.063	40.8027	2.418	2.6765e-09	5.3894e-06
Cluster-45083.206257	332.662	937.505	-1.4948	2.998e-09	5.9829e-06
Cluster-45083.118981	9.81736	143.692	-3.8715	3.5978e-09	7.1161e-06
Cluster-45083.146745	769.439	169.703	2.1808	3.7665e-09	7.3557e-06
Cluster-45083.180938	0	59.1555	#NAME?	3.7847e-09	7.3557e-06
Cluster-45083.110809	52.1048	0	Inf	3.8923e-09	7.4723e-06
Cluster-45083.205610	64.523	0	Inf	3.9116e-09	7.4723e-06
Cluster-45083.99711	147.395	700.12	-2.2479	4.6315e-09	8.7726e-06
Cluster-45083.120205	52.2347	334.755	-2.68	4.707e-09	8.8408e-06
Cluster-45083.35612	51.9141	0	Inf	4.9702e-09	9.2572e-06
Cluster-45083.190946	0	57.4444	#NAME?	6.5513e-09	1.2101e-05
Cluster-45083.118649	177.511	641.56	-1.8537	6.9925e-09	1.281e-05
Cluster-45083.86959	0	57.1046	#NAME?	7.3703e-09	1.3393e-05
Cluster-45083.139926	3255.62	1535.36	1.0844	8.0348e-09	1.4482e-05
Cluster-45083.169521	965.034	2108.51	-1.1276	8.1604e-09	1.4591e-05
Cluster-45083.103167	2.17794	77.0679	-5.1451	8.6053e-09	1.5265e-05
Cluster-45083.158983	0	78.2046	#NAME?	9.0835e-09	1.5861e-05
Cluster-45083.49945	49.7887	0	Inf	9.0629e-09	1.5861e-05
Cluster-45083.156639	113.88	10.7953	3.399	9.564e-09	1.6571e-05
Cluster-45083.145237	0	56.182	#NAME?	9.8479e-09	1.6931e-05
Cluster-45083.196412	131.459	428.751	-1.7055	1.0778e-08	1.8319e-05
Cluster-45083.209480	166.615	26.4763	2.6538	1.0819e-08	1.8319e-05
Cluster-45083.133802	284.55	757.661	-1.4129	1.1086e-08	1.863e-05
Cluster-45083.52036	97.7615	480.676	-2.2977	1.1872e-08	1.9801e-05
Cluster-45083.115620	0	55.36	#NAME?	1.2871e-08	2.1309e-05
Cluster-45083.182653	1112.12	464.105	1.2608	1.3376e-08	2.1982e-05
Cluster-45083.135020	447.559	143.369	1.6423	1.3796e-08	2.2507e-05
Cluster-45083.142973	102.731	8.30408	3.6289	1.4259e-08	2.2959e-05
Cluster-45083.91678	2421.94	1132.65	1.0965	1.4278e-08	2.2959e-05
Cluster-45083.207108	372.044	110.955	1.7455	1.5863e-08	2.5325e-05
Cluster-45083.62316	106.238	381.422	-1.8441	1.6555e-08	2.6242e-05
Cluster-45083.17635	48.3708	0	Inf	1.7917e-08	2.82e-05
Cluster-45083.178707	1204.43	515.59	1.224	1.9198e-08	3.0006e-05
Cluster-45083.62993	0	54.0892	#NAME?	1.9404e-08	3.0117e-05
Cluster-45083.144493	522.916	1229.03	-1.2329	2.0008e-08	3.084e-05
Cluster-45083.96850	91.2111	6.35375	3.8435	2.1277e-08	3.2572e-05
Cluster-45083.139374	226.108	612.961	-1.4388	2.3044e-08	3.5037e-05
Cluster-45083.86342	7.4238	305.735	-5.364	2.6568e-08	4.0122e-05
Cluster-45083.54262	0.544485	59.5539	-6.7732	2.684e-08	4.0261e-05
Cluster-45083.62632	537.261	152.291	1.8188	2.8546e-08	4.2534e-05
Cluster-45083.139672	333.093	830.186	-1.3175	2.8768e-08	4.2581e-05
Cluster-45083.127038	80.8659	300.567	-1.8941	2.9154e-08	4.2868e-05
Cluster-45083.174444	19.0211	202.076	-3.4092	2.9671e-08	4.3345e-05
Cluster-45083.90875	50.1508	224.371	-2.1615	3.2265e-08	4.6828e-05
Cluster-45083.134693	351.763	872.913	-1.3112	3.5166e-08	5.0708e-05
Cluster-45083.194195	146.445	532.258	-1.8618	3.5692e-08	5.1137e-05
Cluster-45083.208185	0	51.921	#NAME?	3.8949e-08	5.5448e-05
Cluster-45083.141420	140.585	432.655	-1.6218	3.9563e-08	5.5966e-05
Cluster-45083.57933	45.9165	0	Inf	4.2981e-08	6.0418e-05
Cluster-45083.187341	0	51.5393	#NAME?	4.4265e-08	6.1834e-05
Cluster-45083.137770	186.397	36.0846	2.3689	4.7216e-08	6.5423e-05
Cluster-45083.45467	239.679	58.3418	2.0385	4.7419e-08	6.5423e-05
Cluster-45083.115604	45.2946	0	Inf	4.824e-08	6.6146e-05
Cluster-45083.62904	0	50.8262	#NAME?	5.6543e-08	7.7059e-05
Cluster-45083.145893	0	50.6084	#NAME?	5.9373e-08	8.0426e-05
Cluster-45083.175329	45.0348	0	Inf	6.2517e-08	8.4175e-05
Cluster-45083.226521	0	50.3859	#NAME?	6.5122e-08	8.7157e-05
Cluster-45083.37384	44.6202	0	Inf	6.7498e-08	8.9799e-05
Cluster-45083.167027	44.4129	0	Inf	7.0148e-08	9.2772e-05
Cluster-45083.43523	45.7866	0	Inf	7.2434e-08	9.5232e-05
Cluster-45083.134552	0	49.9875	#NAME?	7.4308e-08	9.6559e-05
Cluster-45083.214447	0	50.0042	#NAME?	7.4029e-08	9.6559e-05
Cluster-45083.186314	0	49.9456	#NAME?	7.5009e-08	9.6907e-05
Cluster-45083.160501	13.6121	121.473	-3.1577	7.5791e-08	9.7355e-05
Cluster-45083.45824	0	49.8701	#NAME?	7.6289e-08	9.7434e-05
Cluster-45083.178013	1044.89	178.752	2.5473	8.1844e-08	0.00010394
Cluster-45083.201631	48.8628	231.204	-2.2424	8.8758e-08	0.00011208
Cluster-45083.132095	132.338	514.471	-1.9589	9.0692e-08	0.00011388
Cluster-45083.125732	65.319	2.49122	4.7126	9.3669e-08	0.00011696
Cluster-45083.107149	52.7101	0	Inf	9.7449e-08	0.000121
Cluster-45083.88533	884.402	2315.28	-1.3884	1.0178e-07	0.00012568
Cluster-45083.135326	43.1941	0	Inf	1.2081e-07	0.00014837
Cluster-45083.68132	427.596	974.743	-1.1888	1.317e-07	0.00016085
Cluster-45083.126889	208.124	29.4795	2.8197	1.371e-07	0.00016653
Cluster-16464.0	42.7187	0	Inf	1.4673e-07	0.00017727
Cluster-45083.102575	101.719	6.64326	3.9366	1.5196e-07	0.00018163
Cluster-45083.192701	71.4631	3.73684	4.2573	1.5196e-07	0.00018163
Cluster-45083.155121	183.45	38.5507	2.2506	1.6514e-07	0.00019633
Cluster-45083.63650	1041.04	2119.17	-1.0255	1.667e-07	0.00019714
Cluster-45083.60736	470.582	170.371	1.4658	1.8863e-07	0.0002197
Cluster-45083.62634	110.821	13.7939	3.0061	1.8828e-07	0.0002197
Cluster-45083.89826	807.42	1686.06	-1.0623	1.8873e-07	0.0002197
Cluster-45083.152572	0	47.014	#NAME?	1.9541e-07	0.0002263
Cluster-45083.168100	580.436	227.337	1.3523	1.9921e-07	0.00022951
Cluster-45083.191727	41.4832	0	Inf	2.0529e-07	0.0002353
Cluster-45083.178591	1038.65	2093.83	-1.0114	2.1191e-07	0.00024165
Cluster-45083.119566	4891.17	1947.23	1.3288	2.1852e-07	0.00024792
Cluster-45083.116992	0	85.695	#NAME?	2.2245e-07	0.00025057
Cluster-45083.126151	0	46.6156	#NAME?	2.231e-07	0.00025057
Cluster-45083.189669	949.083	1933.79	-1.0268	2.2472e-07	0.00025113
Cluster-45083.50320	0	46.5569	#NAME?	2.2606e-07	0.00025138
Cluster-45083.162220	117.518	16.0962	2.8681	2.4208e-07	0.00026786
Cluster-45083.91992	131.509	0	Inf	2.6068e-07	0.00028701
Cluster-45083.188282	154.792	13.2865	3.5423	2.7967e-07	0.00030641
Cluster-45083.96552	2.38524	64.2468	-4.7514	2.8855e-07	0.0003146
Cluster-45083.61840	20.6987	135.326	-2.7088	3.0916e-07	0.00033544
Cluster-45083.179354	61.1704	2.5415	4.5891	3.4263e-07	0.00036995
Cluster-45083.117582	513.439	165.421	1.6341	3.5572e-07	0.00038224
Cluster-16399.1	40.1952	0	Inf	3.5881e-07	0.00038372
Cluster-45083.121540	0	44.8793	#NAME?	3.9163e-07	0.00041604
Cluster-45083.32300	39.7115	0	Inf	3.9276e-07	0.00041604
Cluster-45083.145323	2622.75	4927.64	-0.90982	4.0629e-07	0.00042834
Cluster-45083.58857	22.194	138.748	-2.6442	4.1075e-07	0.00043101
Cluster-45083.191093	0	44.4809	#NAME?	4.4726e-07	0.00046713
Cluster-45083.110723	51.6294	1.24561	5.3733	4.5973e-07	0.0004757
Cluster-45083.198163	429.508	955.819	-1.1541	4.586e-07	0.0004757
Cluster-45083.58649	1.08897	55.0034	-5.6585	4.6488e-07	0.00047882
Cluster-45083.178012	151.53	824.311	-2.4436	4.6859e-07	0.00048042
Cluster-45083.174090	1.84075	58.8576	-4.9989	4.7293e-07	0.00048266
Cluster-45083.134879	39.0289	0	Inf	4.9626e-07	0.00050417
Cluster-45083.194238	308.884	96.7333	1.675	5.0265e-07	0.00050835
Cluster-45083.170595	38.8907	0	Inf	5.0935e-07	0.0005128
Cluster-45083.73665	0	44.0405	#NAME?	5.1568e-07	0.00051685
Cluster-45083.67234	588.164	1241.47	-1.0778	5.2492e-07	0.00052377
Cluster-45083.210001	113.914	10.166	3.4861	5.3145e-07	0.00052792
Cluster-45083.162099	161.828	33.8243	2.2583	5.4048e-07	0.00053452
Cluster-45083.71021	115.746	16.8763	2.7779	5.6195e-07	0.0005533
Cluster-45083.201109	0	81.6222	#NAME?	5.762e-07	0.00056485
Cluster-45083.64972	94.677	303.264	-1.6795	5.9439e-07	0.00058013
Cluster-45083.203023	4.90868	73.3059	-3.9005	6.0615e-07	0.00058903
Cluster-45083.139566	245.295	597.431	-1.2843	6.2691e-07	0.00060395
Cluster-45083.65331	1245.58	2433.1	-0.96598	6.2671e-07	0.00060395
Cluster-45083.109116	0.544485	77.3947	-7.1512	6.367e-07	0.00061075
Cluster-45083.25423	38.208	0	Inf	6.4377e-07	0.0006149
Cluster-45083.67203	18.9354	161.789	-3.095	6.5146e-07	0.00061959
Cluster-45083.116411	56.4524	221.44	-1.9718	6.6023e-07	0.00062359
Cluster-45083.193484	38.6309	0	Inf	6.6124e-07	0.00062359
Cluster-45083.117784	152.362	0	Inf	6.7524e-07	0.00063158
Cluster-45083.195448	0	43.2269	#NAME?	6.7537e-07	0.00063158
Cluster-45083.46161	0	43.3191	#NAME?	7.203e-07	0.00067079
Cluster-45083.112609	38.009	0	Inf	7.428e-07	0.00068878
Cluster-45083.138772	56.4607	235.628	-2.0612	7.4578e-07	0.00068878
Cluster-45083.136726	0	60.577	#NAME?	7.9815e-07	0.00073412
Cluster-45083.156098	202.43	51.854	1.9649	8.1911e-07	0.00075031
Cluster-45083.111205	37.8791	0	Inf	8.465e-07	0.00076909
Cluster-45083.86957	41.3367	0	Inf	8.4403e-07	0.00076909
Cluster-45083.111650	0	42.4719	#NAME?	8.7307e-07	0.00078795
Cluster-45083.97862	42.5031	0.415204	6.6776	8.743e-07	0.00078795
Cluster-45083.163131	0	42.3462	#NAME?	8.9827e-07	0.0008063
Cluster-45083.101001	50.1009	332.869	-2.732	9.0927e-07	0.00081291
Cluster-45083.157010	0	63.5254	#NAME?	9.409e-07	0.00083451
Cluster-45083.89506	37.3263	0	Inf	9.3902e-07	0.00083451
Cluster-45083.118445	26.8346	291.281	-3.4402	9.644e-07	0.00085187
Cluster-45083.196198	490.375	1040.73	-1.0856	9.6809e-07	0.00085187
Cluster-45083.173040	109.256	15.7778	2.7918	9.9155e-07	0.00086908
Cluster-45083.205677	14.726	131.845	-3.1624	1.0266e-06	0.00089628
Cluster-45083.43775	0	41.9059	#NAME?	1.0361e-06	0.00090104
Cluster-45083.185473	588.432	248.055	1.2462	1.0483e-06	0.00090817
Cluster-45083.104597	1034.55	489.055	1.0809	1.0724e-06	0.00092544
Cluster-45083.167452	1638.48	3054.67	-0.89866	1.1573e-06	0.00099488
Cluster-45083.149888	6603.67	3617.51	0.86827	1.1688e-06	0.0010009
Cluster-45083.56855	52.2596	0.830408	5.9757	1.1894e-06	0.0010147
Cluster-45083.51187	0	50.4781	#NAME?	1.2157e-06	0.0010331
Cluster-45083.51307	233.386	66.5872	1.8094	1.2637e-06	0.0010699
Cluster-45083.151162	360.256	129.592	1.475	1.2729e-06	0.0010736
Cluster-45083.59990	57.1958	248.776	-2.1209	1.2873e-06	0.0010816
Cluster-45083.138558	772.25	346.381	1.1567	1.2928e-06	0.0010822
Cluster-45083.194977	0	41.0252	#NAME?	1.3786e-06	0.0011498
Cluster-45083.119968	342.252	119.439	1.5188	1.4225e-06	0.0011804
Cluster-45083.127927	607.105	258.782	1.2302	1.4312e-06	0.0011804
Cluster-45083.175401	0	46.4061	#NAME?	1.4282e-06	0.0011804
Cluster-45083.172124	129.168	441.407	-1.7729	1.4589e-06	0.001196
Cluster-45083.176297	150.118	31.9074	2.2341	1.4609e-06	0.001196
Cluster-45083.139912	6242.43	11126.4	-0.83381	1.4667e-06	0.0011964
Cluster-45083.151773	12.8853	97.5637	-2.9206	1.4741e-06	0.0011981
Cluster-45083.188175	35.9609	0	Inf	1.5017e-06	0.0012161
Cluster-45083.94887	672.998	1363.98	-1.0191	1.5147e-06	0.0012222
Cluster-45083.23910	44.6119	0.830408	5.7475	1.5203e-06	0.0012223
Cluster-45083.167800	474.836	1000.79	-1.0756	1.551e-06	0.0012425
Cluster-45083.64572	240.79	579.342	-1.2666	1.558e-06	0.0012437
Cluster-45083.207359	0	40.6183	#NAME?	1.5784e-06	0.0012555
Cluster-45083.55742	2065.58	1045.15	0.98283	1.6154e-06	0.0012803
Cluster-45083.147994	96.3328	635.85	-2.7226	1.6275e-06	0.0012854
Cluster-16301.0	36.0384	0	Inf	1.6457e-06	0.0012889
Cluster-45083.143079	0	72.7939	#NAME?	1.6526e-06	0.0012889
Cluster-45083.53469	883.994	351.041	1.3324	1.6551e-06	0.0012889
Cluster-45083.62923	1166.72	2231.52	-0.93557	1.6492e-06	0.0012889
Cluster-45083.149848	98.6432	297.011	-1.5902	1.7493e-06	0.0013529
Cluster-45083.87722	0	40.3624	#NAME?	1.7464e-06	0.0013529
Cluster-45083.146104	0	40.2869	#NAME?	1.7766e-06	0.0013692
Cluster-45083.197794	1140.44	2168	-0.92677	1.8156e-06	0.0013945
Cluster-45083.156192	35.4165	0	Inf	1.8505e-06	0.0014164
Cluster-45083.98671	35.3474	0	Inf	1.8749e-06	0.0014302
Cluster-45083.124366	67.7042	234.253	-1.7907	1.9099e-06	0.001452
Cluster-45083.64968	511.159	1055.29	-1.0458	2.0169e-06	0.0015281
Cluster-45083.153063	0	39.7628	#NAME?	2.0893e-06	0.0015723
Cluster-45083.67054	0	39.7712	#NAME?	2.0853e-06	0.0015723
Cluster-45083.182654	1343.23	567.566	1.2428	2.1318e-06	0.0015989
Cluster-45083.169875	34.8029	0	Inf	2.3108e-06	0.0017273
Cluster-45083.163391	98.0379	11.4368	3.0997	2.33e-06	0.0017359
Cluster-45083.93165	954.321	459.764	1.0536	2.3621e-06	0.0017539
Cluster-45083.50077	35.1567	0	Inf	2.4047e-06	0.0017797
Cluster-45083.180796	811.837	382.051	1.0874	2.4711e-06	0.0018228
Cluster-45083.130245	299.318	101.883	1.5548	2.487e-06	0.0018285
Cluster-45083.133510	0	48.8005	#NAME?	2.5995e-06	0.0019049
Cluster-45083.185162	453.214	951.265	-1.0697	2.6114e-06	0.0019074
Cluster-45083.115439	0	39.0329	#NAME?	2.6883e-06	0.0019571
Cluster-45083.67527	1104.64	2079.93	-0.91295	2.6997e-06	0.0019591
Cluster-45083.146678	0	38.8905	#NAME?	2.7769e-06	0.0020086
Cluster-45083.136192	943.976	455.085	1.0526	2.8219e-06	0.0020346
Cluster-45083.57142	231.459	544.42	-1.234	3.0259e-06	0.0021746
Cluster-45083.90186	475.607	1051.16	-1.1441	3.1151e-06	0.0022316
Cluster-45083.110350	117.993	19.0994	2.6271	3.1435e-06	0.0022447
Cluster-45083.208400	452.476	182.231	1.3121	3.2131e-06	0.0022871
Cluster-45083.91281	2673.62	4758.2	-0.83162	3.4267e-06	0.0024314
Cluster-45083.110314	38.6917	0.415204	6.5421	3.4618e-06	0.0024485
Cluster-45083.144734	150.867	0	Inf	3.5167e-06	0.0024717
Cluster-45083.197673	152.666	425.467	-1.4787	3.514e-06	0.0024717
Cluster-45083.112610	0	38.1523	#NAME?	3.5807e-06	0.0025041
Cluster-45083.167971	533.301	228.004	1.2259	3.5852e-06	0.0025041
Cluster-45083.83401	92.7754	317.356	-1.7743	3.6583e-06	0.0025472
Cluster-45083.141874	1.22717	47.8444	-5.2849	3.7223e-06	0.0025837
Cluster-45083.173176	103.803	301.724	-1.5394	3.7728e-06	0.0026107
Cluster-45083.99446	85.0061	10.5058	3.0164	3.8612e-06	0.0026636
Cluster-45083.171306	526.949	227.001	1.215	3.8756e-06	0.0026653
Cluster-45083.142853	39.0205	0	Inf	3.9514e-06	0.0027091
Cluster-45083.197165	104.563	335.792	-1.6832	4.0342e-06	0.0027574
Cluster-45083.114560	680.981	311.895	1.1266	4.1044e-06	0.0027968
Cluster-45083.115196	42.2682	210.443	-2.3158	4.1179e-06	0.0027975
Cluster-45083.171660	0	42.2205	#NAME?	4.14e-06	0.002804
Cluster-45083.132814	387.539	150.416	1.3654	4.1617e-06	0.0028102
Cluster-45083.104547	75.5867	0	Inf	4.2956e-06	0.0028831
Cluster-45083.128041	151.837	390.544	-1.363	4.295e-06	0.0028831
Cluster-45083.62211	32.893	0	Inf	4.564e-06	0.0030541
Cluster-45083.122243	19.057	118.118	-2.6318	4.6229e-06	0.0030843
Cluster-45083.117605	19.0211	156.308	-3.0387	4.7546e-06	0.0031534
Cluster-45083.48639	33.2468	0	Inf	4.7469e-06	0.0031534
Cluster-45083.150901	177.79	46.7961	1.9257	4.9516e-06	0.0032743
Cluster-45083.67216	268.611	655.027	-1.286	4.9993e-06	0.0032961
Cluster-45083.91274	17.968	112.406	-2.6452	5.1431e-06	0.003371
Cluster-45083.91354	32.8322	0	Inf	5.1331e-06	0.003371
Cluster-45083.130519	165.328	41.6415	1.9892	5.1712e-06	0.0033795
Cluster-45083.68469	239.308	565.964	-1.2418	5.1894e-06	0.0033815
Cluster-45083.132321	67.7899	5.81286	3.5438	5.2459e-06	0.0034084
Cluster-45083.156957	56.7205	204.538	-1.8504	5.2642e-06	0.0034104
Cluster-45083.225097	47.0662	180.134	-1.9363	5.4269e-06	0.0034955
Cluster-45083.80809	136.815	353.734	-1.3704	5.4231e-06	0.0034955
Cluster-45083.41517	0	36.8731	#NAME?	5.4551e-06	0.0035036
Cluster-45083.152569	14.035	96.4941	-2.7814	5.5054e-06	0.0035258
Cluster-45083.22259	32.8405	0	Inf	5.7047e-06	0.0036429
Cluster-45083.192690	58.0417	3.73684	3.9572	5.7469e-06	0.0036594
Cluster-45083.78657	178.5	441.4	-1.3062	5.7787e-06	0.0036693
Cluster-45083.100970	168.465	43.1431	1.9652	5.8272e-06	0.0036895
Cluster-45083.121915	1578.84	2850.25	-0.85222	5.8987e-06	0.0037243
Cluster-45083.138540	282.411	1016.45	-1.8477	5.9249e-06	0.0037303
Cluster-45083.117439	2730.98	1456.43	0.90698	6.0582e-06	0.0037929
Cluster-45083.56317	64.3682	231.095	-1.8441	6.0492e-06	0.0037929
Cluster-45083.86376	43.6087	0	Inf	6.0866e-06	0.0038
Cluster-45083.221711	32.4259	0	Inf	6.1676e-06	0.0038398
Cluster-45083.40071	5.10766	66.3229	-3.6988	6.402e-06	0.0039747
Cluster-45083.167367	4.90868	63.3494	-3.6899	6.9229e-06	0.0042862
Cluster-45083.173667	32.3652	0	Inf	6.9464e-06	0.0042888
Cluster-45083.115132	32.2961	0	Inf	7.0369e-06	0.0043279
Cluster-45083.68292	2052.96	3728.45	-0.86087	7.0485e-06	0.0043279
Cluster-45083.68662	887.236	1650.89	-0.89585	7.1018e-06	0.0043488
Cluster-45083.116767	0	36.0679	#NAME?	7.1472e-06	0.0043646
Cluster-45083.33248	0	36.0176	#NAME?	7.2298e-06	0.0043962
Cluster-45083.92968	5.98933	70.4833	-3.5568	7.2382e-06	0.0043962
Cluster-45083.53607	2.38524	52.3027	-4.4547	7.3622e-06	0.0044594
Cluster-45083.128699	32.0197	0	Inf	7.412e-06	0.0044653
Cluster-45083.179343	32.0197	0	Inf	7.412e-06	0.0044653
Cluster-45083.130545	172.32	46.5904	1.887	7.4474e-06	0.0044746
Cluster-45083.111356	0	43.0509	#NAME?	7.7299e-06	0.0046318
Cluster-45083.138808	1650.47	789.836	1.0633	8.3109e-06	0.0049667
Cluster-45083.139865	2030	3600.4	-0.82668	8.3966e-06	0.0050045
Cluster-45083.172048	1800.8	3182.23	-0.8214	8.5662e-06	0.005092
Cluster-45083.198985	31.1214	0	Inf	8.7933e-06	0.0052132
Cluster-45083.193944	361.207	753.902	-1.0616	9.3069e-06	0.005503
Cluster-45083.198685	624.901	292.086	1.0972	9.8083e-06	0.0057842
Cluster-45083.113535	117.623	18.7177	2.6517	1.0025e-05	0.0058811
Cluster-45083.63364	181.886	431.456	-1.2462	1.0018e-05	0.0058811
Cluster-45083.96938	259.607	569.533	-1.1335	1.0411e-05	0.0060912
Cluster-45083.110592	7.0783	73.1253	-3.3689	1.0491e-05	0.006122
Cluster-45083.130636	432.867	182.117	1.2491	1.1247e-05	0.0065461
Cluster-45083.81392	1388.66	2477.29	-0.83507	1.1468e-05	0.0066574
Cluster-45083.136480	197.123	459.949	-1.2224	1.1741e-05	0.0067985
Cluster-45083.149140	382.423	155.621	1.2971	1.1796e-05	0.0068125
Cluster-45083.197793	301.081	640.968	-1.0901	1.1891e-05	0.0068319
Cluster-45083.36986	30.6543	0	Inf	1.1889e-05	0.0068319
Cluster-45083.195845	0	34.2897	#NAME?	1.2759e-05	0.0073122
Cluster-45083.165190	120.475	11.2692	3.4183	1.398e-05	0.0079915
Cluster-45083.228772	30.3171	0	Inf	1.4107e-05	0.0080436
Cluster-45083.42473	0	34.0086	#NAME?	1.4209e-05	0.0080809
Cluster-45083.146406	466.669	140.442	1.7324	1.4643e-05	0.0082854
Cluster-45083.76225	14.7094	94.6908	-2.6865	1.4615e-05	0.0082854
Cluster-45083.188223	1.84075	71.5148	-5.2799	1.4802e-05	0.0083547
Cluster-45083.138264	2850.14	1613.32	0.821	1.4841e-05	0.0083554
Cluster-45083.169621	3943.08	6914.1	-0.81022	1.4947e-05	0.0083728
Cluster-45083.171969	0	97.7359	#NAME?	1.4943e-05	0.0083728
Cluster-45083.190945	29.9716	0	Inf	1.5062e-05	0.0084159
Cluster-45083.134754	4.35588	60.3676	-3.7927	1.5281e-05	0.0085172
Cluster-45083.135453	29.7643	0	Inf	1.5669e-05	0.00869
Cluster-45083.198063	246.116	85.292	1.5289	1.565e-05	0.00869
Cluster-45083.205576	17.4318	102.232	-2.552	1.5875e-05	0.0087824
Cluster-45083.175671	0	33.5683	#NAME?	1.6412e-05	0.0090574
Cluster-45083.108699	0	33.5012	#NAME?	1.6666e-05	0.009175
Cluster-45083.46787	29.4188	0	Inf	1.6742e-05	0.009194
Cluster-45083.128665	925.264	473.935	0.96517	1.7119e-05	0.009378
Cluster-45083.169870	8.59019	72.0436	-3.0681	1.7689e-05	0.0096664
Cluster-45083.47704	346.357	127.794	1.4384	1.789e-05	0.0097524
Cluster-45083.200431	7.9766	69.9843	-3.1332	1.8136e-05	0.0098624
Cluster-45083.135398	428.4	185.875	1.2046	1.8228e-05	0.0098887
Cluster-45083.80010	0	33.1698	#NAME?	1.8778e-05	0.010162
Cluster-45083.130255	91.6865	258.388	-1.4948	1.8934e-05	0.010222
Cluster-45083.105634	0	65.6684	#NAME?	1.9306e-05	0.010398
Cluster-45083.161693	272.475	100.231	1.4428	1.9384e-05	0.010415
Cluster-45083.66549	29.1507	0	Inf	1.9597e-05	0.010504
Cluster-16401.0	29.0816	0	Inf	1.9858e-05	0.010618
Cluster-45083.175822	233.386	775.89	-1.7331	1.9953e-05	0.010644
Cluster-45083.145575	78.2401	0	Inf	2.0312e-05	0.010809
Cluster-45083.107181	56.8145	4.56724	3.6369	2.0478e-05	0.010872
Cluster-45083.158849	62.0188	320.886	-2.3713	2.0563e-05	0.010891
Cluster-45083.43627	2.72242	60.2167	-4.4672	2.1116e-05	0.011158
Cluster-16604.2	29.2972	0	Inf	2.1217e-05	0.011184
Cluster-45083.125018	0	32.7797	#NAME?	2.1444e-05	0.011277
Cluster-45083.105621	236.152	517.528	-1.1319	2.1744e-05	0.011355
Cluster-45083.138366	2361.12	1342.9	0.81412	2.1695e-05	0.011355
Cluster-45083.20167	61.7923	5.81286	3.4101	2.1645e-05	0.011355
Cluster-45083.100721	0	32.7043	#NAME?	2.1818e-05	0.011367
Cluster-45083.56316	105.152	285.326	-1.4401	2.1884e-05	0.011375
Cluster-45083.110327	0	32.6792	#NAME?	2.1944e-05	0.01138
Cluster-45083.189360	916.378	470.858	0.96065	2.2076e-05	0.011415
Cluster-45083.195654	0	32.6457	#NAME?	2.2114e-05	0.011415
Cluster-45083.72759	676.13	267.234	1.3392	2.2412e-05	0.011542
Cluster-45083.137750	42.3041	1.66082	4.6708	2.2554e-05	0.011582
Cluster-45083.196809	153.108	372.154	-1.2813	2.2624e-05	0.011582
Cluster-45083.53354	2.72242	51.1577	-4.232	2.2645e-05	0.011582
Cluster-45083.166709	3312.85	5574.63	-0.7508	2.2806e-05	0.011637
Cluster-45083.151294	3.33601	53.7411	-4.0098	2.2989e-05	0.011693
Cluster-45083.178822	38.4319	146.213	-1.9277	2.302e-05	0.011693
Cluster-45083.188147	81.1781	6.26158	3.6965	2.332e-05	0.011819
Cluster-45083.133781	327.56	103.544	1.6615	2.3592e-05	0.011914
Cluster-45083.188498	6680.61	11785.4	-0.81894	2.3668e-05	0.011914
Cluster-45083.68227	763.953	1388.79	-0.86227	2.3655e-05	0.011914
Cluster-45083.191468	1293.76	697.596	0.89111	2.3728e-05	0.011918
Cluster-45083.179473	298.163	677.942	-1.1851	2.3912e-05	0.011983
Cluster-45083.151460	2042.86	1157.12	0.82006	2.4382e-05	0.012191
Cluster-45083.135024	1112.53	591.911	0.9104	2.4582e-05	0.012264
Cluster-45083.46637	0	32.2891	#NAME?	2.5062e-05	0.012475
Cluster-45083.147233	28.3298	0	Inf	2.5511e-05	0.012671
Cluster-45083.165996	335.227	679.912	-1.0202	2.5634e-05	0.012704
Cluster-45083.103320	11.4342	83.5892	-2.87	2.5825e-05	0.012728
Cluster-45083.135045	1121.53	1970.11	-0.81281	2.5899e-05	0.012728
Cluster-45083.178889	79.4397	11.2943	2.8143	2.591e-05	0.012728
Cluster-45083.50821	6.33483	64.595	-3.35	2.5815e-05	0.012728
Cluster-45083.110321	606.016	221.015	1.4552	2.6216e-05	0.012849
Cluster-45083.164369	210.492	69.854	1.5914	2.6679e-05	0.013048
Cluster-45083.140209	52.1822	3.81225	3.7748	2.6781e-05	0.013053
Cluster-45083.159498	0	63.4965	#NAME?	2.6848e-05	0.013053
Cluster-45083.220688	18.1145	100.571	-2.473	2.6864e-05	0.013053
Cluster-45083.184829	28.5455	0	Inf	2.7242e-05	0.013207
Cluster-45083.53888	51.7676	3.81225	3.7633	2.7881e-05	0.013488
Cluster-17024.0	28.4073	0	Inf	2.7965e-05	0.0135
Cluster-45083.191469	611.226	251.7	1.28	2.8278e-05	0.013622
Cluster-45083.15972	0	31.941	#NAME?	2.8351e-05	0.013627
Cluster-45083.66601	213.369	70.9236	1.589	2.8604e-05	0.013719
Cluster-45083.135216	0	31.8069	#NAME?	2.9237e-05	0.013957
Cluster-45083.138722	8281.76	4987.09	0.73174	2.9299e-05	0.013957
Cluster-45083.163034	0	31.7901	#NAME?	2.935e-05	0.013957
Cluster-45083.165093	0	31.7901	#NAME?	2.935e-05	0.013957
Cluster-45083.194049	294.755	104.886	1.4907	2.9463e-05	0.013981
Cluster-45083.115360	47.7489	2.90643	4.0381	2.9838e-05	0.014084
Cluster-45083.213607	28.0618	0	Inf	2.9869e-05	0.014084
Cluster-45083.53768	146.928	38.022	1.9502	2.9839e-05	0.014084
Cluster-45083.60415	76.2611	281.447	-1.8838	2.9936e-05	0.014086
Cluster-45083.82433	166.563	48.1004	1.7919	3.0274e-05	0.014215
Cluster-45083.194210	26.619	122.778	-2.2055	3.055e-05	0.014314
Cluster-45083.124736	13.4989	83.4216	-2.6276	3.1031e-05	0.01451
Cluster-20226.0	32.495	0.415204	6.2903	3.1153e-05	0.014536
Cluster-45083.101758	1812.32	1027.31	0.81897	3.137e-05	0.014607
Cluster-45083.68359	362.857	724.176	-0.99694	3.1513e-05	0.014643
Cluster-45083.193132	0	31.4755	#NAME?	3.2948e-05	0.015278
Cluster-45083.48781	166.27	49.0062	1.7625	3.3031e-05	0.015285
Cluster-45083.73481	28.001	0	Inf	3.3639e-05	0.015534
Cluster-45083.142190	139.383	36.2773	1.9419	3.4433e-05	0.015868
Cluster-16992.0	27.8628	0	Inf	3.4532e-05	0.015881
Cluster-45083.131465	160.549	46.6407	1.7834	3.5118e-05	0.016117
Cluster-45083.138575	63.6772	199.38	-1.6467	3.5724e-05	0.016362
Cluster-45083.163357	0	32.1802	#NAME?	3.5884e-05	0.016401
Cluster-45083.105062	27.5173	0	Inf	3.6884e-05	0.016824
Cluster-45083.198890	295.888	798.879	-1.4329	3.7088e-05	0.016883
Cluster-45083.51901	32.0197	0.423583	6.2402	3.7428e-05	0.017003
Cluster-45083.152646	18.4075	94.85	-2.3654	3.7927e-05	0.017195
Cluster-45083.129364	64.5755	198.528	-1.6203	3.8614e-05	0.01747
Cluster-45083.87662	2.45434	46.0579	-4.23	3.93e-05	0.017745
Cluster-45083.173433	6.94842	64.6118	-3.217	4.0014e-05	0.017995
Cluster-45083.201149	27.6638	0	Inf	3.9951e-05	0.017995
Cluster-45083.162310	141.879	0	Inf	4.0693e-05	0.018263
Cluster-45083.107600	447.714	202.454	1.145	4.0786e-05	0.018269
Cluster-45083.122026	27.4565	0	Inf	4.1545e-05	0.018571
Cluster-45083.67444	454.723	206.879	1.1362	4.1747e-05	0.018624
Cluster-45083.151883	149.944	27.8187	2.4303	4.2029e-05	0.018713
Cluster-45083.144467	86.4406	258.757	-1.5818	4.2136e-05	0.018723
Cluster-45083.171797	100.821	264.965	-1.394	4.2596e-05	0.01889
Cluster-45083.107444	407.088	787.445	-0.95184	4.3303e-05	0.019165
Cluster-45083.123112	71.1867	9.667	2.8805	4.3636e-05	0.019275
Cluster-45083.184146	333.549	134.563	1.3096	4.373e-05	0.019278
Cluster-45083.193884	0	30.578	#NAME?	4.4171e-05	0.019434
Cluster-45083.164138	161.483	377.572	-1.2254	4.4555e-05	0.019565
Cluster-45083.84290	360.765	155.213	1.2168	4.5483e-05	0.019933
Cluster-45083.112640	48.9403	195.27	-1.9964	4.6159e-05	0.020189
Cluster-45083.135871	2911.88	1487.48	0.96908	4.6256e-05	0.020193
Cluster-45083.192892	37.2047	0	Inf	4.7161e-05	0.020547
Cluster-45083.149552	345.867	690.1	-0.99659	4.7365e-05	0.020572
Cluster-45083.158506	26.7655	0	Inf	4.7402e-05	0.020572
Cluster-45083.105460	1415	2406.52	-0.76614	4.7584e-05	0.020611
Cluster-45083.135818	162.763	380.554	-1.2253	4.8728e-05	0.021066
Cluster-45083.56010	1763.69	2983.08	-0.7582	4.8856e-05	0.02108
Cluster-45083.176336	616.801	288.547	1.096	4.8954e-05	0.021082
Cluster-45083.169768	0	30.2634	#NAME?	4.9595e-05	0.021276
Cluster-45083.78288	168.619	47.8109	1.8184	4.955e-05	0.021276
Cluster-45083.158038	475.828	221.704	1.1018	4.9724e-05	0.02129
Cluster-45083.150280	1250.32	692.646	0.85211	4.9971e-05	0.021355
Cluster-45083.98374	0	30.2047	#NAME?	5.0269e-05	0.021442
Cluster-45083.65609	65.6645	198.256	-1.5942	5.0589e-05	0.021537
Cluster-45083.220920	155.795	45.5208	1.7751	5.074e-05	0.02156
Cluster-45083.127811	457.904	865.482	-0.91846	5.0996e-05	0.021628
Cluster-45083.161159	0	30.1293	#NAME?	5.1149e-05	0.021652
Cluster-45083.159220	106.783	0	Inf	5.1576e-05	0.021764
Cluster-45083.66800	520.208	1132.81	-1.1227	5.1609e-05	0.021764
Cluster-45083.133920	26.8429	0	Inf	5.1994e-05	0.021823
Cluster-45083.136544	169.028	390.376	-1.2076	5.2041e-05	0.021823
Cluster-45083.149879	0	102.295	#NAME?	5.199e-05	0.021823
Cluster-45083.68175	98.2894	308.104	-1.6483	5.2424e-05	0.021942
Cluster-45083.147072	24.4493	111.924	-2.1946	5.3098e-05	0.022183
Cluster-45083.196459	157.973	507.342	-1.6833	5.3223e-05	0.022193
Cluster-45083.190175	26.7047	0	Inf	5.3376e-05	0.022216
Cluster-45083.133613	173.208	533.927	-1.6241	5.3871e-05	0.02238
Cluster-45083.170585	21.0442	103.41	-2.2969	5.416e-05	0.022459
Cluster-45083.61839	223.836	477.283	-1.0924	5.4545e-05	0.022576
Cluster-45083.136263	1936.38	3295.67	-0.76721	5.4855e-05	0.022621
Cluster-45083.55617	67.7125	200.562	-1.5666	5.4809e-05	0.022621
Cluster-45083.206312	26.4974	0	Inf	5.5528e-05	0.022856
Cluster-45083.48545	115.746	287.671	-1.3135	5.5987e-05	0.023003
Cluster-45083.194121	134.104	325.315	-1.2785	5.6151e-05	0.023028
Cluster-45083.135953	26.4283	0	Inf	5.6267e-05	0.023033
Cluster-45083.147762	0	51.3801	#NAME?	5.7116e-05	0.023319
Cluster-45083.156349	2206.62	1292.23	0.77198	5.7174e-05	0.023319
Cluster-45083.133958	297.245	602.346	-1.0189	5.7856e-05	0.023426
Cluster-45083.180986	0	29.7979	#NAME?	5.7655e-05	0.023426
Cluster-45083.194975	4.90036	56.9286	-3.5382	5.7781e-05	0.023426
Cluster-45083.208872	0	29.7979	#NAME?	5.7655e-05	0.023426
Cluster-45083.116693	0	29.7225	#NAME?	5.8665e-05	0.023711
Cluster-45083.121309	269.053	106.211	1.341	5.8915e-05	0.023726
Cluster-45083.174247	65.4572	8.30408	2.9787	5.8851e-05	0.023726
Cluster-45083.121511	28.8826	120.32	-2.0586	5.9119e-05	0.023765
Cluster-45083.102526	113.043	288.941	-1.3539	5.9887e-05	0.024031
Cluster-45083.100182	56.4773	176.842	-1.6467	6.0153e-05	0.024094
Cluster-45083.134134	2457.93	6237.24	-1.3435	6.1373e-05	0.024539
Cluster-45083.63418	1862.7	1075.1	0.79292	6.1945e-05	0.024723
Cluster-45083.150454	3924.07	2361.3	0.73277	6.2745e-05	0.024998
Cluster-45083.197463	2.17794	44.4222	-4.3502	6.3993e-05	0.02545
Cluster-45083.146061	2616.26	1464.09	0.8375	6.4735e-05	0.025699
Cluster-45083.120313	0	274.545	#NAME?	6.5364e-05	0.025876
Cluster-45083.56698	189.915	416.487	-1.1329	6.5412e-05	0.025876
Cluster-45083.112146	114.063	328.834	-1.5275	6.607e-05	0.02609
Cluster-45083.129054	46.1321	0	Inf	6.6221e-05	0.026104
Cluster-45083.156626	272.232	107.109	1.3458	6.6456e-05	0.02615
Cluster-45083.61210	64.7054	8.30408	2.962	6.7345e-05	0.026454
Cluster-45083.156978	136.835	326.603	-1.2551	6.7735e-05	0.02656
Cluster-45083.164164	0	30.0874	#NAME?	6.84e-05	0.026736
Cluster-45083.46844	108.546	329.207	-1.6007	6.8423e-05	0.026736
Cluster-45083.198056	630.186	1125.11	-0.83621	6.8842e-05	0.026853
Cluster-45083.92485	291.679	119.23	1.2906	6.9713e-05	0.027145
Cluster-45083.51098	425.788	167.652	1.3447	7.0223e-05	0.027252
Cluster-45083.79417	32.2794	128.36	-1.9915	7.0233e-05	0.027252
Cluster-45083.163407	144.413	31.1403	2.2133	7.253e-05	0.028095
Cluster-45083.17434	149.676	342.762	-1.1954	7.273e-05	0.028124
Cluster-45083.106486	0	93.9404	#NAME?	7.3327e-05	0.028208
Cluster-45083.137691	927.334	1666.7	-0.84583	7.3323e-05	0.028208
Cluster-45083.225014	89.5859	237.301	-1.4054	7.3314e-05	0.028208
Cluster-45083.64205	152.987	352.609	-1.2047	7.3525e-05	0.028236
Cluster-45083.179623	25.5383	0	Inf	7.4288e-05	0.028431
Cluster-45083.98377	25.5383	0	Inf	7.4288e-05	0.028431
Cluster-45083.152570	0	65.27	#NAME?	7.4594e-05	0.028499
Cluster-45083.104696	0	36.349	#NAME?	7.6492e-05	0.029175
Cluster-45083.167999	447.164	199.711	1.1629	7.7228e-05	0.029355
Cluster-45083.194284	484.291	234.189	1.0482	7.7124e-05	0.029355
Cluster-45083.203024	2.17794	43.7259	-4.3275	7.8127e-05	0.029647
Cluster-45083.147132	1839.7	1068.05	0.78449	7.8484e-05	0.029707
Cluster-45083.185164	247.009	517.033	-1.0657	7.8685e-05	0.029707
Cluster-45083.70572	23.4128	111.991	-2.258	7.8589e-05	0.029707
Cluster-45083.81860	286.372	573.936	-1.003	8.1506e-05	0.03072
Cluster-45083.149743	0	28.8334	#NAME?	8.1897e-05	0.030816
Cluster-45083.137803	9023.7	14453.4	-0.67961	8.325e-05	0.031272
Cluster-45083.141826	5.44485	57.4192	-3.3986	8.3719e-05	0.031396
Cluster-45083.51458	342.297	150.155	1.1888	8.4308e-05	0.031563
Cluster-45083.138239	0	47.6182	#NAME?	8.5209e-05	0.031847
Cluster-45083.105709	224.19	467.717	-1.0609	8.5379e-05	0.031858
Cluster-45083.24240	70.0203	10.3801	2.754	8.5618e-05	0.031893
Cluster-45083.55127	349.842	678.826	-0.95634	8.6553e-05	0.032188
Cluster-45083.132967	50.9384	165.87	-1.7032	8.8422e-05	0.032829
Cluster-45083.77662	4.42498	63.9238	-3.8526	8.9189e-05	0.033058
Cluster-45083.208849	0	28.435	#NAME?	8.993e-05	0.033278
Cluster-45083.197667	151.889	353.44	-1.2184	9.1805e-05	0.033916
Cluster-45083.107667	54.7581	5.81286	3.2358	9.3773e-05	0.034585
Cluster-45083.131416	35.1484	162.645	-2.2102	9.4674e-05	0.03486
Cluster-45083.58431	22.4013	104.152	-2.217	9.5948e-05	0.035271
Cluster-45083.233807	25.2785	0	Inf	9.6805e-05	0.035528
Cluster-45083.199843	53.5143	194.783	-1.8639	9.7103e-05	0.035579
Cluster-45083.71329	4488.47	7220.66	-0.68591	9.8617e-05	0.036074
Cluster-45083.143159	290.866	576.428	-0.98678	9.9919e-05	0.036491
Cluster-45083.42909	0	38.4334	#NAME?	0.00010054	0.036658
Cluster-45083.16286	84.1245	16.0375	2.3911	0.00010199	0.037127
Cluster-45083.110663	0	28.0617	#NAME?	0.00010238	0.037146
Cluster-45083.66594	1335.04	609.779	1.1305	0.00010226	0.037146
Cluster-45083.188950	0	28.0282	#NAME?	0.00010317	0.037314
Cluster-45083.65966	10.898	72.5007	-2.7339	0.00010302	0.037314
Cluster-45083.221474	2.45434	42.4719	-4.1131	0.00010418	0.037618
Cluster-45083.145320	23.1006	101.485	-2.1353	0.00010568	0.038034
Cluster-45083.166000	148.932	344.712	-1.2107	0.00010567	0.038034
Cluster-45083.13207	14.5104	81.7106	-2.4934	0.00010607	0.038113
Cluster-45083.185202	1021.41	1725.32	-0.7563	0.00010727	0.038484
Cluster-45083.79552	732.245	386.43	0.92212	0.00010775	0.038594
Cluster-45083.24239	7.0783	87.0449	-3.6203	0.00010875	0.03889
Cluster-45083.153225	365.286	166.977	1.1294	0.00010912	0.038961
Cluster-45083.118054	47.9479	4.15204	3.5296	0.00011101	0.039507
Cluster-45083.155863	1583.54	2632.12	-0.73307	0.00011094	0.039507
Cluster-45083.53503	55.1727	170.274	-1.6258	0.00011243	0.03995
Cluster-45083.130834	2236.85	1081.61	1.0483	0.00011301	0.040094
Cluster-45083.137977	179.432	60.8917	1.5591	0.00011476	0.04065
Cluster-45083.123605	307.441	131.61	1.224	0.00011525	0.04076
Cluster-45083.156589	0	27.7219	#NAME?	0.00011566	0.040838
Cluster-45083.159196	28.3989	0.423583	6.067	0.00011593	0.040869
Cluster-45083.148456	4453.52	1684.91	1.4023	0.00011699	0.041055
Cluster-45083.51903	0	27.6716	#NAME?	0.00011701	0.041055
Cluster-45083.55374	66.3638	209.752	-1.6602	0.00011665	0.041055
Cluster-45083.127022	0	27.6213	#NAME?	0.00011837	0.041379
Cluster-45083.156960	206.327	488.217	-1.2426	0.00011849	0.041379
Cluster-45083.197501	708.338	1226.41	-0.79193	0.00011846	0.041379
Cluster-45083.140437	0	30.9178	#NAME?	0.00011926	0.041586
Cluster-45083.151122	210.321	63.0896	1.7371	0.00011952	0.041609
Cluster-45083.133333	496.701	245.912	1.0142	0.00012003	0.041721
Cluster-45083.95481	340.879	651.436	-0.93437	0.00012097	0.041985
Cluster-45083.203055	53.2795	163.438	-1.6171	0.00012197	0.042265
Cluster-45083.202560	487.497	891.527	-0.87088	0.00012216	0.042267
Cluster-45083.230566	24.5959	0	Inf	0.00012282	0.042428
Cluster-45083.137900	4.90036	53.6237	-3.4519	0.0001235	0.042564
Cluster-45083.141975	563.22	285.595	0.97973	0.00012379	0.042564
Cluster-45083.159869	327.034	144.59	1.1775	0.00012364	0.042564
Cluster-45083.99288	114.934	18.6842	2.6209	0.0001243	0.042675
Cluster-45083.88632	58.9758	294.151	-2.3184	0.00012469	0.042743
Cluster-45083.164010	51.0075	162.85	-1.6748	0.00012571	0.042961
Cluster-45083.82726	384.766	179.622	1.099	0.00012559	0.042961
Cluster-45083.118651	956.148	1640.43	-0.77876	0.00012698	0.043264
Cluster-45083.141017	171.698	378.499	-1.1404	0.00012698	0.043264
Cluster-45083.142736	24.3886	0	Inf	0.00012776	0.043453
Cluster-45083.198922	8.71175	66.5705	-2.9338	0.00012792	0.043453
Cluster-45083.133222	392.586	182.7	1.1035	0.00012823	0.043491
Cluster-45083.99071	5.44485	70.6722	-3.6982	0.00012988	0.043983
Cluster-45083.192409	56.9002	0	Inf	0.00013079	0.044225
Cluster-45083.110047	24.2504	0	Inf	0.00013118	0.044289
Cluster-45083.158203	0	27.3151	#NAME?	0.00013271	0.04461
Cluster-45083.195207	24.1813	0	Inf	0.00013293	0.04461
Cluster-45083.205128	697.296	368.249	0.92109	0.00013282	0.04461
Cluster-45083.208066	23.9049	104.341	-2.1259	0.00013271	0.04461
Cluster-45083.100405	203.345	74.5134	1.4484	0.00013374	0.044747
Cluster-45083.39656	9.67084	67.8329	-2.8103	0.0001337	0.044747
Cluster-45083.200519	437.855	211.835	1.0475	0.00013404	0.044783
Cluster-45083.183183	0	27.248	#NAME?	0.00013478	0.04496
Cluster-45083.142283	13.1367	105.427	-3.0046	0.0001352	0.044966
Cluster-45083.215764	0	27.2396	#NAME?	0.00013504	0.044966
Cluster-45083.149849	212.947	440.993	-1.0503	0.00013584	0.045114
Cluster-45083.122452	357.481	147.341	1.2787	0.00013826	0.045738
Cluster-45083.169989	23.974	0	Inf	0.00013833	0.045738
Cluster-45083.37518	23.974	0	Inf	0.00013833	0.045738
Cluster-45083.128244	306.692	80.4771	1.9301	0.0001417	0.04678
Cluster-45083.97827	5.98933	57.004	-3.2506	0.00014196	0.046799
Cluster-45083.62543	87.7119	246.268	-1.4894	0.00014539	0.047859
Cluster-45083.187295	0	46.3177	#NAME?	0.00014605	0.048003
Cluster-45083.146519	24.1896	0	Inf	0.00014791	0.048543
Cluster-45083.156283	56.176	0	Inf	0.00014901	0.048835
Cluster-45083.184144	232.142	91.4195	1.3444	0.00014977	0.049009
Cluster-45083.204328	0	26.9334	#NAME?	0.0001514	0.049471

## Sheet: ASSL27H vs AL DGEs
gene_id	ASSL27H_readcount	AL_readcount	log2FoldChange	pval	padj
Cluster-45083.134552	13.1574	1826.74	-7.1173	4.6922e-131	1.0342e-125
Cluster-45083.91215	1044.85	1.19808	9.7684	5.3229e-108	5.8658e-103
Cluster-45083.139320	0.876824	715.064	-9.6716	6.8168e-76	5.0081e-71
Cluster-45083.141531	1624.81	161.014	3.335	1.1231e-53	6.1882e-49
Cluster-45083.136099	0	429.901	#NAME?	5.9919e-52	2.6412e-47
Cluster-45083.138079	735.687	29.1358	4.6582	4.7643e-50	1.7501e-45
Cluster-45083.136029	2.63047	679.769	-8.0136	4.2136e-45	1.3267e-40
Cluster-45083.133576	43.412	746.214	-4.1034	1.604e-36	4.419e-32
Cluster-45083.147948	2247.18	430.548	2.3839	6.1478e-36	1.5055e-31
Cluster-45083.121527	729.304	62.8331	3.5369	1.1115e-35	2.4496e-31
Cluster-45083.145927	252.385	0	Inf	1.3738e-34	2.7526e-30
Cluster-45083.160382	1052.06	144.96	2.8595	1.1891e-33	2.184e-29
Cluster-45083.167695	625.175	50.9498	3.6171	3.366e-32	5.7067e-28
Cluster-45083.65360	869.655	104.1	3.0625	6.1167e-32	9.6294e-28
Cluster-45083.126610	6282.85	1141.72	2.4602	2.6097e-31	3.8346e-27
Cluster-45083.160379	1861.39	398.822	2.2226	2.8596e-31	3.939e-27
Cluster-45083.131272	8459.01	2551.36	1.7292	3.0466e-31	3.9498e-27
Cluster-45083.160308	226.948	1.02947	7.7843	5.2995e-29	6.4889e-25
Cluster-45083.149038	5.2643	285.536	-5.7613	7.7691e-29	9.0121e-25
Cluster-45083.61054	199.317	0	Inf	4.653e-28	5.1276e-24
Cluster-45083.116186	2800.79	697.278	2.006	1.0207e-27	1.0712e-23
Cluster-45083.132523	0	213.038	#NAME?	1.0773e-27	1.0793e-23
Cluster-45083.144360	1661.7	373.635	2.153	2.2647e-27	2.1702e-23
Cluster-45083.148333	0	206.24	#NAME?	6.9394e-27	6.3727e-23
Cluster-45083.141679	307.648	10.4544	4.8791	1.3971e-26	1.2317e-22
Cluster-45083.139486	1174.65	227.61	2.3676	3.4829e-26	2.9524e-22
Cluster-45083.121887	1.31607	215.594	-7.3559	1.0973e-25	8.9575e-22
Cluster-45083.113350	388.551	25.9409	3.9048	1.1474e-25	9.0318e-22
Cluster-45083.132095	0	472.11	#NAME?	6.5491e-24	4.9773e-20
Cluster-45083.139227	2782.39	848.06	1.7141	5.9952e-23	4.4045e-19
Cluster-45083.167691	411.8	37.9128	3.4412	5.8617e-22	4.1674e-18
Cluster-45083.131269	2940.47	978.547	1.5873	9.254e-22	6.3736e-18
Cluster-45083.121375	5535.76	2017.63	1.4561	1.014e-21	6.7721e-18
Cluster-45083.161344	2287.5	699.018	1.7104	1.4764e-21	9.5702e-18
Cluster-45083.137624	5696.73	2070.83	1.4599	2.3441e-21	1.4761e-17
Cluster-45083.159509	145.381	0	Inf	8.0826e-21	4.9483e-17
Cluster-45083.118251	0	153.524	#NAME?	1.0953e-20	6.3753e-17
Cluster-45083.142031	1907.97	531.206	1.8447	1.0992e-20	6.3753e-17
Cluster-45083.137216	3627.18	9396.7	-1.3733	6.709e-20	3.7914e-16
Cluster-45083.121267	163.164	875.439	-2.4237	7.4856e-20	4.1246e-16
Cluster-45083.137908	7032.99	2426.7	1.5351	1.3063e-19	7.0219e-16
Cluster-45083.110723	213.141	8.2358	4.6938	1.9303e-19	1.0129e-15
Cluster-45083.139120	19539.2	8087.12	1.2727	2.1878e-19	1.0959e-15
Cluster-45083.214134	256.777	13.7647	4.2215	2.1604e-19	1.0959e-15
Cluster-45083.133865	2018.93	418.878	2.269	2.7665e-19	1.355e-15
Cluster-45083.156724	457.63	61.1646	2.9034	3.7305e-19	1.7874e-15
Cluster-45083.142535	1002.98	249.779	2.0056	6.9878e-19	3.2768e-15
Cluster-45083.119227	649.494	124.566	2.3824	1.0719e-18	4.9218e-15
Cluster-45083.137710	16892.4	7178.45	1.2346	2.1684e-18	9.7534e-15
Cluster-45083.182466	201.747	0	Inf	2.2865e-18	1.0079e-14
Cluster-45083.214130	348.662	34.2032	3.3496	2.6115e-18	1.1286e-14
Cluster-45083.92259	773.606	174.859	2.1454	3.0632e-18	1.2983e-14
Cluster-45083.141021	23.2434	296.967	-3.6754	3.6381e-18	1.5129e-14
Cluster-45083.140158	1581.43	486.557	1.7006	4.4608e-18	1.8207e-14
Cluster-45083.138922	1392.93	4968.73	-1.8348	7.532e-18	3.0183e-14
Cluster-45083.140652	2185.52	745.37	1.5519	7.7734e-18	3.0594e-14
Cluster-45083.136652	399.968	51.2338	2.9647	8.6782e-18	3.3556e-14
Cluster-45083.157598	389.655	50.6748	2.9429	9.7744e-18	3.7142e-14
Cluster-45083.146912	1716.3	553.641	1.6323	1.6003e-17	5.978e-14
Cluster-45083.133764	137.925	1.54421	6.4809	5.3699e-17	1.9726e-13
Cluster-45083.121008	1694.58	562.702	1.5905	1.6039e-16	5.795e-13
Cluster-45083.142145	3530.43	1005.86	1.8114	4.7341e-16	1.6829e-12
Cluster-45083.140494	563.115	2159.98	-1.9395	5.0457e-16	1.7652e-12
Cluster-45083.88239	121.473	1.02947	6.8826	6.9972e-16	2.4097e-12
Cluster-45083.139393	1720.46	594.438	1.5332	9.3545e-16	3.1719e-12
Cluster-45083.138178	8168.63	3557.52	1.1992	1.1202e-15	3.7407e-12
Cluster-45083.141791	7772.26	3418.99	1.1848	1.4347e-15	4.7195e-12
Cluster-45083.160371	1130.77	273.298	2.0488	1.5042e-15	4.8754e-12
Cluster-45083.182583	105.473	0	Inf	1.8972e-15	6.0601e-12
Cluster-45083.112213	288.349	29.9167	3.2688	2.0537e-15	6.4662e-12
Cluster-45083.111143	1516.12	200.764	2.9168	2.4242e-15	7.5253e-12
Cluster-45083.171223	418.159	71.8055	2.5419	2.7334e-15	8.3673e-12
Cluster-45083.154282	4529.18	1930.57	1.2302	3.1453e-15	9.4962e-12
Cluster-45083.115383	1021.83	298.989	1.773	3.478e-15	1.0359e-11
Cluster-45083.138336	1069.65	321.718	1.7333	4.1139e-15	1.2089e-11
Cluster-45083.144637	654.525	162.274	2.012	4.9496e-15	1.4167e-11
Cluster-45083.153655	1138.49	354.891	1.6817	4.8994e-15	1.4167e-11
Cluster-45083.119224	431.76	76.5978	2.4949	5.2328e-15	1.4786e-11
Cluster-45083.213509	0	108.662	#NAME?	6.8557e-15	1.9126e-11
Cluster-45083.105992	379.144	34.709	3.4494	1.0156e-14	2.7979e-11
Cluster-45083.94833	289.673	33.8127	3.0988	1.3711e-14	3.7307e-11
Cluster-45083.104691	305.459	36.6526	3.059	1.3951e-14	3.7498e-11
Cluster-45083.122460	2063.39	781.659	1.4004	1.5974e-14	4.2419e-11
Cluster-45083.160797	428.676	80.1299	2.4195	1.8081e-14	4.744e-11
Cluster-45083.154878	332.631	1056.07	-1.6667	1.8648e-14	4.8354e-11
Cluster-45083.140890	98.6796	0	Inf	2.3093e-14	5.9183e-11
Cluster-45083.135738	2115.83	816.795	1.3732	2.4285e-14	6.1522e-11
Cluster-45083.134905	3607.44	1574.32	1.1962	2.6784e-14	6.708e-11
Cluster-45083.149340	0	105.192	#NAME?	3.3649e-14	8.3329e-11
Cluster-45083.190070	95.604	0	Inf	3.7544e-14	9.1942e-11
Cluster-45083.160365	536.77	127.565	2.0731	3.8572e-14	9.3421e-11
Cluster-45083.123769	0	102.725	#NAME?	4.0854e-14	9.7872e-11
Cluster-45083.135551	4548.36	1213.39	1.9063	5.365e-14	1.2714e-10
Cluster-45083.158035	0	176.501	#NAME?	8.3731e-14	1.9632e-10
Cluster-45083.118648	118.417	0	Inf	8.8551e-14	2.0544e-10
Cluster-45083.139479	2347.42	786.461	1.5776	1.12e-13	2.5713e-10
Cluster-45083.138913	45022.6	20755.3	1.1172	1.3685e-13	3.1094e-10
Cluster-45083.44390	157.227	6.7359	4.5448	1.6718e-13	3.7597e-10
Cluster-45083.98058	544.667	134.053	2.0226	1.9577e-13	4.3583e-10
Cluster-45083.180538	1282.81	238.997	2.4243	2.2929e-13	5.0535e-10
Cluster-45083.128361	1352.54	238.473	2.5038	2.3863e-13	5.2073e-10
Cluster-45083.146755	1827.83	553.597	1.7232	2.5854e-13	5.5864e-10
Cluster-45083.140286	4765.39	1925.42	1.3074	3.0376e-13	6.4998e-10
Cluster-45083.136442	7276.94	3262.92	1.1572	3.2787e-13	6.9484e-10
Cluster-45083.135319	2848.32	1187.39	1.2623	3.829e-13	8.0372e-10
Cluster-45083.146936	87.2716	0	Inf	5.3249e-13	1.1072e-09
Cluster-45083.139721	11775.6	5848.35	1.0097	8.0902e-13	1.651e-09
Cluster-45083.95002	572.766	144.037	1.9915	8.0362e-13	1.651e-09
Cluster-45083.133370	377.149	1081.54	-1.5199	8.1993e-13	1.6579e-09
Cluster-45083.143498	3570.94	1584.62	1.1722	8.5559e-13	1.7143e-09
Cluster-45083.137107	30110.1	15443.6	0.96324	1.0464e-12	2.0777e-09
Cluster-45083.189615	909.752	283.37	1.6828	1.3794e-12	2.7145e-09
Cluster-45083.131973	4069.88	1306.88	1.6389	1.4215e-12	2.7725e-09
Cluster-45083.163357	332.87	58.2094	2.5156	1.716e-12	3.3176e-09
Cluster-45083.132216	2465.2	438.163	2.4922	2.0381e-12	3.906e-09
Cluster-45083.61053	16.2279	211.423	-3.7036	2.4132e-12	4.585e-09
Cluster-45083.94389	186.831	16.6313	3.4898	2.9746e-12	5.6034e-09
Cluster-45083.123383	0	87.7623	#NAME?	3.5746e-12	6.6765e-09
Cluster-45083.136638	0	87.0079	#NAME?	3.9489e-12	7.3137e-09
Cluster-45083.164269	724.939	209.958	1.7878	4.752e-12	8.7278e-09
Cluster-45083.138679	76934.4	36383	1.0804	5.1173e-12	9.321e-09
Cluster-45083.211481	180.241	14.7853	3.6077	5.273e-12	9.526e-09
Cluster-45083.210367	178.06	13.9333	3.6758	5.7219e-12	1.0253e-08
Cluster-45083.147148	231.773	26.42	3.133	5.9676e-12	1.0607e-08
Cluster-45083.82426	0	110.792	#NAME?	7.2019e-12	1.2698e-08
Cluster-45083.107220	0	84.4875	#NAME?	7.7777e-12	1.3605e-08
Cluster-45083.115809	30.0392	241.419	-3.0066	7.8884e-12	1.369e-08
Cluster-45083.145640	846.85	285.891	1.5666	8.2849e-12	1.4266e-08
Cluster-45083.99319	0	83.1651	#NAME?	1.0562e-11	1.8045e-08
Cluster-45083.147949	4170.08	1775.46	1.2319	1.1479e-11	1.946e-08
Cluster-45083.134341	773.401	162.523	2.2506	1.2452e-11	2.052e-08
Cluster-45083.143276	3841.67	1856.75	1.049	1.2476e-11	2.052e-08
Cluster-45083.146758	1008	367.307	1.4564	1.2441e-11	2.052e-08
Cluster-45083.146768	0	82.1799	#NAME?	1.2272e-11	2.052e-08
Cluster-45083.96703	371.007	79.7305	2.2182	1.3707e-11	2.2377e-08
Cluster-45083.133035	1433.57	382.705	1.9053	1.5501e-11	2.5121e-08
Cluster-45083.70959	179.587	15.9301	3.4949	1.6095e-11	2.5893e-08
Cluster-45083.130056	3005.03	1099.53	1.4505	1.8676e-11	2.9827e-08
Cluster-45083.191673	445.368	77.4941	2.5228	2.2643e-11	3.5903e-08
Cluster-45083.132215	304.586	53.1685	2.5182	2.3707e-11	3.7321e-08
Cluster-45083.146792	776.468	251.829	1.6245	2.7497e-11	4.2981e-08
Cluster-45083.141907	127.191	0	Inf	4.1175e-11	6.3908e-08
Cluster-45083.143433	3.94822	109.337	-4.7914	5.0567e-11	7.7937e-08
Cluster-45083.139935	1400.56	379.545	1.8837	5.1748e-11	7.9203e-08
Cluster-45083.163182	73.68	0	Inf	5.5076e-11	8.3714e-08
Cluster-45083.137268	2362.43	1040.44	1.1831	7.3561e-11	1.1105e-07
Cluster-45083.104202	304.808	46.8408	2.7021	8.2179e-11	1.2314e-07
Cluster-45083.140289	71.4838	0	Inf	8.2689e-11	1.2314e-07
Cluster-45083.213000	0	75.9588	#NAME?	8.3445e-11	1.2343e-07
Cluster-45083.211110	0	76.2606	#NAME?	9.016e-11	1.3247e-07
Cluster-45083.121487	0	76.6156	#NAME?	9.2313e-11	1.3474e-07
Cluster-45083.139760	71.2658	0	Inf	9.9284e-11	1.4396e-07
Cluster-45083.178297	507.63	144.001	1.8177	1.0152e-10	1.4624e-07
Cluster-45083.141495	1129.69	452.354	1.3204	1.1136e-10	1.5937e-07
Cluster-45083.137697	8740.85	16487.5	-0.91553	1.229e-10	1.7476e-07
Cluster-45083.123101	1126.82	466.314	1.2729	1.346e-10	1.9016e-07
Cluster-45083.135698	4585.09	2266.76	1.0163	1.3757e-10	1.9312e-07
Cluster-45083.138727	865.015	1942.74	-1.1673	1.5058e-10	2.1005e-07
Cluster-45083.180019	0	74.1395	#NAME?	1.5759e-10	2.1844e-07
Cluster-45083.171375	100.866	2.79552	5.1732	1.66e-10	2.2867e-07
Cluster-45083.121534	388.984	97.4978	1.9963	1.673e-10	2.2902e-07
Cluster-45083.44388	179.154	18.4417	3.2802	1.8132e-10	2.4668e-07
Cluster-45083.163703	734.61	110.952	2.727	2.0651e-10	2.7923e-07
Cluster-45083.150003	3416.41	1046.55	1.7068	2.1843e-10	2.9354e-07
Cluster-45083.145896	1409.96	599.461	1.2339	2.5012e-10	3.341e-07
Cluster-45083.126007	327.589	69.5333	2.2361	2.6014e-10	3.4538e-07
Cluster-45083.69726	244.051	41.0634	2.5713	3.0655e-10	4.0457e-07
Cluster-45083.138450	19240.4	9989.52	0.94565	3.3281e-10	4.3661e-07
Cluster-45083.128054	1092.87	2287.44	-1.0656	3.8627e-10	5.0375e-07
Cluster-45083.95473	1724.51	200.436	3.105	4.5459e-10	5.8936e-07
Cluster-45083.192283	65.3427	0	Inf	5.3099e-10	6.8439e-07
Cluster-45083.143546	72.1393	324.806	-2.1707	5.6325e-10	7.2174e-07
Cluster-45083.111948	86.8257	0	Inf	6.0968e-10	7.7672e-07
Cluster-45083.137975	1670.21	750.127	1.1548	6.9969e-10	8.8626e-07
Cluster-45083.147652	63.5857	0	Inf	7.4226e-10	9.3482e-07
Cluster-45083.126993	2.63215	105.077	-5.3191	7.5409e-10	9.4433e-07
Cluster-45083.138481	1252.72	2569.31	-1.0363	7.7382e-10	9.6355e-07
Cluster-45083.127405	1519.33	701.814	1.1143	7.9688e-10	9.867e-07
Cluster-45083.111947	0	69.4182	#NAME?	8.0609e-10	9.8818e-07
Cluster-45083.137010	183.296	595.539	-1.7	8.0705e-10	9.8818e-07
Cluster-45083.160457	169.952	2.74229	5.9536	8.9623e-10	1.0913e-06
Cluster-45083.104145	0	224.061	#NAME?	9.4644e-10	1.1422e-06
Cluster-45083.129897	3791.47	1523.97	1.3149	9.4842e-10	1.1422e-06
Cluster-45083.136892	5001.27	10642.5	-1.0895	9.8293e-10	1.1774e-06
Cluster-45083.122099	35.5114	247.694	-2.8022	1.1043e-09	1.3157e-06
Cluster-45083.149102	515.073	161.573	1.6726	1.164e-09	1.3793e-06
Cluster-45083.163476	82.885	2.05895	5.3311	1.197e-09	1.4108e-06
Cluster-45083.68560	361.808	91.9067	1.977	1.2826e-09	1.5036e-06
Cluster-45083.53787	295.156	62.7177	2.2345	1.3405e-09	1.5632e-06
Cluster-45083.168173	0	115.975	#NAME?	1.3927e-09	1.6156e-06
Cluster-45083.90718	0	66.3031	#NAME?	1.4989e-09	1.7296e-06
Cluster-45083.189614	426.922	121.175	1.8169	1.7142e-09	1.9677e-06
Cluster-45083.139291	6312.36	3427.54	0.88101	1.8107e-09	2.0677e-06
Cluster-45083.145545	142.535	12.966	3.4585	1.9327e-09	2.1957e-06
Cluster-45083.179545	61.3961	0	Inf	1.969e-09	2.2255e-06
Cluster-45083.172249	0	65.4511	#NAME?	2.0392e-09	2.2931e-06
Cluster-45083.165501	0	66.2766	#NAME?	2.0844e-09	2.332e-06
Cluster-45083.111142	785.258	149.699	2.3911	2.2747e-09	2.532e-06
Cluster-45083.183384	265.976	55.4582	2.2618	2.4214e-09	2.6684e-06
Cluster-45083.66207	237.023	23.8109	3.3153	2.4103e-09	2.6684e-06
Cluster-45083.106971	1264.43	70.8557	4.1575	2.4526e-09	2.6893e-06
Cluster-45083.107374	1.09645	76.864	-6.1314	2.4839e-09	2.7102e-06
Cluster-45083.135546	403.047	86.4932	2.2203	2.5344e-09	2.7516e-06
Cluster-45083.101110	646.643	229.997	1.4914	2.5903e-09	2.7985e-06
Cluster-45083.120108	458.31	69.0454	2.7307	2.7406e-09	2.9465e-06
Cluster-45083.142342	14531.9	8064.45	0.84958	3.0206e-09	3.2161e-06
Cluster-45083.151431	0	64.4305	#NAME?	3.0068e-09	3.2161e-06
Cluster-45083.126973	1513.2	724.134	1.0633	3.2536e-09	3.4475e-06
Cluster-45083.139446	787.622	308.583	1.3518	3.3351e-09	3.517e-06
Cluster-45083.116714	733.035	276.483	1.4067	3.3887e-09	3.5565e-06
Cluster-45083.44247	444.03	130.645	1.765	3.6435e-09	3.8058e-06
Cluster-45083.132214	188.355	30.4049	2.6311	3.8739e-09	4.0274e-06
Cluster-45083.133685	1134.33	499.541	1.1832	4.1672e-09	4.3119e-06
Cluster-45083.162076	405.669	75.9326	2.4175	4.4304e-09	4.5629e-06
Cluster-45083.139683	292.952	67.1639	2.1249	4.6632e-09	4.7615e-06
Cluster-45083.173077	153.94	17.3679	3.1479	4.6665e-09	4.7615e-06
Cluster-45083.142184	325.841	83.6266	1.9621	5.2619e-09	5.3444e-06
Cluster-45083.144625	660.248	240.745	1.4555	5.3904e-09	5.4497e-06
Cluster-45083.107925	10.5219	136.041	-3.6926	5.9076e-09	5.9308e-06
Cluster-45083.137926	66.227	0	Inf	5.9312e-09	5.9308e-06
Cluster-45083.65396	239.891	46.7787	2.3585	5.947e-09	5.9308e-06
Cluster-45083.141430	62.6988	645.743	-3.3645	6.3823e-09	6.3363e-06
Cluster-45083.147140	333.078	89.9278	1.889	7.4461e-09	7.3593e-06
Cluster-45083.134524	758.454	310.261	1.2896	7.5995e-09	7.4774e-06
Cluster-45083.218283	57.2299	0	Inf	7.6411e-09	7.4849e-06
Cluster-45083.124296	0	62.0522	#NAME?	7.7166e-09	7.5254e-06
Cluster-45083.214107	0	60.5966	#NAME?	8.9626e-09	8.702e-06
Cluster-45083.113544	86.176	2.79552	4.9461	9.1215e-09	8.8174e-06
Cluster-45083.155538	586.335	215.816	1.4419	1.0007e-08	9.5888e-06
Cluster-45083.37196	55.4721	0	Inf	9.9917e-09	9.5888e-06
Cluster-45083.103034	168.86	0	Inf	1.035e-08	9.8386e-06
Cluster-45083.129192	3080.36	5636.69	-0.87175	1.0356e-08	9.8386e-06
Cluster-35937.0	97.3643	5.66211	4.104	1.0816e-08	1.0231e-05
Cluster-45083.112214	383.747	86.5018	2.1494	1.0998e-08	1.0359e-05
Cluster-45083.144337	0	60.6766	#NAME?	1.1138e-08	1.0446e-05
Cluster-45083.146218	2407.44	1251.84	0.94345	1.1297e-08	1.055e-05
Cluster-45083.159705	0	85.0819	#NAME?	1.1632e-08	1.0817e-05
Cluster-45083.98729	0	60.3926	#NAME?	1.2357e-08	1.1443e-05
Cluster-45083.134627	3466.03	1872.47	0.88834	1.6217e-08	1.4955e-05
Cluster-45083.141429	565.933	175.658	1.6879	1.659e-08	1.5236e-05
Cluster-45083.146398	1152.12	350.134	1.7183	1.672e-08	1.5291e-05
Cluster-45083.65284	71.488	1.31346	5.7663	1.6837e-08	1.5334e-05
Cluster-45083.138279	88.1468	4.17113	4.4014	1.7022e-08	1.5439e-05
Cluster-45083.137044	3308.92	1740.31	0.92702	1.7263e-08	1.5594e-05
Cluster-45083.102080	55.9189	0	Inf	1.7423e-08	1.5673e-05
Cluster-45083.175510	55.0387	0	Inf	1.7748e-08	1.5901e-05
Cluster-45083.114275	577.37	135.073	2.0958	1.9524e-08	1.7421e-05
Cluster-45083.45166	1667.93	173.989	3.261	1.9873e-08	1.7661e-05
Cluster-45083.192569	0	65.6108	#NAME?	2.07e-08	1.8322e-05
Cluster-45083.169496	638.521	250.152	1.3519	2.083e-08	1.8363e-05
Cluster-45083.130802	235.723	47.6217	2.3074	2.0929e-08	1.8377e-05
Cluster-45083.150311	129.586	12.3802	3.3878	2.3366e-08	2.0436e-05
Cluster-45083.144976	1432.32	574.844	1.3171	2.4263e-08	2.1136e-05
Cluster-45083.126777	85.7309	3.59425	4.5761	2.4774e-08	2.1497e-05
Cluster-45083.159911	355.668	103.107	1.7864	2.5463e-08	2.2008e-05
Cluster-45083.57905	346.248	98.554	1.8128	2.6327e-08	2.2666e-05
Cluster-45083.98984	54.8233	0	Inf	2.6638e-08	2.2844e-05
Cluster-45083.163351	523.176	191.41	1.4506	2.7759e-08	2.3713e-05
Cluster-45083.156544	2880.68	1512.63	0.92935	2.8225e-08	2.3926e-05
Cluster-45083.94830	321.035	73.11	2.1346	2.8223e-08	2.3926e-05
Cluster-45083.136811	2028.91	775.209	1.388	2.8775e-08	2.4299e-05
Cluster-45083.129693	91.8888	312.932	-1.7679	3.167e-08	2.6642e-05
Cluster-45083.22183	53.0655	0	Inf	3.4339e-08	2.8777e-05
Cluster-45083.90706	958.036	421.461	1.1847	3.519e-08	2.9378e-05
Cluster-45083.100602	53.9465	0	Inf	3.6335e-08	3.022e-05
Cluster-45083.156068	14.906	144.552	-3.2776	4.0766e-08	3.3778e-05
Cluster-45083.139216	3522.57	1406.24	1.3248	4.2183e-08	3.4821e-05
Cluster-45083.80391	809.553	345.316	1.2292	4.3197e-08	3.5524e-05
Cluster-45083.80010	73.903	0	Inf	4.7663e-08	3.9052e-05
Cluster-45083.132756	1491.69	739.532	1.0123	4.8137e-08	3.9294e-05
Cluster-45083.134988	903.181	408.167	1.1459	4.8645e-08	3.9562e-05
Cluster-45083.183057	51.5289	0	Inf	4.9369e-08	4.0003e-05
Cluster-45083.201768	105.256	8.57301	3.618	5.0085e-08	4.0435e-05
Cluster-45083.125405	51.5298	0	Inf	5.3012e-08	4.2486e-05
Cluster-45083.58163	51.5298	0	Inf	5.3012e-08	4.2486e-05
Cluster-45083.162571	91.4387	5.83072	3.9711	5.3608e-08	4.2808e-05
Cluster-45083.71711	0	156.621	#NAME?	5.6288e-08	4.4787e-05
Cluster-45083.137965	4192.96	7819.6	-0.89913	5.6597e-08	4.487e-05
Cluster-45083.61553	50.8709	0	Inf	6.01e-08	4.7476e-05
Cluster-45083.133444	1129.25	501.263	1.1717	6.0908e-08	4.7943e-05
Cluster-45083.189754	50.2112	0	Inf	6.3605e-08	4.9888e-05
Cluster-45083.174495	0	54.4376	#NAME?	6.4927e-08	5.0744e-05
Cluster-45083.142746	685.479	271.363	1.3369	6.5435e-08	5.096e-05
Cluster-45083.121942	51.0922	0	Inf	6.6505e-08	5.1611e-05
Cluster-45083.169492	919.643	410.341	1.1643	6.8821e-08	5.3221e-05
Cluster-45083.151674	283.296	74.9293	1.9187	7.2258e-08	5.5684e-05
Cluster-45083.180540	499.759	73.6869	2.7618	7.4913e-08	5.7528e-05
Cluster-45083.145370	412.674	136.564	1.5954	7.5267e-08	5.76e-05
Cluster-45083.201880	85.0796	5.14737	4.0469	7.8136e-08	5.9589e-05
Cluster-45083.89864	0.876824	65.8151	-6.23	7.8444e-08	5.9617e-05
Cluster-45083.94825	169.94	28.0441	2.5993	8.1902e-08	6.2031e-05
Cluster-45083.136173	868.984	383.93	1.1785	8.3004e-08	6.2651e-05
Cluster-45083.176111	319.937	86.2803	1.8907	8.4008e-08	6.3192e-05
Cluster-45083.152073	749.912	328.383	1.1913	8.6173e-08	6.46e-05
Cluster-45083.127406	2314.19	1266.57	0.86958	8.712e-08	6.5088e-05
Cluster-45083.116187	153.274	22.2134	2.7866	9.0062e-08	6.7059e-05
Cluster-45083.108883	924.913	411.219	1.1694	9.6376e-08	7.1374e-05
Cluster-45083.139267	4083.68	1809.17	1.1745	9.6713e-08	7.1374e-05
Cluster-45083.151024	5643.02	3239.35	0.80076	9.6829e-08	7.1374e-05
Cluster-45083.140176	641.376	264.893	1.2758	1.0159e-07	7.4633e-05
Cluster-45083.220855	24.9995	156.115	-2.6426	1.0393e-07	7.6098e-05
Cluster-45083.206754	0	52.3076	#NAME?	1.0472e-07	7.6424e-05
Cluster-45083.53788	101.527	7.99613	3.6664	1.1072e-07	8.054e-05
Cluster-45083.138315	1254.46	612.569	1.0341	1.1476e-07	8.3201e-05
Cluster-45083.165335	2049.53	1107.6	0.88785	1.153e-07	8.3317e-05
Cluster-45083.134384	94.5067	323.519	-1.7754	1.2001e-07	8.6162e-05
Cluster-45083.198624	0	52.0858	#NAME?	1.2002e-07	8.6162e-05
Cluster-45083.138202	1622.84	836.914	0.95537	1.2184e-07	8.7185e-05
Cluster-45083.146232	1052.72	509.108	1.0481	1.2539e-07	8.9439e-05
Cluster-45083.184942	277.164	71.7787	1.9491	1.2731e-07	9.0514e-05
Cluster-45083.123715	696.438	285.926	1.2844	1.382e-07	9.7943e-05
Cluster-45083.139150	454.795	959.501	-1.0771	1.464e-07	0.00010342
Cluster-45083.83377	0	52.0504	#NAME?	1.5282e-07	0.0001076
Cluster-45083.126323	984.547	455.717	1.1113	1.6112e-07	0.00011309
Cluster-45083.144938	146.484	408.779	-1.4806	1.7174e-07	0.00012016
Cluster-45083.141197	2770.36	1498.69	0.88637	1.7279e-07	0.00012052
Cluster-45083.142737	221.687	47.95	2.2089	1.9784e-07	0.00013712
Cluster-45083.147963	2206.32	3884.03	-0.81591	1.9785e-07	0.00013712
Cluster-45083.128151	1259.8	241.02	2.386	2.0743e-07	0.00014332
Cluster-45083.127166	6146.99	3572.74	0.78285	2.1479e-07	0.00014794
Cluster-45083.134311	47.8045	0	Inf	2.211e-07	0.0001518
Cluster-45083.100724	78.9343	290.452	-1.8796	2.3298e-07	0.00015947
Cluster-45083.139480	3106.46	1771.49	0.81031	2.3666e-07	0.00016148
Cluster-45083.138584	451.042	168.176	1.4233	2.4103e-07	0.00016396
Cluster-45083.156011	1950.73	1021.11	0.93387	2.4342e-07	0.00016507
Cluster-45083.76388	8.55448	93.1759	-3.4452	2.5994e-07	0.00017574
Cluster-45083.159746	666.589	287.612	1.2127	2.6239e-07	0.00017685
Cluster-45083.156649	0	55.9018	#NAME?	2.7019e-07	0.00018156
Cluster-45083.151668	2819.8	1270.16	1.1506	2.7672e-07	0.00018538
Cluster-45083.68662	204.594	34.5936	2.5642	2.8265e-07	0.00018877
Cluster-45083.138945	118.418	348.564	-1.5575	3.014e-07	0.00020069
Cluster-45083.163362	356.754	116.445	1.6153	3.0979e-07	0.00020565
Cluster-45083.43627	0	49.0063	#NAME?	3.2445e-07	0.00021474
Cluster-45083.116876	46.0483	0	Inf	3.3107e-07	0.00021782
Cluster-45083.152312	2076.93	3815.1	-0.87727	3.3014e-07	0.00021782
Cluster-45083.150361	1776.62	833.585	1.0917	3.3359e-07	0.00021882
Cluster-45083.128463	454.777	163.774	1.4735	3.3884e-07	0.0002216
Cluster-45083.151627	0	49.4234	#NAME?	3.4383e-07	0.0002242
Cluster-45083.129954	16.2212	138.881	-3.0979	3.5986e-07	0.00023396
Cluster-45083.171413	133.318	390.728	-1.5513	3.7309e-07	0.00024185
Cluster-45083.145275	44.9494	0	Inf	3.8065e-07	0.00024602
Cluster-45083.73435	20.3941	136.307	-2.7406	3.8707e-07	0.00024945
Cluster-45083.122886	195.382	41.4716	2.2361	3.8908e-07	0.00025001
Cluster-45083.143503	1630.54	814.655	1.0011	3.9055e-07	0.00025022
Cluster-45083.199398	55.0362	0.798721	6.1065	3.9274e-07	0.00025089
Cluster-45083.154214	563.308	1156.53	-1.0378	4.112e-07	0.00026193
Cluster-45083.185700	44.2905	0	Inf	4.3273e-07	0.00027485
Cluster-45083.81406	67.7552	2.39616	4.8215	4.6732e-07	0.00029597
Cluster-45083.180580	20.3991	122.924	-2.5912	4.7438e-07	0.00029948
Cluster-45083.223548	0	47.8082	#NAME?	4.7558e-07	0.00029948
Cluster-45083.119258	76.7514	4.05575	4.2422	5.1246e-07	0.00032178
Cluster-45083.135242	717.686	323.324	1.1504	5.2034e-07	0.0003258
Cluster-45083.147076	2657.96	4643.93	-0.80503	5.2454e-07	0.0003275
Cluster-45083.128966	1416.08	726.583	0.9627	5.2893e-07	0.00032931
Cluster-45083.90367	0	46.9384	#NAME?	5.4256e-07	0.00033684
Cluster-45083.148779	244.933	65.2914	1.9074	5.4413e-07	0.00033687
Cluster-45083.141539	158.974	28.0352	2.5035	5.5753e-07	0.0003442
Cluster-45083.160370	327.145	110.091	1.5712	6.1517e-07	0.00037872
[truncated: 691 more rows]

## Sheet: ASSR27H vs AR DGEs
gene_id	ASSR27H_readcount	AR_readcount	log2FoldChange	pval	padj
[truncated: 1,200 more rows]
