# Supplementary material for: Transcriptome analysis reveals the impact of arbuscular mycorrhizal symbiosis on Sesbania cannabina expose to high salinity
Source: Sci Rep. 2019 Feb 26;9:2780. doi: 10.1038/s41598-019-39463-0 (PMC6391373; doi:10.1038/s41598-019-39463-0)
Supplement: Supplementary file 4 — Supplementary Dataset 3 [file 41598_2019_39463_MOESM4_ESM.xls]

GO_accession	Description	Term_type	Over_represented_pValue	Corrected_pValue	DEG_item	DEG_list	Bg_item	Bg_list	Gene_names
GO:0055114	oxidation-reduction process	biological_process	1.40E-31	8.12E-28	376	2082	12386	129897	Cluster-45083.144095,Cluster-45083.138689,Cluster-45083.142408,Cluster-45083.183228,Cluster-45083.139080,Cluster-45083.45467,Cluster-45083.148568,Cluster-45083.182653,Cluster-45083.135854,Cluster-45083.134428,Cluster-45083.140047,Cluster-45083.152646,Cluster-45083.64508,Cluster-45083.152783,Cluster-45083.149871,Cluster-45083.153202,Cluster-45083.141388,Cluster-45083.147423,Cluster-45083.138775,Cl…
GO:0016491	oxidoreductase activity	molecular_function	1.10E-29	3.19E-26	367	2082	12257	129897	Cluster-45083.144423,Cluster-45083.149853,Cluster-45083.162653,Cluster-45083.163228,Cluster-45083.136208,Cluster-45083.133345,Cluster-45083.96856,Cluster-45083.138588,Cluster-45083.163443,Cluster-45083.197474,Cluster-45083.138095,Cluster-45083.95077,Cluster-45083.138620,Cluster-45083.201888,Cluster-45083.146393,Cluster-45083.145323,Cluster-45083.140271,Cluster-45083.207376,Cluster-45083.155113,Cl…
GO:0009521	photosystem	cellular_component	1.96E-23	3.78E-20	72	2082	1014	129897	Cluster-45083.138476,Cluster-45083.152646,Cluster-45083.132558,Cluster-45083.138795,Cluster-45083.124520,Cluster-45083.135190,Cluster-45083.163228,Cluster-45083.138943,Cluster-45083.138564,Cluster-45083.138689,Cluster-45083.163236,Cluster-45083.137738,Cluster-45083.138478,Cluster-45083.138780,Cluster-45083.136269,Cluster-45083.137711,Cluster-45083.138401,Cluster-45083.99989,Cluster-45083.138151,C…
GO:0009579	thylakoid	cellular_component	8.17E-23	1.18E-19	82	2082	1304	129897	Cluster-45083.136724,Cluster-45083.129973,Cluster-45083.138797,Cluster-45083.139294,Cluster-45083.141575,Cluster-45083.138565,Cluster-45083.126497,Cluster-45083.137953,Cluster-45083.139895,Cluster-45083.136348,Cluster-45083.99992,Cluster-45083.137928,Cluster-45083.139771,Cluster-45083.139767,Cluster-45083.138898,Cluster-45083.132507,Cluster-45083.132834,Cluster-45083.138225,Cluster-45083.136951,C…
GO:0044436	thylakoid part	cellular_component	2.40E-22	2.78E-19	81	2082	1300	129897	Cluster-45083.138564,Cluster-45083.138455,Cluster-45083.163228,Cluster-45083.138943,Cluster-45083.124520,Cluster-45083.135190,Cluster-45083.138795,Cluster-45083.138476,Cluster-45083.152646,Cluster-45083.132558,Cluster-45083.138151,Cluster-45083.99989,Cluster-45083.137711,Cluster-45083.138401,Cluster-45083.138478,Cluster-45083.136269,Cluster-45083.138780,Cluster-45083.137738,Cluster-45083.163236,C…
GO:0034357	photosynthetic membrane	cellular_component	3.81E-22	3.68E-19	74	2082	1125	129897	Cluster-45083.137953,Cluster-45083.139294,Cluster-45083.138797,Cluster-45083.126497,Cluster-45083.141575,Cluster-45083.138565,Cluster-45083.129973,Cluster-45083.136724,Cluster-45083.132834,Cluster-45083.138225,Cluster-45083.136951,Cluster-45083.132507,Cluster-45083.138898,Cluster-45083.139767,Cluster-45083.99992,Cluster-45083.139771,Cluster-45083.137928,Cluster-45083.64119,Cluster-45083.138131,Cl…
GO:0044710	single-organism metabolic process	biological_process	1.02E-21	8.40E-19	751	2082	32725	129897	Cluster-45083.139630,Cluster-45083.24241,Cluster-45083.117052,Cluster-45083.147704,Cluster-45083.133128,Cluster-45083.109379,Cluster-45083.64327,Cluster-45083.141431,Cluster-45083.109284,Cluster-45083.136112,Cluster-45083.79239,Cluster-45083.106582,Cluster-45083.121375,Cluster-45083.134229,Cluster-45083.151810,Cluster-45083.138849,Cluster-45083.93165,Cluster-45083.141372,Cluster-45083.132042,Clus…
GO:0015979	photosynthesis	biological_process	1.80E-20	1.30E-17	77	2082	1291	129897	Cluster-45083.143011,Cluster-45083.137107,Cluster-45083.136223,Cluster-45083.131868,Cluster-45083.137456,Cluster-45083.139797,Cluster-45083.138316,Cluster-45083.138398,Cluster-45083.149634,Cluster-45083.138161,Cluster-45083.140135,Cluster-45083.143845,Cluster-45083.138131,Cluster-45083.64119,Cluster-45083.140389,Cluster-45083.137562,Cluster-45083.81029,Cluster-45083.177772,Cluster-45083.152650,Cl…
GO:0044711	single-organism biosynthetic process	biological_process	4.72E-16	3.04E-13	263	2082	9480	129897	Cluster-45083.132082,Cluster-45083.132732,Cluster-45083.94579,Cluster-45083.139697,Cluster-45083.156168,Cluster-45083.162363,Cluster-45083.144425,Cluster-45083.152525,Cluster-45083.138055,Cluster-45083.136025,Cluster-45083.128020,Cluster-45083.140440,Cluster-45083.147623,Cluster-45083.121971,Cluster-45083.150058,Cluster-45083.69089,Cluster-45083.136977,Cluster-45083.128887,Cluster-45083.136733,Cl…
GO:0009654	photosystem II oxygen evolving complex	cellular_component	1.83E-15	1.06E-12	22	2082	149	129897	Cluster-45083.132507,Cluster-45083.138780,Cluster-45083.138898,Cluster-45083.99992,Cluster-45083.139771,Cluster-45083.140389,Cluster-45083.137928,Cluster-45083.99989,Cluster-45083.138225,Cluster-45083.137707,Cluster-45083.137711,Cluster-45083.141303,Cluster-45083.138316,Cluster-45083.138795,Cluster-45083.141575,Cluster-45083.138565,Cluster-45083.138476,Cluster-45083.137107,Cluster-45083.138310,Cl…
GO:0042651	thylakoid membrane	cellular_component	3.97E-14	2.09E-11	29	2082	301	129897	Cluster-45083.163228,Cluster-45083.138943,Cluster-45083.138564,Cluster-45083.138795,Cluster-45083.138316,Cluster-45083.138565,Cluster-45083.141575,Cluster-45083.139797,Cluster-45083.138476,Cluster-45083.129973,Cluster-45083.136724,Cluster-45083.137107,Cluster-45083.138310,Cluster-45083.138225,Cluster-45083.99989,Cluster-45083.136951,Cluster-45083.137707,Cluster-45083.137711,Cluster-45083.141303,C…
GO:0009522	photosystem I	cellular_component	6.04E-14	2.92E-11	26	2082	228	129897	Cluster-45083.138298,Cluster-45083.140886,Cluster-45083.132558,Cluster-45083.139797,Cluster-45083.138797,Cluster-45083.135190,Cluster-45083.138161,Cluster-45083.137953,Cluster-45083.140135,Cluster-45083.143845,Cluster-45083.138131,Cluster-45083.163228,Cluster-45083.163236,Cluster-45083.137562,Cluster-45083.138689,Cluster-45083.138478,Cluster-45083.136269,Cluster-45083.139767,Cluster-45083.132394,…
GO:0044723	single-organism carbohydrate metabolic process	biological_process	7.04E-14	3.14E-11	148	2082	4646	129897	Cluster-45083.147504,Cluster-45083.159351,Cluster-45083.124576,Cluster-45083.190511,Cluster-45083.135654,Cluster-45083.109289,Cluster-45083.185413,Cluster-45083.141372,Cluster-45083.142372,Cluster-45083.160865,Cluster-45083.140276,Cluster-45083.136354,Cluster-45083.123770,Cluster-45083.138243,Cluster-45083.125835,Cluster-45083.139853,Cluster-45083.138024,Cluster-45083.136756,Cluster-45083.178707,…
GO:0009523	photosystem II	cellular_component	9.39E-14	3.88E-11	48	2082	783	129897	Cluster-45083.137711,Cluster-45083.136951,Cluster-45083.138151,Cluster-45083.132834,Cluster-45083.138225,Cluster-45083.99989,Cluster-45083.139771,Cluster-45083.137928,Cluster-45083.99992,Cluster-45083.132507,Cluster-45083.138898,Cluster-45083.138780,Cluster-45083.137738,Cluster-45083.124520,Cluster-45083.138564,Cluster-45083.138943,Cluster-45083.129973,Cluster-45083.138476,Cluster-45083.152646,Cl…
GO:0003824	catalytic activity	molecular_function	1.04E-13	4.03E-11	1220	2082	63009	129897	Cluster-45083.202886,Cluster-45083.203967,Cluster-45083.110773,Cluster-45083.138102,Cluster-45083.124610,Cluster-45083.145438,Cluster-45083.140712,Cluster-45083.155855,Cluster-45083.150547,Cluster-45083.134587,Cluster-45083.122896,Cluster-45083.168963,Cluster-45083.107041,Cluster-45083.106498,Cluster-45083.149327,Cluster-45083.140412,Cluster-45083.138467,Cluster-45083.117837,Cluster-45083.155706,…
GO:0008152	metabolic process	biological_process	2.22E-13	8.04E-11	1364	2082	72636	129897	Cluster-45083.135190,Cluster-45083.138467,Cluster-45083.140412,Cluster-45083.149327,Cluster-45083.115636,Cluster-45083.46309,Cluster-45083.148344,Cluster-45083.128958,Cluster-45083.137973,Cluster-45083.155706,Cluster-45083.117837,Cluster-45083.145438,Cluster-45083.124610,Cluster-45083.175862,Cluster-45083.138102,Cluster-45083.140712,Cluster-45083.110773,Cluster-45083.203967,Cluster-45083.168963,C…
GO:0005506	iron ion binding	molecular_function	5.63E-13	1.92E-10	70	2082	1720	129897	Cluster-45083.136977,Cluster-45083.123897,Cluster-45083.140400,Cluster-45083.167094,Cluster-45083.136025,Cluster-45083.115636,Cluster-45083.140399,Cluster-45083.149871,Cluster-45083.134384,Cluster-45083.149853,Cluster-45083.138775,Cluster-45083.149327,Cluster-45083.165994,Cluster-45083.126085,Cluster-45083.127351,Cluster-45083.140703,Cluster-45083.146946,Cluster-45083.53087,Cluster-45083.115631,C…
GO:0008610	lipid biosynthetic process	biological_process	1.02E-12	3.27E-10	107	2082	2975	129897	Cluster-45083.146554,Cluster-45083.138291,Cluster-45083.146232,Cluster-45083.133027,Cluster-45083.138605,Cluster-45083.138546,Cluster-45083.139321,Cluster-45083.142215,Cluster-45083.137378,Cluster-45083.159693,Cluster-45083.128890,Cluster-45083.139250,Cluster-45083.151028,Cluster-45083.136026,Cluster-45083.134496,Cluster-45083.143259,Cluster-45083.200309,Cluster-45083.137546,Cluster-45083.121680,…
GO:0016051	carbohydrate biosynthetic process	biological_process	4.31E-12	1.25E-09	77	2082	2010	129897	Cluster-45083.147623,Cluster-45083.46309,Cluster-45083.144425,Cluster-45083.162363,Cluster-45083.178625,Cluster-45083.117837,Cluster-45083.156168,Cluster-45083.147423,Cluster-45083.132082,Cluster-45083.135967,Cluster-45083.194822,Cluster-45083.138148,Cluster-45083.161069,Cluster-45083.117834,Cluster-45083.150547,Cluster-45083.132883,Cluster-45083.134230,Cluster-45083.169403,Cluster-45083.172923,C…
GO:0048037	cofactor binding	molecular_function	6.04E-12	1.62E-09	129	2082	4135	129897	Cluster-45083.148568,Cluster-45083.45467,Cluster-45083.183228,Cluster-45083.141119,Cluster-45083.142408,Cluster-45083.158549,Cluster-45083.138689,Cluster-45083.146574,Cluster-45083.136804,Cluster-45083.138342,Cluster-45083.153202,Cluster-45083.197474,Cluster-45083.146554,Cluster-45083.168088,Cluster-45083.137584,Cluster-45083.143116,Cluster-45083.135693,Cluster-45083.139250,Cluster-45083.143259,C…
GO:0006006	glucose metabolic process	biological_process	6.14E-12	1.62E-09	44	2082	851	129897	Cluster-45083.138689,Cluster-45083.138148,Cluster-45083.113394,Cluster-45083.136003,Cluster-45083.135967,Cluster-45083.160265,Cluster-45083.134230,Cluster-45083.103015,Cluster-45083.138785,Cluster-45083.172923,Cluster-45083.150245,Cluster-45083.169403,Cluster-45083.147623,Cluster-45083.139002,Cluster-45083.147423,Cluster-45083.153202,Cluster-45083.156168,Cluster-45083.139611,Cluster-45083.146922,…
GO:0044262	cellular carbohydrate metabolic process	biological_process	1.21E-11	3.05E-09	92	2082	2647	129897	Cluster-45083.188810,Cluster-45083.91629,Cluster-45083.151810,Cluster-45083.134229,Cluster-45083.179544,Cluster-45083.156752,Cluster-45083.131374,Cluster-45083.150245,Cluster-45083.139016,Cluster-45083.150970,Cluster-45083.136938,Cluster-45083.136931,Cluster-45083.136844,Cluster-45083.39431,Cluster-45083.139853,Cluster-45083.133833,Cluster-45083.130185,Cluster-45083.178707,Cluster-45083.138024,Cl…
GO:0006020	inositol metabolic process	biological_process	1.50E-11	3.62E-09	20	2082	193	129897	Cluster-45083.130583,Cluster-45083.130185,Cluster-45083.134229,Cluster-45083.132082,Cluster-45083.139853,Cluster-45083.161534,Cluster-45083.138024,Cluster-45083.144374,Cluster-45083.144425,Cluster-45083.178625,Cluster-45083.138992,Cluster-45083.138841,Cluster-45083.146455,Cluster-45083.150245,Cluster-45083.137379,Cluster-45083.134230,Cluster-45083.139321,Cluster-45083.146946,Cluster-45083.137378,…
GO:0072524	pyridine-containing compound metabolic process	biological_process	1.86E-11	4.31E-09	53	2082	1181	129897	Cluster-45083.140015,Cluster-45083.138992,Cluster-45083.139056,Cluster-45083.138841,Cluster-45083.151050,Cluster-45083.141326,Cluster-45083.129169,Cluster-45083.123770,Cluster-45083.138243,Cluster-45083.138302,Cluster-45083.133833,Cluster-45083.130583,Cluster-45083.140979,Cluster-45083.161534,Cluster-45083.141992,Cluster-45083.147503,Cluster-45083.124065,Cluster-45083.140276,Cluster-45083.140266,…
GO:0009538	photosystem I reaction center	cellular_component	2.36E-11	5.16E-09	15	2082	88	129897	Cluster-45083.138478,Cluster-45083.139767,Cluster-45083.136269,Cluster-45083.132394,Cluster-45083.138298,Cluster-45083.140886,Cluster-45083.137562,Cluster-45083.143845,Cluster-45083.138131,Cluster-45083.138348,Cluster-45083.135190,Cluster-45083.138401,Cluster-45083.137953,Cluster-45083.139049,Cluster-45083.140135
GO:0006081	cellular aldehyde metabolic process	biological_process	2.41E-11	5.16E-09	48	2082	967	129897	Cluster-45083.152525,Cluster-45083.84112,Cluster-45083.115684,Cluster-45083.101110,Cluster-45083.121971,Cluster-45083.136208,Cluster-45083.137368,Cluster-45083.134229,Cluster-45083.151810,Cluster-45083.153202,Cluster-45083.138745,Cluster-45083.160265,Cluster-45083.113394,Cluster-45083.135967,Cluster-45083.136003,Cluster-45083.140006,Cluster-45083.139016,Cluster-45083.172923,Cluster-45083.169403,C…
GO:0050662	coenzyme binding	molecular_function	3.16E-11	6.53E-09	106	2082	3233	129897	Cluster-45083.133027,Cluster-45083.138605,Cluster-45083.114084,Cluster-45083.168088,Cluster-45083.140198,Cluster-45083.146554,Cluster-45083.138571,Cluster-45083.146232,Cluster-45083.139250,Cluster-45083.135693,Cluster-45083.143116,Cluster-45083.141168,Cluster-45083.199623,Cluster-45083.50947,Cluster-45083.137584,Cluster-45083.199622,Cluster-45083.121680,Cluster-45083.150880,Cluster-45083.143259,C…
GO:0015976	carbon utilization	biological_process	3.65E-11	7.28E-09	33	2082	550	129897	Cluster-45083.132082,Cluster-45083.134229,Cluster-45083.138679,Cluster-45083.156168,Cluster-45083.135967,Cluster-45083.136003,Cluster-45083.138148,Cluster-45083.113394,Cluster-45083.141167,Cluster-45083.140006,Cluster-45083.138785,Cluster-45083.150245,Cluster-45083.172923,Cluster-45083.103015,Cluster-45083.134230,Cluster-45083.138992,Cluster-45083.140015,Cluster-45083.138841,Cluster-45083.130583,…
GO:0019682	glyceraldehyde-3-phosphate metabolic process	biological_process	7.26E-11	1.40E-08	38	2082	685	129897	Cluster-45083.103015,Cluster-45083.134230,Cluster-45083.169403,Cluster-45083.140006,Cluster-45083.172923,Cluster-45083.135967,Cluster-45083.136003,Cluster-45083.113394,Cluster-45083.138745,Cluster-45083.160265,Cluster-45083.153202,Cluster-45083.134229,Cluster-45083.151810,Cluster-45083.136208,Cluster-45083.137368,Cluster-45083.115684,Cluster-45083.101110,Cluster-45083.84112,Cluster-45083.137390,C…
GO:0016705	oxidoreductase activity, acting on paired donors, with incorporation or reduction of molecular oxygen	molecular_function	8.21E-11	1.53E-08	71	2082	1872	129897	Cluster-45083.115636,Cluster-45083.167094,Cluster-45083.149871,Cluster-45083.138597,Cluster-45083.149853,Cluster-45083.114482,Cluster-45083.138775,Cluster-45083.120783,Cluster-45083.127420,Cluster-45083.102525,Cluster-45083.142408,Cluster-45083.69089,Cluster-45083.110790,Cluster-45083.160128,Cluster-45083.194195,Cluster-45083.140781,Cluster-45083.140455,Cluster-45083.138772,Cluster-45083.139564,C…
GO:0032787	monocarboxylic acid metabolic process	biological_process	1.06E-10	1.92E-08	92	2082	2731	129897	Cluster-45083.129169,Cluster-45083.136892,Cluster-45083.138841,Cluster-45083.147085,Cluster-45083.140162,Cluster-45083.141935,Cluster-45083.138992,Cluster-45083.161534,Cluster-45083.147703,Cluster-45083.137546,Cluster-45083.130583,Cluster-45083.136026,Cluster-45083.138302,Cluster-45083.169949,Cluster-45083.151028,Cluster-45083.124065,Cluster-45083.159693,Cluster-45083.89560,Cluster-45083.141168,C…
GO:0006094	gluconeogenesis	biological_process	1.13E-10	1.99E-08	38	2082	750	129897	Cluster-45083.141372,Cluster-45083.147503,Cluster-45083.124065,Cluster-45083.140276,Cluster-45083.140266,Cluster-45083.140275,Cluster-45083.146455,Cluster-45083.138254,Cluster-45083.136883,Cluster-45083.127394,Cluster-45083.138992,Cluster-45083.143757,Cluster-45083.151050,Cluster-45083.138841,Cluster-45083.136941,Cluster-45083.130583,Cluster-45083.123770,Cluster-45083.138243,Cluster-45083.138302,…
GO:0046906	tetrapyrrole binding	molecular_function	1.31E-10	2.23E-08	70	2082	1979	129897	Cluster-45083.176614,Cluster-45083.135812,Cluster-45083.137742,Cluster-45083.152650,Cluster-45083.225265,Cluster-45083.68569,Cluster-45083.211897,Cluster-45083.139984,Cluster-45083.23931,Cluster-45083.136921,Cluster-45083.115112,Cluster-45083.151024,Cluster-45083.133339,Cluster-45083.79129,Cluster-45083.89829,Cluster-45083.142696,Cluster-45083.61225,Cluster-45083.138824,Cluster-45083.103082,Clust…
GO:0044699	single-organism process	biological_process	1.49E-10	2.40E-08	1081	2082	56060	129897	Cluster-45083.115684,Cluster-45083.113836,Cluster-45083.66529,Cluster-45083.145260,Cluster-45083.145486,Cluster-45083.171721,Cluster-45083.125596,Cluster-45083.138119,Cluster-45083.140579,Cluster-45083.132284,Cluster-45083.137775,Cluster-45083.156626,Cluster-45083.122104,Cluster-45083.130151,Cluster-45083.130884,Cluster-45083.127425,Cluster-45083.69089,Cluster-45083.150813,Cluster-45083.142252,Cl…
GO:0019319	hexose biosynthetic process	biological_process	1.53E-10	2.40E-08	38	2082	756	129897	Cluster-45083.169403,Cluster-45083.150245,Cluster-45083.172923,Cluster-45083.138785,Cluster-45083.103015,Cluster-45083.134230,Cluster-45083.136003,Cluster-45083.135967,Cluster-45083.138148,Cluster-45083.113394,Cluster-45083.134229,Cluster-45083.132082,Cluster-45083.146922,Cluster-45083.139611,Cluster-45083.156168,Cluster-45083.147423,Cluster-45083.147623,Cluster-45083.140275,Cluster-45083.146455,…
GO:0046364	monosaccharide biosynthetic process	biological_process	1.53E-10	2.40E-08	38	2082	756	129897	Cluster-45083.147623,Cluster-45083.134229,Cluster-45083.132082,Cluster-45083.146922,Cluster-45083.156168,Cluster-45083.139611,Cluster-45083.147423,Cluster-45083.135967,Cluster-45083.136003,Cluster-45083.138148,Cluster-45083.113394,Cluster-45083.169403,Cluster-45083.138785,Cluster-45083.172923,Cluster-45083.150245,Cluster-45083.103015,Cluster-45083.134230,Cluster-45083.138992,Cluster-45083.138841,…
GO:0005975	carbohydrate metabolic process	biological_process	3.30E-10	5.03E-08	198	2082	7690	129897	Cluster-45083.69389,Cluster-45083.106308,Cluster-45083.145793,Cluster-45083.129169,Cluster-45083.39117,Cluster-45083.138841,Cluster-45083.207521,Cluster-45083.138992,Cluster-45083.118851,Cluster-45083.161534,Cluster-45083.139475,Cluster-45083.200309,Cluster-45083.136941,Cluster-45083.138302,Cluster-45083.124065,Cluster-45083.171684,Cluster-45083.143116,Cluster-45083.136383,Cluster-45083.139321,Cl…
GO:1990204	oxidoreductase complex	cellular_component	3.91E-10	5.80E-08	30	2082	468	129897	Cluster-45083.141303,Cluster-45083.137711,Cluster-45083.68371,Cluster-45083.137707,Cluster-45083.62568,Cluster-45083.138248,Cluster-45083.138225,Cluster-45083.99989,Cluster-45083.140389,Cluster-45083.129120,Cluster-45083.139771,Cluster-45083.137928,Cluster-45083.99992,Cluster-45083.114683,Cluster-45083.132507,Cluster-45083.156626,Cluster-45083.138780,Cluster-45083.138898,Cluster-45083.138564,Clus…
GO:0019362	pyridine nucleotide metabolic process	biological_process	4.73E-10	6.85E-08	47	2082	1082	129897	Cluster-45083.140015,Cluster-45083.138992,Cluster-45083.151050,Cluster-45083.138841,Cluster-45083.141326,Cluster-45083.129169,Cluster-45083.138302,Cluster-45083.138243,Cluster-45083.123770,Cluster-45083.130583,Cluster-45083.133833,Cluster-45083.161534,Cluster-45083.147503,Cluster-45083.140266,Cluster-45083.124065,Cluster-45083.140276,Cluster-45083.176277,Cluster-45083.138254,Cluster-45083.136883,…
GO:0046496	nicotinamide nucleotide metabolic process	biological_process	8.32E-10	1.18E-07	46	2082	1063	129897	Cluster-45083.169403,Cluster-45083.150245,Cluster-45083.172923,Cluster-45083.138785,Cluster-45083.140006,Cluster-45083.103015,Cluster-45083.134230,Cluster-45083.160265,Cluster-45083.136003,Cluster-45083.135967,Cluster-45083.138148,Cluster-45083.113394,Cluster-45083.132082,Cluster-45083.134229,Cluster-45083.151810,Cluster-45083.153202,Cluster-45083.144238,Cluster-45083.84112,Cluster-45083.101110,C…
GO:0006082	organic acid metabolic process	biological_process	1.89E-09	2.61E-07	209	2082	8203	129897	Cluster-45083.138745,Cluster-45083.174510,Cluster-45083.135967,Cluster-45083.158549,Cluster-45083.123897,Cluster-45083.172923,Cluster-45083.83187,Cluster-45083.143167,Cluster-45083.141366,Cluster-45083.152783,Cluster-45083.157014,Cluster-45083.136208,Cluster-45083.147700,Cluster-45083.139573,Cluster-45083.150910,Cluster-45083.99238,Cluster-45083.147423,Cluster-45083.59880,Cluster-45083.142215,Clu…
GO:0006091	generation of precursor metabolites and energy	biological_process	3.63E-09	4.84E-07	97	2082	3116	129897	Cluster-45083.136951,Cluster-45083.141167,Cluster-45083.62568,Cluster-45083.137272,Cluster-45083.138225,Cluster-45083.138248,Cluster-45083.150245,Cluster-45083.137426,Cluster-45083.138766,Cluster-45083.134330,Cluster-45083.96202,Cluster-45083.103015,Cluster-45083.33389,Cluster-45083.132507,Cluster-45083.136003,Cluster-45083.113394,Cluster-45083.134229,Cluster-45083.121375,Cluster-45083.146922,Clu…
GO:0043436	oxoacid metabolic process	biological_process	3.68E-09	4.84E-07	207	2082	8173	129897	Cluster-45083.149850,Cluster-45083.155865,Cluster-45083.150973,Cluster-45083.128563,Cluster-45083.113394,Cluster-45083.140883,Cluster-45083.129840,Cluster-45083.203268,Cluster-45083.136003,Cluster-45083.139878,Cluster-45083.150245,Cluster-45083.139016,Cluster-45083.141167,Cluster-45083.112280,Cluster-45083.103294,Cluster-45083.137966,Cluster-45083.103015,Cluster-45083.140288,Cluster-45083.136721,…
GO:0020037	heme binding	molecular_function	4.47E-09	5.76E-07	64	2082	1905	129897	Cluster-45083.136921,Cluster-45083.23931,Cluster-45083.151024,Cluster-45083.115112,Cluster-45083.133339,Cluster-45083.139984,Cluster-45083.225265,Cluster-45083.211897,Cluster-45083.68569,Cluster-45083.137742,Cluster-45083.176614,Cluster-45083.135812,Cluster-45083.197568,Cluster-45083.138824,Cluster-45083.103082,Cluster-45083.89829,Cluster-45083.61225,Cluster-45083.142696,Cluster-45083.79129,Clust…
GO:0006098	pentose-phosphate shunt	biological_process	5.39E-09	6.78E-07	34	2082	665	129897	Cluster-45083.161534,Cluster-45083.133833,Cluster-45083.130583,Cluster-45083.123770,Cluster-45083.138302,Cluster-45083.129169,Cluster-45083.151050,Cluster-45083.141326,Cluster-45083.138841,Cluster-45083.138992,Cluster-45083.140015,Cluster-45083.124576,Cluster-45083.137390,Cluster-45083.138605,Cluster-45083.146455,Cluster-45083.158659,Cluster-45083.136883,Cluster-45083.176277,Cluster-45083.124065,…
GO:0051156	glucose 6-phosphate metabolic process	biological_process	7.09E-09	8.73E-07	34	2082	675	129897	Cluster-45083.172923,Cluster-45083.140006,Cluster-45083.169403,Cluster-45083.134230,Cluster-45083.103015,Cluster-45083.160265,Cluster-45083.113394,Cluster-45083.135967,Cluster-45083.136003,Cluster-45083.134229,Cluster-45083.151810,Cluster-45083.153202,Cluster-45083.84112,Cluster-45083.101110,Cluster-45083.115684,Cluster-45083.176277,Cluster-45083.136883,Cluster-45083.146455,Cluster-45083.158659,C…
GO:0046939	nucleotide phosphorylation	biological_process	1.00E-08	1.21E-06	33	2082	690	129897	Cluster-45083.147503,Cluster-45083.140266,Cluster-45083.124065,Cluster-45083.140276,Cluster-45083.118164,Cluster-45083.146455,Cluster-45083.130206,Cluster-45083.140275,Cluster-45083.136883,Cluster-45083.138254,Cluster-45083.127394,Cluster-45083.138992,Cluster-45083.123168,Cluster-45083.151050,Cluster-45083.138841,Cluster-45083.130583,Cluster-45083.138302,Cluster-45083.138243,Cluster-45083.123770,…
GO:0009536	plastid	cellular_component	1.05E-08	1.24E-06	23	2082	347	129897	Cluster-45083.163236,Cluster-45083.167800,Cluster-45083.67687,Cluster-45083.139767,Cluster-45083.147303,Cluster-45083.122329,Cluster-45083.169403,Cluster-45083.136951,Cluster-45083.155113,Cluster-45083.112280,Cluster-45083.137949,Cluster-45083.138699,Cluster-45083.143011,Cluster-45083.138398,Cluster-45083.139294,Cluster-45083.139766,Cluster-45083.149634,Cluster-45083.121273,Cluster-45083.179470,C…
GO:0006739	NADP metabolic process	biological_process	1.42E-08	1.62E-06	35	2082	721	129897	Cluster-45083.172923,Cluster-45083.140006,Cluster-45083.169403,Cluster-45083.134230,Cluster-45083.103015,Cluster-45083.160265,Cluster-45083.113394,Cluster-45083.135967,Cluster-45083.136003,Cluster-45083.151810,Cluster-45083.134229,Cluster-45083.144238,Cluster-45083.153202,Cluster-45083.84112,Cluster-45083.101110,Cluster-45083.115684,Cluster-45083.176277,Cluster-45083.136883,Cluster-45083.146455,C…
GO:0044281	small molecule metabolic process	biological_process	1.43E-08	1.62E-06	337	2082	14916	129897	Cluster-45083.129980,Cluster-45083.139418,Cluster-45083.142744,Cluster-45083.158451,Cluster-45083.128422,Cluster-45083.135801,Cluster-45083.146554,Cluster-45083.138291,Cluster-45083.156287,Cluster-45083.142215,Cluster-45083.139321,Cluster-45083.147703,Cluster-45083.138302,Cluster-45083.139640,Cluster-45083.207521,Cluster-45083.143206,Cluster-45083.135749,Cluster-45083.140162,Cluster-45083.130336,…
GO:0008299	isoprenoid biosynthetic process	biological_process	1.57E-08	1.75E-06	39	2082	779	129897	Cluster-45083.137493,Cluster-45083.139250,Cluster-45083.128890,Cluster-45083.128888,Cluster-45083.132042,Cluster-45083.150332,Cluster-45083.126815,Cluster-45083.146232,Cluster-45083.146554,Cluster-45083.88239,Cluster-45083.126651,Cluster-45083.131755,Cluster-45083.138560,Cluster-45083.132036,Cluster-45083.137283,Cluster-45083.134496,Cluster-45083.139195,Cluster-45083.120783,Cluster-45083.138609,C…
GO:0006720	isoprenoid metabolic process	biological_process	1.62E-08	1.77E-06	39	2082	781	129897	Cluster-45083.128884,Cluster-45083.138755,Cluster-45083.137368,Cluster-45083.136208,Cluster-45083.134583,Cluster-45083.111116,Cluster-45083.106557,Cluster-45083.128886,Cluster-45083.143383,Cluster-45083.149059,Cluster-45083.140440,Cluster-45083.126654,Cluster-45083.69089,Cluster-45083.130189,Cluster-45083.149698,Cluster-45083.142408,Cluster-45083.127420,Cluster-45083.128887,Cluster-45083.138745,C…
GO:1901135	carbohydrate derivative metabolic process	biological_process	1.98E-08	2.10E-06	177	2082	6918	129897	Cluster-45083.142252,Cluster-45083.136892,Cluster-45083.115276,Cluster-45083.100049,Cluster-45083.130583,Cluster-45083.36664,Cluster-45083.92725,Cluster-45083.93045,Cluster-45083.138520,Cluster-45083.137378,Cluster-45083.136495,Cluster-45083.139794,Cluster-45083.138605,Cluster-45083.156250,Cluster-45083.113922,Cluster-45083.138571,Cluster-45083.115684,Cluster-45083.101110,Cluster-45083.144425,Clu…
GO:0006165	nucleoside diphosphate phosphorylation	biological_process	2.00E-08	2.10E-06	32	2082	676	129897	Cluster-45083.123168,Cluster-45083.151050,Cluster-45083.138841,Cluster-45083.138992,Cluster-45083.161534,Cluster-45083.138302,Cluster-45083.123770,Cluster-45083.138243,Cluster-45083.130583,Cluster-45083.140266,Cluster-45083.124065,Cluster-45083.140276,Cluster-45083.147503,Cluster-45083.127394,Cluster-45083.138254,Cluster-45083.136883,Cluster-45083.118164,Cluster-45083.146455,Cluster-45083.130206,…
GO:0006629	lipid metabolic process	biological_process	2.06E-08	2.13E-06	152	2082	5592	129897	Cluster-45083.139321,Cluster-45083.146939,Cluster-45083.142215,Cluster-45083.151028,Cluster-45083.139250,Cluster-45083.128890,Cluster-45083.159693,Cluster-45083.71213,Cluster-45083.138291,Cluster-45083.146554,Cluster-45083.154023,Cluster-45083.138546,Cluster-45083.131755,Cluster-45083.205128,Cluster-45083.136026,Cluster-45083.143259,Cluster-45083.200309,Cluster-45083.139564,Cluster-45083.121680,C…
GO:0044724	single-organism carbohydrate catabolic process	biological_process	2.94E-08	2.98E-06	33	2082	720	129897	Cluster-45083.134230,Cluster-45083.103015,Cluster-45083.138785,Cluster-45083.172923,Cluster-45083.150245,Cluster-45083.169403,Cluster-45083.113394,Cluster-45083.138148,Cluster-45083.135967,Cluster-45083.136003,Cluster-45083.139002,Cluster-45083.132082,Cluster-45083.134229,Cluster-45083.127394,Cluster-45083.136883,Cluster-45083.138254,Cluster-45083.146455,Cluster-45083.140275,Cluster-45083.140266,…
GO:0006096	glycolytic process	biological_process	6.47E-08	6.16E-06	29	2082	606	129897	Cluster-45083.113394,Cluster-45083.138148,Cluster-45083.124065,Cluster-45083.135967,Cluster-45083.136003,Cluster-45083.140276,Cluster-45083.140266,Cluster-45083.147503,Cluster-45083.134230,Cluster-45083.103015,Cluster-45083.127394,Cluster-45083.172923,Cluster-45083.138254,Cluster-45083.150245,Cluster-45083.136883,Cluster-45083.138785,Cluster-45083.140275,Cluster-45083.169403,Cluster-45083.146455,…
GO:0006757	ATP generation from ADP	biological_process	6.47E-08	6.16E-06	29	2082	606	129897	Cluster-45083.130583,Cluster-45083.134229,Cluster-45083.132082,Cluster-45083.138243,Cluster-45083.123770,Cluster-45083.138302,Cluster-45083.161534,Cluster-45083.138992,Cluster-45083.138841,Cluster-45083.151050,Cluster-45083.140275,Cluster-45083.169403,Cluster-45083.146455,Cluster-45083.136883,Cluster-45083.172923,Cluster-45083.150245,Cluster-45083.138254,Cluster-45083.138785,Cluster-45083.103015,…
GO:0009135	purine nucleoside diphosphate metabolic process	biological_process	6.70E-08	6.16E-06	29	2082	607	129897	Cluster-45083.134230,Cluster-45083.127394,Cluster-45083.103015,Cluster-45083.138785,Cluster-45083.150245,Cluster-45083.172923,Cluster-45083.138254,Cluster-45083.136883,Cluster-45083.146455,Cluster-45083.140275,Cluster-45083.169403,Cluster-45083.113394,Cluster-45083.138148,Cluster-45083.140266,Cluster-45083.124065,Cluster-45083.135967,Cluster-45083.136003,Cluster-45083.140276,Cluster-45083.147503,…
GO:0009179	purine ribonucleoside diphosphate metabolic process	biological_process	6.70E-08	6.16E-06	29	2082	607	129897	Cluster-45083.140266,Cluster-45083.124065,Cluster-45083.136003,Cluster-45083.140276,Cluster-45083.135967,Cluster-45083.138148,Cluster-45083.113394,Cluster-45083.147503,Cluster-45083.127394,Cluster-45083.103015,Cluster-45083.134230,Cluster-45083.146455,Cluster-45083.140275,Cluster-45083.169403,Cluster-45083.138785,Cluster-45083.172923,Cluster-45083.150245,Cluster-45083.138254,Cluster-45083.136883,…
GO:0009185	ribonucleoside diphosphate metabolic process	biological_process	6.70E-08	6.16E-06	29	2082	607	129897	Cluster-45083.140266,Cluster-45083.136003,Cluster-45083.124065,Cluster-45083.140276,Cluster-45083.135967,Cluster-45083.113394,Cluster-45083.138148,Cluster-45083.147503,Cluster-45083.127394,Cluster-45083.103015,Cluster-45083.134230,Cluster-45083.146455,Cluster-45083.169403,Cluster-45083.140275,Cluster-45083.138785,Cluster-45083.172923,Cluster-45083.150245,Cluster-45083.136883,Cluster-45083.138254,…
GO:0046031	ADP metabolic process	biological_process	6.70E-08	6.16E-06	29	2082	607	129897	Cluster-45083.138992,Cluster-45083.151050,Cluster-45083.138841,Cluster-45083.123770,Cluster-45083.138243,Cluster-45083.138302,Cluster-45083.134229,Cluster-45083.130583,Cluster-45083.132082,Cluster-45083.161534,Cluster-45083.147503,Cluster-45083.113394,Cluster-45083.138148,Cluster-45083.136003,Cluster-45083.124065,Cluster-45083.135967,Cluster-45083.140276,Cluster-45083.140266,Cluster-45083.138254,…
GO:0019752	carboxylic acid metabolic process	biological_process	7.15E-08	6.37E-06	197	2082	8032	129897	Cluster-45083.142129,Cluster-45083.136938,Cluster-45083.136931,Cluster-45083.96202,Cluster-45083.135228,Cluster-45083.137426,Cluster-45083.138248,Cluster-45083.139146,Cluster-45083.147704,Cluster-45083.136844,Cluster-45083.24241,Cluster-45083.117052,Cluster-45083.138707,Cluster-45083.139630,Cluster-45083.139611,Cluster-45083.146922,Cluster-45083.138849,Cluster-45083.121375,Cluster-45083.134229,Cl…
GO:0016209	antioxidant activity	molecular_function	7.15E-08	6.37E-06	44	2082	1110	129897	Cluster-45083.119064,Cluster-45083.139080,Cluster-45083.144573,Cluster-45083.159196,Cluster-45083.140712,Cluster-45083.128745,Cluster-45083.137264,Cluster-45083.126382,Cluster-45083.152577,Cluster-45083.131047,Cluster-45083.140047,Cluster-45083.126381,Cluster-45083.133368,Cluster-45083.138654,Cluster-45083.138095,Cluster-45083.197882,Cluster-45083.152012,Cluster-45083.145260,Cluster-45083.67694,C…
GO:0019751	polyol metabolic process	biological_process	8.14E-08	7.14E-06	21	2082	321	129897	Cluster-45083.150245,Cluster-45083.172923,Cluster-45083.137379,Cluster-45083.146455,Cluster-45083.134230,Cluster-45083.137378,Cluster-45083.146946,Cluster-45083.139321,Cluster-45083.124065,Cluster-45083.139853,Cluster-45083.130185,Cluster-45083.130583,Cluster-45083.132082,Cluster-45083.134229,Cluster-45083.161534,Cluster-45083.138024,Cluster-45083.178625,Cluster-45083.138992,Cluster-45083.144374,…
GO:0006732	coenzyme metabolic process	biological_process	1.32E-07	1.14E-05	88	2082	3003	129897	Cluster-45083.124065,Cluster-45083.110899,Cluster-45083.155326,Cluster-45083.127394,Cluster-45083.137747,Cluster-45083.138605,Cluster-45083.138571,Cluster-45083.140275,Cluster-45083.146455,Cluster-45083.138841,Cluster-45083.129169,Cluster-45083.138992,Cluster-45083.140015,Cluster-45083.140162,Cluster-45083.132036,Cluster-45083.161534,Cluster-45083.138302,Cluster-45083.130583,Cluster-45083.138148,…
GO:0019693	ribose phosphate metabolic process	biological_process	1.35E-07	1.15E-05	100	2082	3521	129897	Cluster-45083.129120,Cluster-45083.141702,Cluster-45083.140266,Cluster-45083.76542,Cluster-45083.140276,Cluster-45083.129442,Cluster-45083.140034,Cluster-45083.147503,Cluster-45083.93794,Cluster-45083.137390,Cluster-45083.124576,Cluster-45083.136883,Cluster-45083.176277,Cluster-45083.137949,Cluster-45083.138254,Cluster-45083.158659,Cluster-45083.137097,Cluster-45083.118164,Cluster-45083.130206,Cl…
GO:0006733	oxidoreduction coenzyme metabolic process	biological_process	1.39E-07	1.15E-05	51	2082	1460	129897	Cluster-45083.124065,Cluster-45083.140276,Cluster-45083.140266,Cluster-45083.147503,Cluster-45083.124576,Cluster-45083.127394,Cluster-45083.138605,Cluster-45083.137390,Cluster-45083.140275,Cluster-45083.158659,Cluster-45083.146455,Cluster-45083.136883,Cluster-45083.176277,Cluster-45083.138254,Cluster-45083.129169,Cluster-45083.141326,Cluster-45083.138841,Cluster-45083.151050,Cluster-45083.140015,…
GO:0009507	chloroplast	cellular_component	1.39E-07	1.15E-05	21	2082	337	129897	Cluster-45083.121273,Cluster-45083.179470,Cluster-45083.179469,Cluster-45083.163228,Cluster-45083.169949,Cluster-45083.139851,Cluster-45083.139766,Cluster-45083.149634,Cluster-45083.139294,Cluster-45083.138398,Cluster-45083.138699,Cluster-45083.169403,Cluster-45083.136951,Cluster-45083.155113,Cluster-45083.137949,Cluster-45083.139767,Cluster-45083.167800,Cluster-45083.67687,Cluster-45083.147303,C…
GO:0009058	biosynthetic process	biological_process	1.60E-07	1.31E-05	604	2082	30176	129897	Cluster-45083.138886,Cluster-45083.173714,Cluster-45083.120752,Cluster-45083.109284,Cluster-45083.136033,Cluster-45083.119591,Cluster-45083.121375,Cluster-45083.151810,Cluster-45083.134229,Cluster-45083.147704,Cluster-45083.138614,Cluster-45083.137930,Cluster-45083.139630,Cluster-45083.24241,Cluster-45083.117052,Cluster-45083.188197,Cluster-45083.119692,Cluster-45083.176556,Cluster-45083.131778,C…
GO:0016616	oxidoreductase activity, acting on the CH-OH group of donors, NAD or NADP as acceptor	molecular_function	2.01E-07	1.62E-05	56	2082	1664	129897	Cluster-45083.121680,Cluster-45083.141471,Cluster-45083.121679,Cluster-45083.128543,Cluster-45083.143259,Cluster-45083.133833,Cluster-45083.121376,Cluster-45083.141326,Cluster-45083.147085,Cluster-45083.166791,Cluster-45083.129169,Cluster-45083.137676,Cluster-45083.136892,Cluster-45083.142384,Cluster-45083.140162,Cluster-45083.214574,Cluster-45083.139453,Cluster-45083.132724,Cluster-45083.140839,…
GO:0019318	hexose metabolic process	biological_process	2.45E-07	1.94E-05	52	2082	1458	129897	Cluster-45083.146455,Cluster-45083.140275,Cluster-45083.138254,Cluster-45083.136883,Cluster-45083.127394,Cluster-45083.200222,Cluster-45083.141372,Cluster-45083.147503,Cluster-45083.140266,Cluster-45083.124065,Cluster-45083.140276,Cluster-45083.175666,Cluster-45083.143116,Cluster-45083.130583,Cluster-45083.136354,Cluster-45083.136941,Cluster-45083.125835,Cluster-45083.138302,Cluster-45083.123770,…
GO:0009132	nucleoside diphosphate metabolic process	biological_process	2.73E-07	2.14E-05	32	2082	740	129897	Cluster-45083.134229,Cluster-45083.132082,Cluster-45083.138785,Cluster-45083.172923,Cluster-45083.150245,Cluster-45083.169403,Cluster-45083.134230,Cluster-45083.103015,Cluster-45083.138148,Cluster-45083.113394,Cluster-45083.136003,Cluster-45083.135967,Cluster-45083.138302,Cluster-45083.123770,Cluster-45083.138243,Cluster-45083.130583,Cluster-45083.161534,Cluster-45083.138992,Cluster-45083.151050,…
GO:0051287	NAD binding	molecular_function	2.93E-07	2.26E-05	39	2082	952	129897	Cluster-45083.158659,Cluster-45083.146554,Cluster-45083.176277,Cluster-45083.137390,Cluster-45083.138605,Cluster-45083.133027,Cluster-45083.124576,Cluster-45083.114084,Cluster-45083.132724,Cluster-45083.141168,Cluster-45083.137584,Cluster-45083.106158,Cluster-45083.50947,Cluster-45083.143116,Cluster-45083.136354,Cluster-45083.133833,Cluster-45083.121679,Cluster-45083.128543,Cluster-45083.121680,C…
GO:0006090	pyruvate metabolic process	biological_process	3.77E-07	2.88E-05	41	2082	1071	129897	Cluster-45083.141168,Cluster-45083.150332,Cluster-45083.147503,Cluster-45083.140266,Cluster-45083.124065,Cluster-45083.140276,Cluster-45083.146455,Cluster-45083.140275,Cluster-45083.136883,Cluster-45083.138254,Cluster-45083.159351,Cluster-45083.127394,Cluster-45083.138992,Cluster-45083.138841,Cluster-45083.151050,Cluster-45083.130583,Cluster-45083.138302,Cluster-45083.123770,Cluster-45083.138243,…
GO:0016614	oxidoreductase activity, acting on CH-OH group of donors	molecular_function	3.87E-07	2.91E-05	61	2082	1869	129897	Cluster-45083.121375,Cluster-45083.151810,Cluster-45083.141388,Cluster-45083.144238,Cluster-45083.153202,Cluster-45083.84112,Cluster-45083.126251,Cluster-45083.143383,Cluster-45083.127157,Cluster-45083.134889,Cluster-45083.101110,Cluster-45083.197474,Cluster-45083.115684,Cluster-45083.141167,Cluster-45083.156903,Cluster-45083.130189,Cluster-45083.145438,Cluster-45083.183228,Cluster-45083.122871,C…
GO:0006633	fatty acid biosynthetic process	biological_process	3.98E-07	2.96E-05	32	2082	714	129897	Cluster-45083.141935,Cluster-45083.141326,Cluster-45083.147085,Cluster-45083.136892,Cluster-45083.137605,Cluster-45083.143011,Cluster-45083.131778,Cluster-45083.136026,Cluster-45083.161659,Cluster-45083.137546,Cluster-45083.142215,Cluster-45083.160877,Cluster-45083.159693,Cluster-45083.151028,Cluster-45083.176277,Cluster-45083.146554,Cluster-45083.158659,Cluster-45083.138291,Cluster-45083.124576,…
GO:0044255	cellular lipid metabolic process	biological_process	8.31E-07	6.09E-05	110	2082	3894	129897	Cluster-45083.133627,Cluster-45083.138560,Cluster-45083.144374,Cluster-45083.141326,Cluster-45083.37842,Cluster-45083.137605,Cluster-45083.131778,Cluster-45083.143011,Cluster-45083.129588,Cluster-45083.125835,Cluster-45083.139195,Cluster-45083.161659,Cluster-45083.192318,Cluster-45083.97456,Cluster-45083.82328,Cluster-45083.136756,Cluster-45083.138024,Cluster-45083.137283,Cluster-45083.132042,Clu…
GO:0009117	nucleotide metabolic process	biological_process	9.42E-07	6.82E-05	117	2082	4426	129897	Cluster-45083.207521,Cluster-45083.140015,Cluster-45083.138992,Cluster-45083.135749,Cluster-45083.138841,Cluster-45083.136892,Cluster-45083.142252,Cluster-45083.129169,Cluster-45083.138302,Cluster-45083.139640,Cluster-45083.36664,Cluster-45083.142250,Cluster-45083.130583,Cluster-45083.100049,Cluster-45083.161534,Cluster-45083.138520,Cluster-45083.124065,Cluster-45083.135801,Cluster-45083.113922,C…
GO:1901615	organic hydroxy compound metabolic process	biological_process	1.12E-06	8.00E-05	28	2082	587	129897	Cluster-45083.121971,Cluster-45083.139056,Cluster-45083.138841,Cluster-45083.144374,Cluster-45083.144425,Cluster-45083.178625,Cluster-45083.138992,Cluster-45083.161534,Cluster-45083.141992,Cluster-45083.94579,Cluster-45083.138024,Cluster-45083.140979,Cluster-45083.132082,Cluster-45083.134229,Cluster-45083.130583,Cluster-45083.130185,Cluster-45083.139853,Cluster-45083.124065,Cluster-45083.139321,C…
GO:0046429	4-hydroxy-3-methylbut-2-en-1-yl diphosphate synthase activity	molecular_function	1.23E-06	8.55E-05	6	2082	23	129897	Cluster-45083.128890,Cluster-45083.140440,Cluster-45083.128886,Cluster-45083.128884,Cluster-45083.128888,Cluster-45083.128887
GO:0052592	oxidoreductase activity, acting on CH or CH2 groups, with an iron-sulfur protein as acceptor	molecular_function	1.23E-06	8.55E-05	6	2082	23	129897	Cluster-45083.128888,Cluster-45083.128887,Cluster-45083.128884,Cluster-45083.140440,Cluster-45083.128886,Cluster-45083.128890
GO:0005996	monosaccharide metabolic process	biological_process	1.49E-06	0.00010261	52	2082	1519	129897	Cluster-45083.161534,Cluster-45083.137492,Cluster-45083.136941,Cluster-45083.130583,Cluster-45083.136354,Cluster-45083.138243,Cluster-45083.123770,Cluster-45083.138302,Cluster-45083.125835,Cluster-45083.143757,Cluster-45083.151050,Cluster-45083.138841,Cluster-45083.133627,Cluster-45083.138992,Cluster-45083.127394,Cluster-45083.200222,Cluster-45083.140275,Cluster-45083.146455,Cluster-45083.136883,…
GO:0031072	heat shock protein binding	molecular_function	1.83E-06	0.00012476	16	2082	212	129897	Cluster-45083.141865,Cluster-45083.113765,Cluster-45083.126172,Cluster-45083.142834,Cluster-45083.161705,Cluster-45083.130513,Cluster-45083.147991,Cluster-45083.137485,Cluster-45083.130424,Cluster-45083.131973,Cluster-45083.94379,Cluster-45083.143183,Cluster-45083.179113,Cluster-45083.129779,Cluster-45083.137302,Cluster-45083.137687
GO:0051186	cofactor metabolic process	biological_process	1.88E-06	0.00012624	101	2082	3718	129897	Cluster-45083.144238,Cluster-45083.136348,Cluster-45083.134229,Cluster-45083.151810,Cluster-45083.158445,Cluster-45083.127157,Cluster-45083.106582,Cluster-45083.140288,Cluster-45083.104962,Cluster-45083.136004,Cluster-45083.46109,Cluster-45083.103015,Cluster-45083.134330,Cluster-45083.150245,Cluster-45083.138766,Cluster-45083.103520,Cluster-45083.130189,Cluster-45083.112280,Cluster-45083.113394,C…
GO:1901657	glycosyl compound metabolic process	biological_process	1.90E-06	0.00012624	98	2082	3602	129897	Cluster-45083.215152,Cluster-45083.138024,Cluster-45083.138243,Cluster-45083.123770,Cluster-45083.121839,Cluster-45083.123168,Cluster-45083.151050,Cluster-45083.133531,Cluster-45083.133529,Cluster-45083.143286,Cluster-45083.138573,Cluster-45083.144374,Cluster-45083.93794,Cluster-45083.137949,Cluster-45083.138254,Cluster-45083.140057,Cluster-45083.136883,Cluster-45083.162546,Cluster-45083.130206,C…
GO:0016114	terpenoid biosynthetic process	biological_process	2.14E-06	0.00014064	31	2082	648	129897	Cluster-45083.128890,Cluster-45083.139250,Cluster-45083.137493,Cluster-45083.138609,Cluster-45083.120783,Cluster-45083.149698,Cluster-45083.142408,Cluster-45083.132920,Cluster-45083.128887,Cluster-45083.128888,Cluster-45083.127420,Cluster-45083.126815,Cluster-45083.88239,Cluster-45083.126654,Cluster-45083.146554,Cluster-45083.69089,Cluster-45083.146232,Cluster-45083.126651,Cluster-45083.140440,Cl…
GO:0006721	terpenoid metabolic process	biological_process	2.20E-06	0.00014311	31	2082	650	129897	Cluster-45083.128884,Cluster-45083.138755,Cluster-45083.134496,Cluster-45083.139195,Cluster-45083.106557,Cluster-45083.137283,Cluster-45083.134583,Cluster-45083.128886,Cluster-45083.143383,Cluster-45083.149059,Cluster-45083.138560,Cluster-45083.131755,Cluster-45083.140440,Cluster-45083.126651,Cluster-45083.88239,Cluster-45083.126654,Cluster-45083.146554,Cluster-45083.69089,Cluster-45083.146232,Cl…
GO:0042030	ATPase inhibitor activity	molecular_function	2.27E-06	0.00014592	13	2082	151	129897	Cluster-45083.138772,Cluster-45083.136034,Cluster-45083.137742,Cluster-45083.136354,Cluster-45083.138775,Cluster-45083.134211,Cluster-45083.136400,Cluster-45083.138840,Cluster-45083.125687,Cluster-45083.122104,Cluster-45083.182933,Cluster-45083.136033,Cluster-45083.149871
GO:0045454	cell redox homeostasis	biological_process	2.54E-06	0.00016143	31	2082	723	129897	Cluster-45083.127968,Cluster-45083.132439,Cluster-45083.130889,Cluster-45083.168379,Cluster-45083.159196,Cluster-45083.136646,Cluster-45083.155743,Cluster-45083.125948,Cluster-45083.133473,Cluster-45083.126815,Cluster-45083.120315,Cluster-45083.161147,Cluster-45083.146554,Cluster-45083.141162,Cluster-45083.140461,Cluster-45083.138253,Cluster-45083.97675,Cluster-45083.207376,Cluster-45083.141670,C…
GO:0006753	nucleoside phosphate metabolic process	biological_process	2.63E-06	0.00016436	117	2082	4487	129897	Cluster-45083.124065,Cluster-45083.138520,Cluster-45083.140275,Cluster-45083.113922,Cluster-45083.156250,Cluster-45083.146455,Cluster-45083.135801,Cluster-45083.136495,Cluster-45083.127394,Cluster-45083.139794,Cluster-45083.138605,Cluster-45083.139418,Cluster-45083.135749,Cluster-45083.207521,Cluster-45083.138992,Cluster-45083.140015,Cluster-45083.136892,Cluster-45083.142252,Cluster-45083.129169,…
GO:0016620	oxidoreductase activity, acting on the aldehyde or oxo group of donors, NAD or NADP as acceptor	molecular_function	2.64E-06	0.00016436	19	2082	339	129897	Cluster-45083.143116,Cluster-45083.138689,Cluster-45083.203268,Cluster-45083.137584,Cluster-45083.140315,Cluster-45083.132724,Cluster-45083.145438,Cluster-45083.158659,Cluster-45083.149045,Cluster-45083.101110,Cluster-45083.197474,Cluster-45083.129169,Cluster-45083.138834,Cluster-45083.121680,Cluster-45083.121679,Cluster-45083.136281,Cluster-45083.136354,Cluster-45083.138342,Cluster-45083.133833
GO:0016052	carbohydrate catabolic process	biological_process	2.71E-06	0.0001671	35	2082	924	129897	Cluster-45083.134230,Cluster-45083.103015,Cluster-45083.138785,Cluster-45083.172923,Cluster-45083.150245,Cluster-45083.169403,Cluster-45083.138148,Cluster-45083.113394,Cluster-45083.135967,Cluster-45083.136003,Cluster-45083.139002,Cluster-45083.134229,Cluster-45083.132082,Cluster-45083.127394,Cluster-45083.136883,Cluster-45083.138254,Cluster-45083.146455,Cluster-45083.140275,Cluster-45083.140266,…
GO:0004512	inositol-3-phosphate synthase activity	molecular_function	3.02E-06	0.00018215	7	2082	37	129897	Cluster-45083.138024,Cluster-45083.139321,Cluster-45083.144374,Cluster-45083.144425,Cluster-45083.178625,Cluster-45083.137379,Cluster-45083.137378
GO:0006021	inositol biosynthetic process	biological_process	3.02E-06	0.00018215	7	2082	37	129897	Cluster-45083.178625,Cluster-45083.137379,Cluster-45083.137378,Cluster-45083.139321,Cluster-45083.144374,Cluster-45083.144425,Cluster-45083.138024
GO:0034637	cellular carbohydrate biosynthetic process	biological_process	3.40E-06	0.00020311	37	2082	979	129897	Cluster-45083.139418,Cluster-45083.139794,Cluster-45083.135654,Cluster-45083.162362,Cluster-45083.190511,Cluster-45083.135801,Cluster-45083.159351,Cluster-45083.110676,Cluster-45083.147504,Cluster-45083.171684,Cluster-45083.137378,Cluster-45083.142372,Cluster-45083.139321,Cluster-45083.138024,Cluster-45083.200309,Cluster-45083.139851,Cluster-45083.143922,Cluster-45083.131563,Cluster-45083.136936,…
GO:0019725	cellular homeostasis	biological_process	4.06E-06	0.00023965	38	2082	1018	129897	Cluster-45083.126815,Cluster-45083.120315,Cluster-45083.161147,Cluster-45083.114186,Cluster-45083.138253,Cluster-45083.146554,Cluster-45083.159971,Cluster-45083.141162,Cluster-45083.119301,Cluster-45083.132439,Cluster-45083.125948,Cluster-45083.168379,Cluster-45083.136169,Cluster-45083.160755,Cluster-45083.159201,Cluster-45083.111987,Cluster-45083.128909,Cluster-45083.137064,Cluster-45083.141670,…
GO:0043169	cation binding	molecular_function	4.93E-06	0.00028815	380	2082	17734	129897	Cluster-45083.211897,Cluster-45083.23931,Cluster-45083.136921,Cluster-45083.197449,Cluster-45083.134445,Cluster-45083.139984,Cluster-45083.176614,Cluster-45083.176752,Cluster-45083.129442,Cluster-45083.92267,Cluster-45083.159402,Cluster-45083.143018,Cluster-45083.130185,Cluster-45083.118864,Cluster-45083.138824,Cluster-45083.93199,Cluster-45083.115119,Cluster-45083.204015,Cluster-45083.62568,Clus…
GO:0006631	fatty acid metabolic process	biological_process	5.41E-06	0.00031332	35	2082	900	129897	Cluster-45083.131778,Cluster-45083.143011,Cluster-45083.136892,Cluster-45083.137605,Cluster-45083.147085,Cluster-45083.141326,Cluster-45083.141935,Cluster-45083.137546,Cluster-45083.161659,Cluster-45083.136026,Cluster-45083.151028,Cluster-45083.159693,Cluster-45083.160877,Cluster-45083.142215,Cluster-45083.137390,Cluster-45083.138605,Cluster-45083.124576,Cluster-45083.158659,Cluster-45083.138291,…
GO:0019637	organophosphate metabolic process	biological_process	5.59E-06	0.00032051	156	2082	6344	129897	Cluster-45083.89897,Cluster-45083.118164,Cluster-45083.137097,Cluster-45083.124576,Cluster-45083.190511,Cluster-45083.140034,Cluster-45083.142372,Cluster-45083.150332,Cluster-45083.140276,Cluster-45083.141702,Cluster-45083.129120,Cluster-45083.76542,Cluster-45083.123770,Cluster-45083.138243,Cluster-45083.141959,Cluster-45083.97456,Cluster-45083.138024,Cluster-45083.141992,Cluster-45083.143286,Clu…
GO:0046872	metal ion binding	molecular_function	7.92E-06	0.00044949	373	2082	17420	129897	Cluster-45083.131047,Cluster-45083.135550,Cluster-45083.99015,Cluster-45083.135228,Cluster-45083.127656,Cluster-45083.71218,Cluster-45083.91678,Cluster-45083.140926,Cluster-45083.131340,Cluster-45083.156349,Cluster-45083.137928,Cluster-45083.129381,Cluster-45083.142595,Cluster-45083.56698,Cluster-45083.189669,Cluster-45083.194018,Cluster-45083.139294,Cluster-45083.134067,Cluster-45083.140647,Clus…
GO:0008964	phosphoenolpyruvate carboxylase activity	molecular_function	8.18E-06	0.00045958	8	2082	76	129897	Cluster-45083.147423,Cluster-45083.137492,Cluster-45083.139611,Cluster-45083.146922,Cluster-45083.136941,Cluster-45083.143757,Cluster-45083.147623,Cluster-45083.141372
GO:0016725	oxidoreductase activity, acting on CH or CH2 groups	molecular_function	1.10E-05	0.00059888	10	2082	94	129897	Cluster-45083.128887,Cluster-45083.138745,Cluster-45083.150332,Cluster-45083.128888,Cluster-45083.140440,Cluster-45083.128890,Cluster-45083.136208,Cluster-45083.137368,Cluster-45083.128884,Cluster-45083.128886
GO:0004332	fructose-bisphosphate aldolase activity	molecular_function	1.10E-05	0.00059888	8	2082	72	129897	Cluster-45083.138992,Cluster-45083.124065,Cluster-45083.138841,Cluster-45083.134229,Cluster-45083.130583,Cluster-45083.146455,Cluster-45083.161534,Cluster-45083.134230
GO:0042278	purine nucleoside metabolic process	biological_process	1.11E-05	0.00059888	88	2082	3270	129897	Cluster-45083.136733,Cluster-45083.102837,Cluster-45083.156626,Cluster-45083.130151,Cluster-45083.138148,Cluster-45083.126332,Cluster-45083.145060,Cluster-45083.163236,Cluster-45083.135967,Cluster-45083.138785,Cluster-45083.172923,Cluster-45083.93795,Cluster-45083.136503,Cluster-45083.169403,Cluster-45083.134230,Cluster-45083.130156,Cluster-45083.95077,Cluster-45083.110465,Cluster-45083.163228,Cl…
GO:0046128	purine ribonucleoside metabolic process	biological_process	1.11E-05	0.00059888	88	2082	3270	129897	Cluster-45083.95077,Cluster-45083.207796,Cluster-45083.144423,Cluster-45083.110465,Cluster-45083.163228,Cluster-45083.132082,Cluster-45083.138148,Cluster-45083.126332,Cluster-45083.145060,Cluster-45083.163236,Cluster-45083.135967,Cluster-45083.102837,Cluster-45083.136733,Cluster-45083.156626,Cluster-45083.130151,Cluster-45083.134230,Cluster-45083.130156,Cluster-45083.138785,Cluster-45083.172923,C…
GO:1901576	organic substance biosynthetic process	biological_process	1.37E-05	0.00073627	572	2082	29087	129897	Cluster-45083.149059,Cluster-45083.147991,Cluster-45083.132558,Cluster-45083.197474,Cluster-45083.136208,Cluster-45083.63477,Cluster-45083.111116,Cluster-45083.139573,Cluster-45083.156981,Cluster-45083.138745,Cluster-45083.135720,Cluster-45083.135967,Cluster-45083.158549,Cluster-45083.140476,Cluster-45083.118737,Cluster-45083.200511,Cluster-45083.124089,Cluster-45083.143167,Cluster-45083.135749,C…
GO:0016168	chlorophyll binding	molecular_function	1.44E-05	0.00076746	6	2082	25	129897	Cluster-45083.163228,Cluster-45083.136951,Cluster-45083.152646,Cluster-45083.146544,Cluster-45083.152650,Cluster-45083.163236
GO:0016903	oxidoreductase activity, acting on the aldehyde or oxo group of donors	molecular_function	1.51E-05	0.00079426	22	2082	481	129897	Cluster-45083.146393,Cluster-45083.197474,Cluster-45083.101110,Cluster-45083.129169,Cluster-45083.138834,Cluster-45083.136281,Cluster-45083.136354,Cluster-45083.138342,Cluster-45083.136834,Cluster-45083.133833,Cluster-45083.121680,Cluster-45083.121679,Cluster-45083.137584,Cluster-45083.140315,Cluster-45083.138689,Cluster-45083.143116,Cluster-45083.203268,Cluster-45083.137493,Cluster-45083.158659,…
GO:0016684	oxidoreductase activity, acting on peroxide as acceptor	molecular_function	1.81E-05	0.00094297	29	2082	775	129897	Cluster-45083.119064,Cluster-45083.134323,Cluster-45083.139080,Cluster-45083.136693,Cluster-45083.138087,Cluster-45083.144573,Cluster-45083.145565,Cluster-45083.140712,Cluster-45083.137264,Cluster-45083.126382,Cluster-45083.152577,Cluster-45083.151024,Cluster-45083.140047,Cluster-45083.133368,Cluster-45083.126381,Cluster-45083.138654,Cluster-45083.89829,Cluster-45083.152012,Cluster-45083.197882,C…
GO:0072330	monocarboxylic acid biosynthetic process	biological_process	1.89E-05	0.00097502	38	2082	1086	129897	Cluster-45083.136977,Cluster-45083.123897,Cluster-45083.112280,Cluster-45083.158549,Cluster-45083.149850,Cluster-45083.151810,Cluster-45083.149327,Cluster-45083.165994,Cluster-45083.136025,Cluster-45083.101110,Cluster-45083.143383,Cluster-45083.138605,Cluster-45083.137747,Cluster-45083.137390,Cluster-45083.124576,Cluster-45083.138291,Cluster-45083.158659,Cluster-45083.146554,Cluster-45083.141395,…
GO:0006066	alcohol metabolic process	biological_process	2.02E-05	0.0010332	22	2082	473	129897	Cluster-45083.137379,Cluster-45083.150245,Cluster-45083.172923,Cluster-45083.146455,Cluster-45083.134230,Cluster-45083.137378,Cluster-45083.139321,Cluster-45083.146946,Cluster-45083.124065,Cluster-45083.139853,Cluster-45083.130185,Cluster-45083.132082,Cluster-45083.130583,Cluster-45083.134229,Cluster-45083.94579,Cluster-45083.138024,Cluster-45083.161534,Cluster-45083.138992,Cluster-45083.178625,C…
GO:0044272	sulfur compound biosynthetic process	biological_process	2.51E-05	0.001273	21	2082	463	129897	Cluster-45083.138601,Cluster-45083.137919,Cluster-45083.162546,Cluster-45083.112280,Cluster-45083.147704,Cluster-45083.174510,Cluster-45083.145060,Cluster-45083.203268,Cluster-45083.155865,Cluster-45083.133399,Cluster-45083.138437,Cluster-45083.155855,Cluster-45083.174509,Cluster-45083.147703,Cluster-45083.143276,Cluster-45083.147700,Cluster-45083.128020,Cluster-45083.143011,Cluster-45083.140288,…
GO:0009119	ribonucleoside metabolic process	biological_process	2.53E-05	0.0012731	88	2082	3345	129897	Cluster-45083.141697,Cluster-45083.136003,Cluster-45083.141855,Cluster-45083.137887,Cluster-45083.113394,Cluster-45083.138556,Cluster-45083.138766,Cluster-45083.150245,Cluster-45083.134502,Cluster-45083.138248,Cluster-45083.130189,Cluster-45083.103015,Cluster-45083.134330,Cluster-45083.104962,Cluster-45083.141354,Cluster-45083.140288,Cluster-45083.124101,Cluster-45083.106582,Cluster-45083.127157,…
GO:0009150	purine ribonucleotide metabolic process	biological_process	2.65E-05	0.0013218	83	2082	3107	129897	Cluster-45083.138841,Cluster-45083.136892,Cluster-45083.142252,Cluster-45083.138992,Cluster-45083.135749,Cluster-45083.100049,Cluster-45083.161534,Cluster-45083.138302,Cluster-45083.130583,Cluster-45083.142250,Cluster-45083.36664,Cluster-45083.139640,Cluster-45083.138520,Cluster-45083.124065,Cluster-45083.136495,Cluster-45083.127394,Cluster-45083.146455,Cluster-45083.156250,Cluster-45083.140275,C…
GO:0009259	ribonucleotide metabolic process	biological_process	2.98E-05	0.0014768	84	2082	3160	129897	Cluster-45083.134229,Cluster-45083.136348,Cluster-45083.141354,Cluster-45083.124101,Cluster-45083.127157,Cluster-45083.137544,Cluster-45083.138556,Cluster-45083.134502,Cluster-45083.150245,Cluster-45083.138766,Cluster-45083.138248,Cluster-45083.130189,Cluster-45083.103015,Cluster-45083.134330,Cluster-45083.141697,Cluster-45083.199131,Cluster-45083.136003,Cluster-45083.141855,Cluster-45083.137887,…
GO:0006163	purine nucleotide metabolic process	biological_process	3.28E-05	0.0016096	83	2082	3128	129897	Cluster-45083.142252,Cluster-45083.136892,Cluster-45083.138841,Cluster-45083.135749,Cluster-45083.138992,Cluster-45083.161534,Cluster-45083.100049,Cluster-45083.130583,Cluster-45083.142250,Cluster-45083.36664,Cluster-45083.139640,Cluster-45083.138302,Cluster-45083.124065,Cluster-45083.138520,Cluster-45083.136495,Cluster-45083.127394,Cluster-45083.156250,Cluster-45083.146455,Cluster-45083.113922,C…
GO:0016832	aldehyde-lyase activity	molecular_function	3.35E-05	0.0016096	9	2082	112	129897	Cluster-45083.134230,Cluster-45083.119675,Cluster-45083.161534,Cluster-45083.130583,Cluster-45083.146455,Cluster-45083.134229,Cluster-45083.138841,Cluster-45083.124065,Cluster-45083.138992
GO:0019872	streptomycin biosynthetic process	biological_process	3.42E-05	0.0016096	7	2082	55	129897	Cluster-45083.144374,Cluster-45083.144425,Cluster-45083.139321,Cluster-45083.137378,Cluster-45083.137379,Cluster-45083.178625,Cluster-45083.138024
GO:0030647	aminoglycoside antibiotic metabolic process	biological_process	3.42E-05	0.0016096	7	2082	55	129897	Cluster-45083.138024,Cluster-45083.178625,Cluster-45083.137378,Cluster-45083.137379,Cluster-45083.139321,Cluster-45083.144374,Cluster-45083.144425
GO:0030648	aminoglycoside antibiotic biosynthetic process	biological_process	3.42E-05	0.0016096	7	2082	55	129897	Cluster-45083.137378,Cluster-45083.137379,Cluster-45083.178625,Cluster-45083.144374,Cluster-45083.144425,Cluster-45083.139321,Cluster-45083.138024
GO:0046343	streptomycin metabolic process	biological_process	3.42E-05	0.0016096	7	2082	55	129897	Cluster-45083.138024,Cluster-45083.144425,Cluster-45083.144374,Cluster-45083.139321,Cluster-45083.137378,Cluster-45083.137379,Cluster-45083.178625
GO:0006050	mannosamine metabolic process	biological_process	3.60E-05	0.0016535	6	2082	33	129897	Cluster-45083.125514,Cluster-45083.139056,Cluster-45083.200242,Cluster-45083.138571,Cluster-45083.134115,Cluster-45083.140807
GO:0006051	N-acetylmannosamine metabolic process	biological_process	3.60E-05	0.0016535	6	2082	33	129897	Cluster-45083.125514,Cluster-45083.139056,Cluster-45083.138571,Cluster-45083.200242,Cluster-45083.134115,Cluster-45083.140807
GO:0047465	N-acylglucosamine-6-phosphate 2-epimerase activity	molecular_function	3.60E-05	0.0016535	6	2082	33	129897	Cluster-45083.140807,Cluster-45083.134115,Cluster-45083.200242,Cluster-45083.138571,Cluster-45083.139056,Cluster-45083.125514
GO:0046173	polyol biosynthetic process	biological_process	3.83E-05	0.0017465	7	2082	56	129897	Cluster-45083.144374,Cluster-45083.144425,Cluster-45083.139321,Cluster-45083.137378,Cluster-45083.137379,Cluster-45083.178625,Cluster-45083.138024
GO:0005509	calcium ion binding	molecular_function	3.92E-05	0.0017752	51	2082	1676	129897	Cluster-45083.154921,Cluster-45083.60591,Cluster-45083.114198,Cluster-45083.67602,Cluster-45083.160376,Cluster-45083.137107,Cluster-45083.138310,Cluster-45083.206169,Cluster-45083.139631,Cluster-45083.161147,Cluster-45083.135319,Cluster-45083.134819,Cluster-45083.137707,Cluster-45083.195049,Cluster-45083.111816,Cluster-45083.194950,Cluster-45083.140389,Cluster-45083.111198,Cluster-45083.69127,Clu…
GO:0009116	nucleoside metabolic process	biological_process	4.53E-05	0.0020326	91	2082	3547	129897	Cluster-45083.138302,Cluster-45083.130583,Cluster-45083.142250,Cluster-45083.36664,Cluster-45083.139640,Cluster-45083.100049,Cluster-45083.161534,Cluster-45083.138992,Cluster-45083.135749,Cluster-45083.138841,Cluster-45083.142252,Cluster-45083.136892,Cluster-45083.156250,Cluster-45083.146455,Cluster-45083.140275,Cluster-45083.136495,Cluster-45083.127394,Cluster-45083.138520,Cluster-45083.124065,C…
GO:0042126	nitrate metabolic process	biological_process	4.79E-05	0.0021164	8	2082	72	129897	Cluster-45083.139491,Cluster-45083.134322,Cluster-45083.128422,Cluster-45083.124500,Cluster-45083.138039,Cluster-45083.156287,Cluster-45083.164693,Cluster-45083.152783
GO:0042128	nitrate assimilation	biological_process	4.79E-05	0.0021164	8	2082	72	129897	Cluster-45083.152783,Cluster-45083.164693,Cluster-45083.124500,Cluster-45083.128422,Cluster-45083.156287,Cluster-45083.138039,Cluster-45083.139491,Cluster-45083.134322
GO:1901617	organic hydroxy compound biosynthetic process	biological_process	5.40E-05	0.0023682	13	2082	195	129897	Cluster-45083.121971,Cluster-45083.139056,Cluster-45083.144374,Cluster-45083.144425,Cluster-45083.139321,Cluster-45083.137378,Cluster-45083.178625,Cluster-45083.141992,Cluster-45083.138024,Cluster-45083.143167,Cluster-45083.140979,Cluster-45083.137379,Cluster-45083.138571
GO:0042132	fructose 1,6-bisphosphate 1-phosphatase activity	molecular_function	5.44E-05	0.0023692	8	2082	78	129897	Cluster-45083.103015,Cluster-45083.172923,Cluster-45083.136883,Cluster-45083.123770,Cluster-45083.138302,Cluster-45083.113394,Cluster-45083.136003,Cluster-45083.135967
GO:0016717	oxidoreductase activity, acting on paired donors, with oxidation of a pair of donors resulting in the reduction of molecular oxygen to two molecules of water	molecular_function	5.69E-05	0.0024578	8	2082	75	129897	Cluster-45083.136112,Cluster-45083.136469,Cluster-45083.146939,Cluster-45083.142392,Cluster-45083.141886,Cluster-45083.114482,Cluster-45083.140455,Cluster-45083.139564
GO:0015977	carbon fixation	biological_process	5.93E-05	0.0025373	9	2082	123	129897	Cluster-45083.136941,Cluster-45083.169949,Cluster-45083.146922,Cluster-45083.137492,Cluster-45083.139611,Cluster-45083.147423,Cluster-45083.141372,Cluster-45083.147623,Cluster-45083.143757
GO:2001057	reactive nitrogen species metabolic process	biological_process	6.14E-05	0.0025373	8	2082	76	129897	Cluster-45083.124500,Cluster-45083.128422,Cluster-45083.156287,Cluster-45083.138039,Cluster-45083.139491,Cluster-45083.134322,Cluster-45083.152783,Cluster-45083.164693
GO:0003854	3-beta-hydroxy-delta5-steroid dehydrogenase activity	molecular_function	6.23E-05	0.0025373	21	2082	505	129897	Cluster-45083.68371,Cluster-45083.145438,Cluster-45083.133027,Cluster-45083.132724,Cluster-45083.140839,Cluster-45083.158549,Cluster-45083.183228,Cluster-45083.137118,Cluster-45083.121679,Cluster-45083.141471,Cluster-45083.121680,Cluster-45083.121375,Cluster-45083.143259,Cluster-45083.137676,Cluster-45083.134889,Cluster-45083.197474,Cluster-45083.166791,Cluster-45083.147085,Cluster-45083.121376,C…
GO:0008207	C21-steroid hormone metabolic process	biological_process	6.23E-05	0.0025373	21	2082	505	129897	Cluster-45083.142384,Cluster-45083.126251,Cluster-45083.197474,Cluster-45083.166791,Cluster-45083.121376,Cluster-45083.147085,Cluster-45083.134889,Cluster-45083.137676,Cluster-45083.143259,Cluster-45083.121375,Cluster-45083.121680,Cluster-45083.141471,Cluster-45083.121679,Cluster-45083.137118,Cluster-45083.183228,Cluster-45083.158549,Cluster-45083.132724,Cluster-45083.140839,Cluster-45083.68371,C…
GO:0008209	androgen metabolic process	biological_process	6.23E-05	0.0025373	21	2082	505	129897	Cluster-45083.141471,Cluster-45083.121680,Cluster-45083.121679,Cluster-45083.143259,Cluster-45083.121375,Cluster-45083.121376,Cluster-45083.147085,Cluster-45083.166791,Cluster-45083.197474,Cluster-45083.137676,Cluster-45083.134889,Cluster-45083.142384,Cluster-45083.126251,Cluster-45083.140839,Cluster-45083.132724,Cluster-45083.133027,Cluster-45083.145438,Cluster-45083.68371,Cluster-45083.158549,C…
GO:0008210	estrogen metabolic process	biological_process	6.23E-05	0.0025373	21	2082	505	129897	Cluster-45083.158549,Cluster-45083.137118,Cluster-45083.183228,Cluster-45083.140839,Cluster-45083.132724,Cluster-45083.145438,Cluster-45083.133027,Cluster-45083.68371,Cluster-45083.147085,Cluster-45083.121376,Cluster-45083.197474,Cluster-45083.166791,Cluster-45083.137676,Cluster-45083.134889,Cluster-45083.142384,Cluster-45083.126251,Cluster-45083.121680,Cluster-45083.141471,Cluster-45083.121679,C…
GO:0016229	steroid dehydrogenase activity	molecular_function	6.23E-05	0.0025373	21	2082	505	129897	Cluster-45083.158549,Cluster-45083.137118,Cluster-45083.183228,Cluster-45083.140839,Cluster-45083.132724,Cluster-45083.145438,Cluster-45083.133027,Cluster-45083.68371,Cluster-45083.147085,Cluster-45083.121376,Cluster-45083.197474,Cluster-45083.166791,Cluster-45083.137676,Cluster-45083.134889,Cluster-45083.142384,Cluster-45083.126251,Cluster-45083.121680,Cluster-45083.141471,Cluster-45083.121679,C…
GO:0033764	steroid dehydrogenase activity, acting on the CH-OH group of donors, NAD or NADP as acceptor	molecular_function	6.23E-05	0.0025373	21	2082	505	129897	Cluster-45083.121680,Cluster-45083.141471,Cluster-45083.121679,Cluster-45083.143259,Cluster-45083.121375,Cluster-45083.121376,Cluster-45083.147085,Cluster-45083.197474,Cluster-45083.166791,Cluster-45083.134889,Cluster-45083.137676,Cluster-45083.142384,Cluster-45083.126251,Cluster-45083.140839,Cluster-45083.132724,Cluster-45083.145438,Cluster-45083.133027,Cluster-45083.68371,Cluster-45083.158549,C…
GO:0006000	fructose metabolic process	biological_process	6.27E-05	0.0025373	20	2082	472	129897	Cluster-45083.134229,Cluster-45083.130583,Cluster-45083.132082,Cluster-45083.138302,Cluster-45083.123770,Cluster-45083.161534,Cluster-45083.138992,Cluster-45083.151050,Cluster-45083.138841,Cluster-45083.146455,Cluster-45083.169403,Cluster-45083.136883,Cluster-45083.172923,Cluster-45083.150245,Cluster-45083.103015,Cluster-45083.134230,Cluster-45083.136003,Cluster-45083.124065,Cluster-45083.135967,…
GO:0009141	nucleoside triphosphate metabolic process	biological_process	6.57E-05	0.0026232	74	2082	2793	129897	Cluster-45083.134230,Cluster-45083.130156,Cluster-45083.169403,Cluster-45083.138785,Cluster-45083.93795,Cluster-45083.172923,Cluster-45083.145060,Cluster-45083.163236,Cluster-45083.135967,Cluster-45083.138148,Cluster-45083.156626,Cluster-45083.130151,Cluster-45083.136733,Cluster-45083.102837,Cluster-45083.207796,Cluster-45083.144423,Cluster-45083.132082,Cluster-45083.163228,Cluster-45083.95077,Cl…
GO:0016137	glycoside metabolic process	biological_process	6.61E-05	0.0026232	7	2082	61	129897	Cluster-45083.144374,Cluster-45083.144425,Cluster-45083.139321,Cluster-45083.137379,Cluster-45083.137378,Cluster-45083.178625,Cluster-45083.138024
GO:0016138	glycoside biosynthetic process	biological_process	6.61E-05	0.0026232	7	2082	61	129897	Cluster-45083.139321,Cluster-45083.144425,Cluster-45083.144374,Cluster-45083.178625,Cluster-45083.137379,Cluster-45083.137378,Cluster-45083.138024
GO:0044712	single-organism catabolic process	biological_process	6.98E-05	0.0027484	69	2082	2542	129897	Cluster-45083.136699,Cluster-45083.141959,Cluster-45083.130185,Cluster-45083.139853,Cluster-45083.123770,Cluster-45083.138243,Cluster-45083.141326,Cluster-45083.151050,Cluster-45083.137390,Cluster-45083.124576,Cluster-45083.158659,Cluster-45083.117898,Cluster-45083.136883,Cluster-45083.138254,Cluster-45083.139407,Cluster-45083.176277,Cluster-45083.140266,Cluster-45083.140276,Cluster-45083.147503,…
GO:0034754	cellular hormone metabolic process	biological_process	7.62E-05	0.0029799	22	2082	547	129897	Cluster-45083.121376,Cluster-45083.147085,Cluster-45083.166791,Cluster-45083.197474,Cluster-45083.137676,Cluster-45083.134889,Cluster-45083.142384,Cluster-45083.126251,Cluster-45083.121680,Cluster-45083.141471,Cluster-45083.121679,Cluster-45083.143259,Cluster-45083.121375,Cluster-45083.158549,Cluster-45083.137118,Cluster-45083.183228,Cluster-45083.140839,Cluster-45083.132724,Cluster-45083.148568,…
GO:0010817	regulation of hormone levels	biological_process	7.75E-05	0.0029865	22	2082	548	129897	Cluster-45083.148568,Cluster-45083.132724,Cluster-45083.140839,Cluster-45083.68371,Cluster-45083.145438,Cluster-45083.133027,Cluster-45083.137118,Cluster-45083.183228,Cluster-45083.158549,Cluster-45083.143259,Cluster-45083.121375,Cluster-45083.121680,Cluster-45083.141471,Cluster-45083.121679,Cluster-45083.142384,Cluster-45083.126251,Cluster-45083.197474,Cluster-45083.166791,Cluster-45083.147085,C…
GO:0042445	hormone metabolic process	biological_process	7.75E-05	0.0029865	22	2082	548	129897	Cluster-45083.137676,Cluster-45083.134889,Cluster-45083.166791,Cluster-45083.197474,Cluster-45083.121376,Cluster-45083.147085,Cluster-45083.126251,Cluster-45083.142384,Cluster-45083.121679,Cluster-45083.141471,Cluster-45083.121680,Cluster-45083.121375,Cluster-45083.143259,Cluster-45083.158549,Cluster-45083.183228,Cluster-45083.137118,Cluster-45083.68371,Cluster-45083.133027,Cluster-45083.145438,C…
GO:0009144	purine nucleoside triphosphate metabolic process	biological_process	7.89E-05	0.0029865	73	2082	2760	129897	Cluster-45083.144423,Cluster-45083.207796,Cluster-45083.132082,Cluster-45083.163228,Cluster-45083.95077,Cluster-45083.130156,Cluster-45083.134230,Cluster-45083.169403,Cluster-45083.172923,Cluster-45083.93795,Cluster-45083.138785,Cluster-45083.163236,Cluster-45083.145060,Cluster-45083.135967,Cluster-45083.138148,Cluster-45083.130151,Cluster-45083.156626,Cluster-45083.102837,Cluster-45083.136733,Cl…
GO:0009199	ribonucleoside triphosphate metabolic process	biological_process	7.89E-05	0.0029865	73	2082	2760	129897	Cluster-45083.138785,Cluster-45083.172923,Cluster-45083.93795,Cluster-45083.169403,Cluster-45083.134230,Cluster-45083.130156,Cluster-45083.136733,Cluster-45083.102837,Cluster-45083.156626,Cluster-45083.130151,Cluster-45083.138148,Cluster-45083.145060,Cluster-45083.163236,Cluster-45083.135967,Cluster-45083.163228,Cluster-45083.132082,Cluster-45083.207796,Cluster-45083.144423,Cluster-45083.95077,Cl…
GO:0009205	purine ribonucleoside triphosphate metabolic process	biological_process	7.89E-05	0.0029865	73	2082	2760	129897	Cluster-45083.215152,Cluster-45083.121839,Cluster-45083.138243,Cluster-45083.123770,Cluster-45083.151050,Cluster-45083.123168,Cluster-45083.143286,Cluster-45083.138573,Cluster-45083.93794,Cluster-45083.118164,Cluster-45083.137097,Cluster-45083.130206,Cluster-45083.138254,Cluster-45083.137949,Cluster-45083.136883,Cluster-45083.129120,Cluster-45083.140266,Cluster-45083.76542,Cluster-45083.140276,Cl…
GO:0006816	calcium ion transport	biological_process	8.10E-05	0.003031	20	2082	441	129897	Cluster-45083.133103,Cluster-45083.136033,Cluster-45083.149871,Cluster-45083.133106,Cluster-45083.125687,Cluster-45083.129037,Cluster-45083.202450,Cluster-45083.136400,Cluster-45083.136354,Cluster-45083.138775,Cluster-45083.132482,Cluster-45083.136034,Cluster-45083.138772,Cluster-45083.122104,Cluster-45083.182933,Cluster-45083.119301,Cluster-45083.172923,Cluster-45083.117390,Cluster-45083.134211,…
GO:0044763	single-organism cellular process	biological_process	8.26E-05	0.003031	821	2082	43225	129897	Cluster-45083.138745,Cluster-45083.157971,Cluster-45083.158549,Cluster-45083.65018,Cluster-45083.135967,Cluster-45083.153490,Cluster-45083.140461,Cluster-45083.140476,Cluster-45083.160117,Cluster-45083.143167,Cluster-45083.140982,Cluster-45083.147991,Cluster-45083.145299,Cluster-45083.133106,Cluster-45083.149059,Cluster-45083.197474,Cluster-45083.132558,Cluster-45083.124592,Cluster-45083.138095,C…
GO:0009534	chloroplast thylakoid	cellular_component	8.32E-05	0.003031	4	2082	17	129897	Cluster-45083.163236,Cluster-45083.163228,Cluster-45083.139767,Cluster-45083.136951
GO:0009535	chloroplast thylakoid membrane	cellular_component	8.32E-05	0.003031	4	2082	17	129897	Cluster-45083.136951,Cluster-45083.139767,Cluster-45083.163228,Cluster-45083.163236
GO:0031976	plastid thylakoid	cellular_component	8.32E-05	0.003031	4	2082	17	129897	Cluster-45083.163236,Cluster-45083.136951,Cluster-45083.139767,Cluster-45083.163228
GO:0055035	plastid thylakoid membrane	cellular_component	8.32E-05	0.003031	4	2082	17	129897	Cluster-45083.163236,Cluster-45083.139767,Cluster-45083.136951,Cluster-45083.163228
GO:0019898	extrinsic component of membrane	cellular_component	8.56E-05	0.0030993	24	2082	573	129897	Cluster-45083.138943,Cluster-45083.185307,Cluster-45083.138476,Cluster-45083.138310,Cluster-45083.137107,Cluster-45083.129973,Cluster-45083.138795,Cluster-45083.161705,Cluster-45083.141575,Cluster-45083.137711,Cluster-45083.99989,Cluster-45083.138225,Cluster-45083.117898,Cluster-45083.125998,Cluster-45083.137707,Cluster-45083.99992,Cluster-45083.137930,Cluster-45083.140389,Cluster-45083.38799,Clu…
GO:0046148	pigment biosynthetic process	biological_process	9.63E-05	0.0034229	25	2082	596	129897	Cluster-45083.126815,Cluster-45083.152119,Cluster-45083.69089,Cluster-45083.146232,Cluster-45083.176277,Cluster-45083.158659,Cluster-45083.146554,Cluster-45083.120783,Cluster-45083.139250,Cluster-45083.127420,Cluster-45083.142408,Cluster-45083.149698,Cluster-45083.140488,Cluster-45083.141672,Cluster-45083.106557,Cluster-45083.134496,Cluster-45083.133833,Cluster-45083.138755,Cluster-45083.101110,C…
GO:0004602	glutathione peroxidase activity	molecular_function	9.73E-05	0.0034229	8	2082	92	129897	Cluster-45083.134323,Cluster-45083.133368,Cluster-45083.126381,Cluster-45083.145565,Cluster-45083.144573,Cluster-45083.152012,Cluster-45083.126382,Cluster-45083.126393
GO:0016830	carbon-carbon lyase activity	molecular_function	9.75E-05	0.0034229	36	2082	1081	129897	Cluster-45083.147423,Cluster-45083.156168,Cluster-45083.139611,Cluster-45083.146922,Cluster-45083.134229,Cluster-45083.150058,Cluster-45083.147623,Cluster-45083.51613,Cluster-45083.134230,Cluster-45083.139016,Cluster-45083.150973,Cluster-45083.125514,Cluster-45083.135405,Cluster-45083.119675,Cluster-45083.141672,Cluster-45083.161534,Cluster-45083.137492,Cluster-45083.169949,Cluster-45083.120438,C…
GO:0042822	pyridoxal phosphate metabolic process	biological_process	9.81E-05	0.0034229	6	2082	46	129897	Cluster-45083.139056,Cluster-45083.140979,Cluster-45083.143167,Cluster-45083.121971,Cluster-45083.141992,Cluster-45083.138571
GO:0042823	pyridoxal phosphate biosynthetic process	biological_process	9.81E-05	0.0034229	6	2082	46	129897	Cluster-45083.138571,Cluster-45083.121971,Cluster-45083.143167,Cluster-45083.141992,Cluster-45083.139056,Cluster-45083.140979
GO:0046184	aldehyde biosynthetic process	biological_process	9.81E-05	0.0034229	6	2082	46	129897	Cluster-45083.141992,Cluster-45083.121971,Cluster-45083.143167,Cluster-45083.140979,Cluster-45083.139056,Cluster-45083.138571
GO:0065008	regulation of biological quality	biological_process	0.00010751	0.0037274	101	2082	3976	129897	Cluster-45083.111987,Cluster-45083.128909,Cluster-45083.144632,Cluster-45083.141471,Cluster-45083.139140,Cluster-45083.159201,Cluster-45083.136756,Cluster-45083.160755,Cluster-45083.121679,Cluster-45083.142384,Cluster-45083.140952,Cluster-45083.138573,Cluster-45083.139453,Cluster-45083.147410,Cluster-45083.121376,Cluster-45083.137107,Cluster-45083.137676,Cluster-45083.124572,Cluster-45083.138253,…
GO:0030001	metal ion transport	biological_process	0.00012295	0.0042375	98	2082	3858	129897	Cluster-45083.136034,Cluster-45083.128543,Cluster-45083.114228,Cluster-45083.157591,Cluster-45083.136354,Cluster-45083.133833,Cluster-45083.143018,Cluster-45083.125687,Cluster-45083.142254,Cluster-45083.142384,Cluster-45083.214574,Cluster-45083.139453,Cluster-45083.137742,Cluster-45083.132724,Cluster-45083.142084,Cluster-45083.68371,Cluster-45083.117898,Cluster-45083.190494,Cluster-45083.159351,C…
GO:0008430	selenium binding	molecular_function	0.00012635	0.0043289	5	2082	29	129897	Cluster-45083.103159,Cluster-45083.133151,Cluster-45083.133149,Cluster-45083.133150,Cluster-45083.126640
GO:0055086	nucleobase-containing small molecule metabolic process	biological_process	0.00013186	0.0044433	160	2082	6989	129897	Cluster-45083.136892,Cluster-45083.142252,Cluster-45083.36664,Cluster-45083.130583,Cluster-45083.100049,Cluster-45083.115809,Cluster-45083.138520,Cluster-45083.134829,Cluster-45083.146232,Cluster-45083.113922,Cluster-45083.140198,Cluster-45083.156250,Cluster-45083.138605,Cluster-45083.139794,Cluster-45083.136495,Cluster-45083.117837,Cluster-45083.84112,Cluster-45083.101110,Cluster-45083.138055,Cl…
GO:0004601	peroxidase activity	molecular_function	0.00013199	0.0044433	26	2082	739	129897	Cluster-45083.126381,Cluster-45083.133368,Cluster-45083.140047,Cluster-45083.89829,Cluster-45083.138654,Cluster-45083.64673,Cluster-45083.197882,Cluster-45083.152012,Cluster-45083.145260,Cluster-45083.67694,Cluster-45083.197568,Cluster-45083.105621,Cluster-45083.126393,Cluster-45083.138849,Cluster-45083.89826,Cluster-45083.119064,Cluster-45083.134323,Cluster-45083.139080,Cluster-45083.145565,Clus…
GO:0006804	obsolete peroxidase reaction	biological_process	0.00013199	0.0044433	26	2082	739	129897	Cluster-45083.140712,Cluster-45083.151024,Cluster-45083.152577,Cluster-45083.137264,Cluster-45083.126382,Cluster-45083.134323,Cluster-45083.119064,Cluster-45083.144573,Cluster-45083.136693,Cluster-45083.145565,Cluster-45083.139080,Cluster-45083.89826,Cluster-45083.126393,Cluster-45083.138849,Cluster-45083.105621,Cluster-45083.138654,Cluster-45083.89829,Cluster-45083.140047,Cluster-45083.126381,Cl…
GO:0019605	butyrate metabolic process	biological_process	0.00014395	0.0047626	3	2082	6	129897	Cluster-45083.137390,Cluster-45083.138605,Cluster-45083.141326
GO:0046459	short-chain fatty acid metabolic process	biological_process	0.00014395	0.0047626	3	2082	6	129897	Cluster-45083.141326,Cluster-45083.137390,Cluster-45083.138605
GO:0047989	hydroxybutyrate-dimer hydrolase activity	molecular_function	0.00014395	0.0047626	3	2082	6	129897	Cluster-45083.138605,Cluster-45083.137390,Cluster-45083.141326
GO:0016872	intramolecular lyase activity	molecular_function	0.00014666	0.0048248	8	2082	95	129897	Cluster-45083.95630,Cluster-45083.138024,Cluster-45083.137379,Cluster-45083.178625,Cluster-45083.137378,Cluster-45083.139321,Cluster-45083.144425,Cluster-45083.144374
GO:0046034	ATP metabolic process	biological_process	0.00015507	0.0050727	70	2082	2677	129897	Cluster-45083.138841,Cluster-45083.142252,Cluster-45083.136892,Cluster-45083.138992,Cluster-45083.135749,Cluster-45083.100049,Cluster-45083.161534,Cluster-45083.138302,Cluster-45083.130583,Cluster-45083.142250,Cluster-45083.139640,Cluster-45083.36664,Cluster-45083.138520,Cluster-45083.124065,Cluster-45083.136495,Cluster-45083.127394,Cluster-45083.156250,Cluster-45083.146455,Cluster-45083.140275,C…
GO:0044283	small molecule biosynthetic process	biological_process	0.00018654	0.0060678	89	2082	3566	129897	Cluster-45083.157591,Cluster-45083.138489,Cluster-45083.161659,Cluster-45083.133833,Cluster-45083.140979,Cluster-45083.138024,Cluster-45083.136034,Cluster-45083.141992,Cluster-45083.144374,Cluster-45083.141326,Cluster-45083.121376,Cluster-45083.139056,Cluster-45083.165335,Cluster-45083.131778,Cluster-45083.138241,Cluster-45083.143011,Cluster-45083.137605,Cluster-45083.141395,Cluster-45083.176277,…
GO:0016661	oxidoreductase activity, acting on other nitrogenous compounds as donors	molecular_function	0.00018769	0.0060712	5	2082	31	129897	Cluster-45083.134322,Cluster-45083.109379,Cluster-45083.164693,Cluster-45083.138039,Cluster-45083.128422
GO:0006694	steroid biosynthetic process	biological_process	0.00020948	0.0067383	31	2082	921	129897	Cluster-45083.132724,Cluster-45083.140839,Cluster-45083.68371,Cluster-45083.133027,Cluster-45083.145438,Cluster-45083.130189,Cluster-45083.158549,Cluster-45083.137493,Cluster-45083.138609,Cluster-45083.137118,Cluster-45083.127420,Cluster-45083.132920,Cluster-45083.183228,Cluster-45083.149698,Cluster-45083.121680,Cluster-45083.141471,Cluster-45083.134583,Cluster-45083.121679,Cluster-45083.137283,C…
GO:0006013	mannose metabolic process	biological_process	0.0002177	0.0069639	21	2082	528	129897	Cluster-45083.136003,Cluster-45083.124065,Cluster-45083.175666,Cluster-45083.135967,Cluster-45083.113394,Cluster-45083.169403,Cluster-45083.146455,Cluster-45083.150245,Cluster-45083.172923,Cluster-45083.136883,Cluster-45083.103015,Cluster-45083.134230,Cluster-45083.138992,Cluster-45083.151050,Cluster-45083.138841,Cluster-45083.134229,Cluster-45083.132082,Cluster-45083.130583,Cluster-45083.123770,…
GO:0010309	acireductone dioxygenase [iron(II)-requiring] activity	molecular_function	0.00022	0.0069989	6	2082	51	129897	Cluster-45083.140399,Cluster-45083.140883,Cluster-45083.137653,Cluster-45083.135767,Cluster-45083.140400,Cluster-45083.136721
GO:0019643	reductive tricarboxylic acid cycle	biological_process	0.00022303	0.0070565	8	2082	113	129897	Cluster-45083.143757,Cluster-45083.147623,Cluster-45083.141372,Cluster-45083.147423,Cluster-45083.139611,Cluster-45083.137492,Cluster-45083.146922,Cluster-45083.136941
GO:0008685	2-C-methyl-D-erythritol 2,4-cyclodiphosphate synthase activity	molecular_function	0.00025958	0.0081683	4	2082	17	129897	Cluster-45083.139195,Cluster-45083.149059,Cluster-45083.126654,Cluster-45083.126651
GO:0009126	purine nucleoside monophosphate metabolic process	biological_process	0.00026295	0.0081853	71	2082	2767	129897	Cluster-45083.136892,Cluster-45083.142252,Cluster-45083.138841,Cluster-45083.135749,Cluster-45083.138992,Cluster-45083.161534,Cluster-45083.100049,Cluster-45083.36664,Cluster-45083.139640,Cluster-45083.130583,Cluster-45083.142250,Cluster-45083.138302,Cluster-45083.124065,Cluster-45083.138520,Cluster-45083.127394,Cluster-45083.136495,Cluster-45083.140275,Cluster-45083.156250,Cluster-45083.146455,C…
GO:0009167	purine ribonucleoside monophosphate metabolic process	biological_process	0.00026295	0.0081853	71	2082	2767	129897	Cluster-45083.207796,Cluster-45083.144423,Cluster-45083.132082,Cluster-45083.163228,Cluster-45083.95077,Cluster-45083.134230,Cluster-45083.130156,Cluster-45083.169403,Cluster-45083.138785,Cluster-45083.93795,Cluster-45083.172923,Cluster-45083.135967,Cluster-45083.145060,Cluster-45083.163236,Cluster-45083.138148,Cluster-45083.156626,Cluster-45083.130151,Cluster-45083.102837,Cluster-45083.136733,Cl…
GO:0008202	steroid metabolic process	biological_process	0.00026785	0.0082934	31	2082	933	129897	Cluster-45083.158549,Cluster-45083.137493,Cluster-45083.138609,Cluster-45083.127420,Cluster-45083.137118,Cluster-45083.132920,Cluster-45083.183228,Cluster-45083.149698,Cluster-45083.132724,Cluster-45083.140839,Cluster-45083.68371,Cluster-45083.133027,Cluster-45083.145438,Cluster-45083.130189,Cluster-45083.197474,Cluster-45083.166791,Cluster-45083.147085,Cluster-45083.121376,Cluster-45083.205128,C…
GO:0009161	ribonucleoside monophosphate metabolic process	biological_process	0.00029117	0.0089673	72	2082	2820	129897	Cluster-45083.113394,Cluster-45083.137887,Cluster-45083.199131,Cluster-45083.136003,Cluster-45083.134330,Cluster-45083.103015,Cluster-45083.138248,Cluster-45083.150245,Cluster-45083.138766,Cluster-45083.134502,Cluster-45083.138556,Cluster-45083.137544,Cluster-45083.141354,Cluster-45083.136348,Cluster-45083.134229,Cluster-45083.129120,Cluster-45083.76542,Cluster-45083.140266,Cluster-45083.140276,C…
GO:0042440	pigment metabolic process	biological_process	0.00030427	0.0093212	28	2082	764	129897	Cluster-45083.129169,Cluster-45083.39117,Cluster-45083.150058,Cluster-45083.101110,Cluster-45083.140269,Cluster-45083.46109,Cluster-45083.143383,Cluster-45083.138560,Cluster-45083.106557,Cluster-45083.139542,Cluster-45083.126774,Cluster-45083.141672,Cluster-45083.138755,Cluster-45083.133833,Cluster-45083.134496,Cluster-45083.139250,Cluster-45083.120783,Cluster-45083.142408,Cluster-45083.149698,Cl…
GO:0016999	antibiotic metabolic process	biological_process	0.00031402	0.0094697	7	2082	72	129897	Cluster-45083.138024,Cluster-45083.139321,Cluster-45083.144425,Cluster-45083.144374,Cluster-45083.178625,Cluster-45083.137379,Cluster-45083.137378
GO:0017000	antibiotic biosynthetic process	biological_process	0.00031402	0.0094697	7	2082	72	129897	Cluster-45083.139321,Cluster-45083.144374,Cluster-45083.144425,Cluster-45083.178625,Cluster-45083.137378,Cluster-45083.137379,Cluster-45083.138024
GO:0017144	drug metabolic process	biological_process	0.00031402	0.0094697	7	2082	72	129897	Cluster-45083.137378,Cluster-45083.137379,Cluster-45083.178625,Cluster-45083.144374,Cluster-45083.144425,Cluster-45083.139321,Cluster-45083.138024
GO:0016053	organic acid biosynthetic process	biological_process	0.00033743	0.010071	69	2082	2665	129897	Cluster-45083.124576,Cluster-45083.137390,Cluster-45083.150050,Cluster-45083.149045,Cluster-45083.158659,Cluster-45083.176277,Cluster-45083.141395,Cluster-45083.138233,Cluster-45083.160877,Cluster-45083.136034,Cluster-45083.133833,Cluster-45083.161659,Cluster-45083.157591,Cluster-45083.138489,Cluster-45083.137605,Cluster-45083.143011,Cluster-45083.131778,Cluster-45083.138241,Cluster-45083.165335,…
GO:0046394	carboxylic acid biosynthetic process	biological_process	0.00033743	0.010071	69	2082	2665	129897	Cluster-45083.121375,Cluster-45083.151810,Cluster-45083.143383,Cluster-45083.141354,Cluster-45083.139878,Cluster-45083.138248,Cluster-45083.112280,Cluster-45083.149850,Cluster-45083.155865,Cluster-45083.117052,Cluster-45083.203268,Cluster-45083.157591,Cluster-45083.138489,Cluster-45083.133833,Cluster-45083.161659,Cluster-45083.136034,Cluster-45083.139056,Cluster-45083.165335,Cluster-45083.121376,…
GO:0009123	nucleoside monophosphate metabolic process	biological_process	0.00041898	0.012441	72	2082	2858	129897	Cluster-45083.121839,Cluster-45083.123770,Cluster-45083.138243,Cluster-45083.215152,Cluster-45083.138573,Cluster-45083.143286,Cluster-45083.151050,Cluster-45083.137097,Cluster-45083.136883,Cluster-45083.138254,Cluster-45083.137949,Cluster-45083.93794,Cluster-45083.129442,Cluster-45083.140034,Cluster-45083.147503,Cluster-45083.76542,Cluster-45083.129120,Cluster-45083.140266,Cluster-45083.140276,Cl…
GO:0019684	photosynthesis, light reaction	biological_process	0.00042782	0.012638	15	2082	294	129897	Cluster-45083.134558,Cluster-45083.132507,Cluster-45083.152646,Cluster-45083.138310,Cluster-45083.140389,Cluster-45083.137107,Cluster-45083.64119,Cluster-45083.138225,Cluster-45083.136951,Cluster-45083.137272,Cluster-45083.66207,Cluster-45083.196217,Cluster-45083.152650,Cluster-45083.114084,Cluster-45083.146544
GO:0004611	phosphoenolpyruvate carboxykinase activity	molecular_function	0.00043449	0.012709	9	2082	145	129897	Cluster-45083.136941,Cluster-45083.146922,Cluster-45083.156168,Cluster-45083.139611,Cluster-45083.137492,Cluster-45083.147423,Cluster-45083.141372,Cluster-45083.147623,Cluster-45083.143757
GO:0004618	phosphoglycerate kinase activity	molecular_function	0.0004346	0.012709	5	2082	40	129897	Cluster-45083.140275,Cluster-45083.138243,Cluster-45083.138785,Cluster-45083.140276,Cluster-45083.138148
GO:0004416	hydroxyacylglutathione hydrolase activity	molecular_function	0.00044211	0.012863	3	2082	7	129897	Cluster-45083.147703,Cluster-45083.147704,Cluster-45083.147700
GO:0071949	FAD binding	molecular_function	0.00046904	0.013579	19	2082	423	129897	Cluster-45083.143383,Cluster-45083.145600,Cluster-45083.138560,Cluster-45083.150880,Cluster-45083.138755,Cluster-45083.137283,Cluster-45083.134583,Cluster-45083.137279,Cluster-45083.127420,Cluster-45083.149698,Cluster-45083.142408,Cluster-45083.120783,Cluster-45083.139250,Cluster-45083.138609,Cluster-45083.69089,Cluster-45083.141395,Cluster-45083.146232,Cluster-45083.146554,Cluster-45083.126815
GO:0005984	disaccharide metabolic process	biological_process	0.00054803	0.015786	47	2082	1723	129897	Cluster-45083.139851,Cluster-45083.143922,Cluster-45083.178707,Cluster-45083.165579,Cluster-45083.118851,Cluster-45083.151921,Cluster-45083.153282,Cluster-45083.170765,Cluster-45083.207521,Cluster-45083.131563,Cluster-45083.145793,Cluster-45083.95546,Cluster-45083.124929,Cluster-45083.135801,Cluster-45083.162537,Cluster-45083.110676,Cluster-45083.75284,Cluster-45083.139418,Cluster-45083.131323,Cl…
GO:0006979	response to oxidative stress	biological_process	0.00059577	0.017077	27	2082	846	129897	Cluster-45083.64673,Cluster-45083.152012,Cluster-45083.197882,Cluster-45083.145260,Cluster-45083.67694,Cluster-45083.197568,Cluster-45083.126381,Cluster-45083.133368,Cluster-45083.140047,Cluster-45083.89829,Cluster-45083.138654,Cluster-45083.105621,Cluster-45083.138849,Cluster-45083.126393,Cluster-45083.99033,Cluster-45083.89826,Cluster-45083.139080,Cluster-45083.145565,Cluster-45083.144573,Clust…
GO:0016747	transferase activity, transferring acyl groups other than amino-acyl groups	molecular_function	0.00060433	0.017184	42	2082	1475	129897	Cluster-45083.192324,Cluster-45083.138291,Cluster-45083.114404,Cluster-45083.136952,Cluster-45083.144114,Cluster-45083.142215,Cluster-45083.121268,Cluster-45083.129055,Cluster-45083.121407,Cluster-45083.151028,Cluster-45083.92725,Cluster-45083.137196,Cluster-45083.161659,Cluster-45083.161948,Cluster-45083.140080,Cluster-45083.82328,Cluster-45083.104003,Cluster-45083.134257,Cluster-45083.173243,Cl…
GO:0019203	carbohydrate phosphatase activity	molecular_function	0.00060842	0.017184	8	2082	107	129897	Cluster-45083.113394,Cluster-45083.136003,Cluster-45083.135967,Cluster-45083.136883,Cluster-45083.123770,Cluster-45083.172923,Cluster-45083.138302,Cluster-45083.103015
GO:0050308	sugar-phosphatase activity	molecular_function	0.00060842	0.017184	8	2082	107	129897	Cluster-45083.138302,Cluster-45083.136883,Cluster-45083.172923,Cluster-45083.123770,Cluster-45083.103015,Cluster-45083.113394,Cluster-45083.136003,Cluster-45083.135967
GO:0006573	valine metabolic process	biological_process	0.00062665	0.017613	17	2082	426	129897	Cluster-45083.143383,Cluster-45083.140162,Cluster-45083.101110,Cluster-45083.165335,Cluster-45083.147085,Cluster-45083.141326,Cluster-45083.136892,Cluster-45083.151810,Cluster-45083.158549,Cluster-45083.139407,Cluster-45083.176277,Cluster-45083.146554,Cluster-45083.158659,Cluster-45083.124576,Cluster-45083.137747,Cluster-45083.137390,Cluster-45083.138605
GO:0000334	3-hydroxyanthranilate 3,4-dioxygenase activity	molecular_function	0.00065455	0.018309	4	2082	23	129897	Cluster-45083.140400,Cluster-45083.136721,Cluster-45083.140399,Cluster-45083.140883
GO:0006549	isoleucine metabolic process	biological_process	0.00067657	0.018575	17	2082	430	129897	Cluster-45083.140162,Cluster-45083.143383,Cluster-45083.165335,Cluster-45083.101110,Cluster-45083.147085,Cluster-45083.141326,Cluster-45083.136892,Cluster-45083.151810,Cluster-45083.158549,Cluster-45083.176277,Cluster-45083.139407,Cluster-45083.146554,Cluster-45083.158659,Cluster-45083.124576,Cluster-45083.137747,Cluster-45083.137390,Cluster-45083.138605
GO:0016726	oxidoreductase activity, acting on CH or CH2 groups, NAD or NADP as acceptor	molecular_function	0.00068012	0.018575	4	2082	20	129897	Cluster-45083.137368,Cluster-45083.136208,Cluster-45083.150332,Cluster-45083.138745
GO:0050992	dimethylallyl diphosphate biosynthetic process	biological_process	0.00068012	0.018575	4	2082	20	129897	Cluster-45083.136208,Cluster-45083.138745,Cluster-45083.150332,Cluster-45083.137368
GO:0050993	dimethylallyl diphosphate metabolic process	biological_process	0.00068012	0.018575	4	2082	20	129897	Cluster-45083.150332,Cluster-45083.136208,Cluster-45083.138745,Cluster-45083.137368
GO:0051745	4-hydroxy-3-methylbut-2-en-1-yl diphosphate reductase activity	molecular_function	0.00068012	0.018575	4	2082	20	129897	Cluster-45083.138745,Cluster-45083.136208,Cluster-45083.150332,Cluster-45083.137368
GO:0004616	phosphogluconate dehydrogenase (decarboxylating) activity	molecular_function	0.00071341	0.019278	12	2082	246	129897	Cluster-45083.84112,Cluster-45083.129169,Cluster-45083.101110,Cluster-45083.115684,Cluster-45083.141326,Cluster-45083.133833,Cluster-45083.151810,Cluster-45083.158659,Cluster-45083.176277,Cluster-45083.124576,Cluster-45083.138605,Cluster-45083.137390
GO:0019521	D-gluconate metabolic process	biological_process	0.00071341	0.019278	12	2082	246	129897	Cluster-45083.84112,Cluster-45083.115684,Cluster-45083.141326,Cluster-45083.101110,Cluster-45083.129169,Cluster-45083.176277,Cluster-45083.151810,Cluster-45083.158659,Cluster-45083.133833,Cluster-45083.137390,Cluster-45083.138605,Cluster-45083.124576
GO:0016853	isomerase activity	molecular_function	0.00071585	0.019278	50	2082	1818	129897	Cluster-45083.179470,Cluster-45083.95630,Cluster-45083.138024,Cluster-45083.143206,Cluster-45083.140162,Cluster-45083.144374,Cluster-45083.150834,Cluster-45083.134115,Cluster-45083.140015,Cluster-45083.84217,Cluster-45083.138753,Cluster-45083.139056,Cluster-45083.124318,Cluster-45083.138571,Cluster-45083.133245,Cluster-45083.135218,Cluster-45083.139321,Cluster-45083.140807,Cluster-45083.134112,Cl…
GO:0046423	allene-oxide cyclase activity	molecular_function	0.00075094	0.020045	3	2082	10	129897	Cluster-45083.179470,Cluster-45083.67687,Cluster-45083.167800
GO:0006568	tryptophan metabolic process	biological_process	0.00076123	0.020045	25	2082	744	129897	Cluster-45083.138849,Cluster-45083.151810,Cluster-45083.101110,Cluster-45083.139056,Cluster-45083.147085,Cluster-45083.141326,Cluster-45083.124318,Cluster-45083.136892,Cluster-45083.140399,Cluster-45083.138654,Cluster-45083.136721,Cluster-45083.143206,Cluster-45083.143383,Cluster-45083.124576,Cluster-45083.137390,Cluster-45083.138605,Cluster-45083.176277,Cluster-45083.138571,Cluster-45083.146554,…
GO:0006586	indolalkylamine metabolic process	biological_process	0.00076123	0.020045	25	2082	744	129897	Cluster-45083.139056,Cluster-45083.101110,Cluster-45083.141326,Cluster-45083.124318,Cluster-45083.147085,Cluster-45083.140399,Cluster-45083.136892,Cluster-45083.138654,Cluster-45083.136721,Cluster-45083.143206,Cluster-45083.143383,Cluster-45083.138849,Cluster-45083.151810,Cluster-45083.158549,Cluster-45083.140883,Cluster-45083.162147,Cluster-45083.124576,Cluster-45083.138605,Cluster-45083.137390,…
GO:0051536	iron-sulfur cluster binding	molecular_function	0.00076164	0.020045	26	2082	769	129897	Cluster-45083.112280,Cluster-45083.134445,Cluster-45083.137919,Cluster-45083.124610,Cluster-45083.129442,Cluster-45083.138759,Cluster-45083.100800,Cluster-45083.188393,Cluster-45083.139075,Cluster-45083.126085,Cluster-45083.197501,Cluster-45083.163236,Cluster-45083.138052,Cluster-45083.136348,Cluster-45083.163228,Cluster-45083.167452,Cluster-45083.138039,Cluster-45083.142869,Cluster-45083.134384,…
GO:0051540	metal cluster binding	molecular_function	0.00076164	0.020045	26	2082	769	129897	Cluster-45083.124610,Cluster-45083.137919,Cluster-45083.112280,Cluster-45083.134445,Cluster-45083.197501,Cluster-45083.126085,Cluster-45083.138052,Cluster-45083.163236,Cluster-45083.100800,Cluster-45083.188393,Cluster-45083.129442,Cluster-45083.138759,Cluster-45083.139075,Cluster-45083.134384,Cluster-45083.160755,Cluster-45083.163228,Cluster-45083.136348,Cluster-45083.167452,Cluster-45083.142869,…
GO:0005246	calcium channel regulator activity	molecular_function	0.00078514	0.020364	12	2082	212	129897	Cluster-45083.125687,Cluster-45083.122104,Cluster-45083.182933,Cluster-45083.136033,Cluster-45083.149871,Cluster-45083.138772,Cluster-45083.136034,Cluster-45083.137742,Cluster-45083.134211,Cluster-45083.138775,Cluster-45083.136354,Cluster-45083.136400
GO:0009240	isopentenyl diphosphate biosynthetic process	biological_process	0.00078782	0.020364	4	2082	21	129897	Cluster-45083.138745,Cluster-45083.136208,Cluster-45083.150332,Cluster-45083.137368
GO:0019288	isopentenyl diphosphate biosynthetic process, methylerythritol 4-phosphate pathway	biological_process	0.00078782	0.020364	4	2082	21	129897	Cluster-45083.136208,Cluster-45083.150332,Cluster-45083.138745,Cluster-45083.137368
GO:0046490	isopentenyl diphosphate metabolic process	biological_process	0.00078782	0.020364	4	2082	21	129897	Cluster-45083.137368,Cluster-45083.138745,Cluster-45083.136208,Cluster-45083.150332
GO:0044264	cellular polysaccharide metabolic process	biological_process	0.00079461	0.020448	50	2082	1869	129897	Cluster-45083.200309,Cluster-45083.118851,Cluster-45083.178707,Cluster-45083.165579,Cluster-45083.95546,Cluster-45083.145793,Cluster-45083.124929,Cluster-45083.136936,Cluster-45083.153282,Cluster-45083.151921,Cluster-45083.170765,Cluster-45083.207521,Cluster-45083.135654,Cluster-45083.139794,Cluster-45083.136780,Cluster-45083.177051,Cluster-45083.190511,Cluster-45083.139418,Cluster-45083.131323,C…
GO:0006118	obsolete electron transport	biological_process	0.0008277	0.021205	53	2082	1988	129897	Cluster-45083.136109,Cluster-45083.138675,Cluster-45083.167452,Cluster-45083.163228,Cluster-45083.96856,Cluster-45083.139129,Cluster-45083.152646,Cluster-45083.137324,Cluster-45083.164478,Cluster-45083.136724,Cluster-45083.153691,Cluster-45083.138620,Cluster-45083.123984,Cluster-45083.64508,Cluster-45083.115119,Cluster-45083.33389,Cluster-45083.103015,Cluster-45083.138669,Cluster-45083.207376,Clu…
GO:0008942	nitrite reductase [NAD(P)H] activity	molecular_function	0.0008706	0.022206	4	2082	25	129897	Cluster-45083.128422,Cluster-45083.138039,Cluster-45083.134322,Cluster-45083.164693
GO:0016854	racemase and epimerase activity	molecular_function	0.00088469	0.022466	10	2082	156	129897	Cluster-45083.138753,Cluster-45083.139056,Cluster-45083.125514,Cluster-45083.140807,Cluster-45083.145176,Cluster-45083.134112,Cluster-45083.200242,Cluster-45083.168243,Cluster-45083.134115,Cluster-45083.138571
GO:0030244	cellulose biosynthetic process	biological_process	0.00090061	0.022771	14	2082	349	129897	Cluster-45083.161069,Cluster-45083.117834,Cluster-45083.142372,Cluster-45083.117837,Cluster-45083.207521,Cluster-45083.151921,Cluster-45083.132883,Cluster-45083.131374,Cluster-45083.171684,Cluster-45083.194822,Cluster-45083.135801,Cluster-45083.190511,Cluster-45083.139794,Cluster-45083.139418
GO:0003857	3-hydroxyacyl-CoA dehydrogenase activity	molecular_function	0.00093033	0.02342	13	2082	283	129897	Cluster-45083.137390,Cluster-45083.138605,Cluster-45083.124576,Cluster-45083.176277,Cluster-45083.151810,Cluster-45083.158659,Cluster-45083.146554,Cluster-45083.141326,Cluster-45083.147085,Cluster-45083.158549,Cluster-45083.101110,Cluster-45083.136892,Cluster-45083.143383
GO:0004222	metalloendopeptidase activity	molecular_function	0.00094964	0.023796	25	2082	684	129897	Cluster-45083.138193,Cluster-45083.136491,Cluster-45083.138675,Cluster-45083.139776,Cluster-45083.142338,Cluster-45083.136204,Cluster-45083.138192,Cluster-45083.142292,Cluster-45083.137451,Cluster-45083.136490,Cluster-45083.134330,Cluster-45083.138102,Cluster-45083.138185,Cluster-45083.52363,Cluster-45083.140183,Cluster-45083.58825,Cluster-45083.153265,Cluster-45083.141106,Cluster-45083.124572,Cl…
GO:0016530	metallochaperone activity	molecular_function	0.00096757	0.023796	4	2082	24	129897	Cluster-45083.142252,Cluster-45083.60823,Cluster-45083.142254,Cluster-45083.142250
GO:0016531	copper chaperone activity	molecular_function	0.00096757	0.023796	4	2082	24	129897	Cluster-45083.142252,Cluster-45083.60823,Cluster-45083.142254,Cluster-45083.142250
GO:0016108	tetraterpenoid metabolic process	biological_process	0.00097401	0.023796	14	2082	276	129897	Cluster-45083.126815,Cluster-45083.106557,Cluster-45083.134496,Cluster-45083.69089,Cluster-45083.146232,Cluster-45083.146554,Cluster-45083.138755,Cluster-45083.120783,Cluster-45083.139250,Cluster-45083.127420,Cluster-45083.142408,Cluster-45083.143383,Cluster-45083.149698,Cluster-45083.138560
GO:0016109	tetraterpenoid biosynthetic process	biological_process	0.00097401	0.023796	14	2082	276	129897	Cluster-45083.142408,Cluster-45083.143383,Cluster-45083.149698,Cluster-45083.138560,Cluster-45083.127420,Cluster-45083.139250,Cluster-45083.120783,Cluster-45083.146554,Cluster-45083.138755,Cluster-45083.69089,Cluster-45083.134496,Cluster-45083.146232,Cluster-45083.106557,Cluster-45083.126815
GO:0016116	carotenoid metabolic process	biological_process	0.00097401	0.023796	14	2082	276	129897	Cluster-45083.127420,Cluster-45083.149698,Cluster-45083.143383,Cluster-45083.142408,Cluster-45083.138560,Cluster-45083.120783,Cluster-45083.139250,Cluster-45083.134496,Cluster-45083.69089,Cluster-45083.146232,Cluster-45083.138755,Cluster-45083.146554,Cluster-45083.126815,Cluster-45083.106557
GO:0016117	carotenoid biosynthetic process	biological_process	0.00097401	0.023796	14	2082	276	129897	Cluster-45083.127420,Cluster-45083.138560,Cluster-45083.149698,Cluster-45083.143383,Cluster-45083.142408,Cluster-45083.120783,Cluster-45083.139250,Cluster-45083.146232,Cluster-45083.69089,Cluster-45083.134496,Cluster-45083.138755,Cluster-45083.146554,Cluster-45083.126815,Cluster-45083.106557
GO:0015969	guanosine tetraphosphate metabolic process	biological_process	0.0010259	0.024853	6	2082	47	129897	Cluster-45083.141697,Cluster-45083.110465,Cluster-45083.124101,Cluster-45083.126332,Cluster-45083.141702,Cluster-45083.141855
GO:0034035	purine ribonucleoside bisphosphate metabolic process	biological_process	0.0010259	0.024853	6	2082	47	129897	Cluster-45083.141697,Cluster-45083.110465,Cluster-45083.124101,Cluster-45083.141702,Cluster-45083.141855,Cluster-45083.126332
GO:0016774	phosphotransferase activity, carboxyl group as acceptor	molecular_function	0.0010986	0.026403	5	2082	50	129897	Cluster-45083.138243,Cluster-45083.138785,Cluster-45083.140275,Cluster-45083.138148,Cluster-45083.140276
GO:0060590	ATPase regulator activity	molecular_function	0.001099	0.026403	15	2082	340	129897	Cluster-45083.136400,Cluster-45083.138775,Cluster-45083.134211,Cluster-45083.136354,Cluster-45083.137742,Cluster-45083.138772,Cluster-45083.136034,Cluster-45083.136033,Cluster-45083.149871,Cluster-45083.122104,Cluster-45083.171025,Cluster-45083.182933,Cluster-45083.125687,Cluster-45083.138840,Cluster-45083.136892
GO:0098809	nitrite reductase activity	molecular_function	0.001113	0.026451	4	2082	27	129897	Cluster-45083.138039,Cluster-45083.128422,Cluster-45083.164693,Cluster-45083.134322
GO:0004315	3-oxoacyl-[acyl-carrier-protein] synthase activity	molecular_function	0.0011144	0.026451	6	2082	70	129897	Cluster-45083.137605,Cluster-45083.151028,Cluster-45083.142215,Cluster-45083.149850,Cluster-45083.138291,Cluster-45083.161659
GO:0006550	isoleucine catabolic process	biological_process	0.0011284	0.026451	14	2082	337	129897	Cluster-45083.143383,Cluster-45083.136892,Cluster-45083.101110,Cluster-45083.158549,Cluster-45083.147085,Cluster-45083.141326,Cluster-45083.146554,Cluster-45083.158659,Cluster-45083.151810,Cluster-45083.176277,Cluster-45083.139407,Cluster-45083.124576,Cluster-45083.138605,Cluster-45083.137390
GO:0006552	leucine catabolic process	biological_process	0.0011284	0.026451	14	2082	337	129897	Cluster-45083.138605,Cluster-45083.137390,Cluster-45083.124576,Cluster-45083.176277,Cluster-45083.139407,Cluster-45083.158659,Cluster-45083.151810,Cluster-45083.146554,Cluster-45083.147085,Cluster-45083.141326,Cluster-45083.101110,Cluster-45083.158549,Cluster-45083.136892,Cluster-45083.143383
GO:0006574	valine catabolic process	biological_process	0.0011284	0.026451	14	2082	337	129897	Cluster-45083.137390,Cluster-45083.138605,Cluster-45083.124576,Cluster-45083.151810,Cluster-45083.158659,Cluster-45083.146554,Cluster-45083.176277,Cluster-45083.139407,Cluster-45083.136892,Cluster-45083.141326,Cluster-45083.147085,Cluster-45083.101110,Cluster-45083.158549,Cluster-45083.143383
GO:0009083	branched-chain amino acid catabolic process	biological_process	0.0011284	0.026451	14	2082	337	129897	Cluster-45083.124576,Cluster-45083.138605,Cluster-45083.137390,Cluster-45083.176277,Cluster-45083.139407,Cluster-45083.146554,Cluster-45083.151810,Cluster-45083.158659,Cluster-45083.158549,Cluster-45083.101110,Cluster-45083.147085,Cluster-45083.141326,Cluster-45083.136892,Cluster-45083.143383
GO:0010109	regulation of photosynthesis	biological_process	0.0011583	0.026719	6	2082	64	129897	Cluster-45083.138225,Cluster-45083.132507,Cluster-45083.140389,Cluster-45083.137107,Cluster-45083.138310,Cluster-45083.146544
GO:0042548	regulation of photosynthesis, light reaction	biological_process	0.0011583	0.026719	6	2082	64	129897	Cluster-45083.132507,Cluster-45083.138225,Cluster-45083.140389,Cluster-45083.137107,Cluster-45083.138310,Cluster-45083.146544
GO:0042549	photosystem II stabilization	biological_process	0.0011583	0.026719	6	2082	64	129897	Cluster-45083.137107,Cluster-45083.140389,Cluster-45083.138310,Cluster-45083.146544,Cluster-45083.132507,Cluster-45083.138225
GO:0043467	regulation of generation of precursor metabolites and energy	biological_process	0.0011583	0.026719	6	2082	64	129897	Cluster-45083.138225,Cluster-45083.132507,Cluster-45083.140389,Cluster-45083.146544,Cluster-45083.137107,Cluster-45083.138310
GO:0019520	aldonic acid metabolic process	biological_process	0.0011702	0.026886	12	2082	259	129897	Cluster-45083.133833,Cluster-45083.158659,Cluster-45083.151810,Cluster-45083.176277,Cluster-45083.124576,Cluster-45083.138605,Cluster-45083.137390,Cluster-45083.84112,Cluster-45083.129169,Cluster-45083.101110,Cluster-45083.141326,Cluster-45083.115684
GO:0006749	glutathione metabolic process	biological_process	0.0011936	0.026928	13	2082	283	129897	Cluster-45083.126382,Cluster-45083.147700,Cluster-45083.126393,Cluster-45083.147703,Cluster-45083.153202,Cluster-45083.160265,Cluster-45083.152012,Cluster-45083.145565,Cluster-45083.144573,Cluster-45083.133368,Cluster-45083.147704,Cluster-45083.126381,Cluster-45083.134323
GO:0008937	ferredoxin-NAD(P) reductase activity	molecular_function	0.0011999	0.026928	2	2082	3	129897	Cluster-45083.112280,Cluster-45083.143011
GO:0009107	lipoate biosynthetic process	biological_process	0.0011999	0.026928	2	2082	3	129897	Cluster-45083.112280,Cluster-45083.143011
GO:0016979	lipoate-protein ligase activity	molecular_function	0.0011999	0.026928	2	2082	3	129897	Cluster-45083.112280,Cluster-45083.143011
GO:0016992	lipoate synthase activity	molecular_function	0.0011999	0.026928	2	2082	3	129897	Cluster-45083.143011,Cluster-45083.112280
GO:0070283	radical SAM enzyme activity	molecular_function	0.0011999	0.026928	2	2082	3	129897	Cluster-45083.112280,Cluster-45083.143011
GO:0098796	membrane protein complex	cellular_component	0.0012784	0.028578	133	2082	5874	129897	Cluster-45083.139851,Cluster-45083.146544,Cluster-45083.196217,Cluster-45083.142252,Cluster-45083.136892,Cluster-45083.138310,Cluster-45083.137707,Cluster-45083.138348,Cluster-45083.136495,Cluster-45083.134558,Cluster-45083.38799,Cluster-45083.138520,Cluster-45083.146815,Cluster-45083.95247,Cluster-45083.138943,Cluster-45083.124520,Cluster-45083.151226,Cluster-45083.135190,Cluster-45083.107601,Cl…
GO:0006551	leucine metabolic process	biological_process	0.0013053	0.029067	17	2082	457	129897	Cluster-45083.158549,Cluster-45083.124576,Cluster-45083.138605,Cluster-45083.137747,Cluster-45083.137390,Cluster-45083.176277,Cluster-45083.139407,Cluster-45083.146554,Cluster-45083.158659,Cluster-45083.165335,Cluster-45083.101110,Cluster-45083.141326,Cluster-45083.147085,Cluster-45083.136892,Cluster-45083.143383,Cluster-45083.140162,Cluster-45083.151810
GO:0072521	purine-containing compound metabolic process	biological_process	0.0013967	0.030899	120	2082	5299	129897	Cluster-45083.144423,Cluster-45083.207796,Cluster-45083.132082,Cluster-45083.136804,Cluster-45083.163228,Cluster-45083.110465,Cluster-45083.132558,Cluster-45083.95077,Cluster-45083.147991,Cluster-45083.130156,Cluster-45083.134230,Cluster-45083.169403,Cluster-45083.136503,Cluster-45083.164863,Cluster-45083.93795,Cluster-45083.172923,Cluster-45083.138785,Cluster-45083.163236,Cluster-45083.145060,Cl…
GO:0005976	polysaccharide metabolic process	biological_process	0.0013982	0.030899	51	2082	1964	129897	Cluster-45083.169403,Cluster-45083.150970,Cluster-45083.136931,Cluster-45083.145797,Cluster-45083.102024,Cluster-45083.136938,Cluster-45083.161069,Cluster-45083.117834,Cluster-45083.150971,Cluster-45083.92016,Cluster-45083.132883,Cluster-45083.39431,Cluster-45083.136844,Cluster-45083.194822,Cluster-45083.188810,Cluster-45083.171721,Cluster-45083.179544,Cluster-45083.117837,Cluster-45083.131374,Cl…
GO:0006790	sulfur compound metabolic process	biological_process	0.0014536	0.032001	40	2082	1427	129897	Cluster-45083.138601,Cluster-45083.126382,Cluster-45083.112280,Cluster-45083.136503,Cluster-45083.147704,Cluster-45083.174510,Cluster-45083.145060,Cluster-45083.203268,Cluster-45083.138437,Cluster-45083.160265,Cluster-45083.155865,Cluster-45083.144573,Cluster-45083.155855,Cluster-45083.153202,Cluster-45083.143276,Cluster-45083.147700,Cluster-45083.89826,Cluster-45083.128020,Cluster-45083.133368,C…
GO:0046857	oxidoreductase activity, acting on other nitrogenous compounds as donors, with NAD or NADP as acceptor	molecular_function	0.0014632	0.032091	4	2082	28	129897	Cluster-45083.138039,Cluster-45083.128422,Cluster-45083.134322,Cluster-45083.164693
GO:0007224	smoothened signaling pathway	biological_process	0.0015287	0.0334	8	2082	124	129897	Cluster-45083.140952,Cluster-45083.140017,Cluster-45083.133252,Cluster-45083.141326,Cluster-45083.140951,Cluster-45083.137390,Cluster-45083.138605,Cluster-45083.127406
GO:0046165	alcohol biosynthetic process	biological_process	0.0016198	0.035259	7	2082	95	129897	Cluster-45083.138024,Cluster-45083.178625,Cluster-45083.137379,Cluster-45083.137378,Cluster-45083.139321,Cluster-45083.144374,Cluster-45083.144425
GO:0004497	monooxygenase activity	molecular_function	0.0016953	0.036763	18	2082	477	129897	Cluster-45083.129027,Cluster-45083.55336,Cluster-45083.138597,Cluster-45083.134583,Cluster-45083.137283,Cluster-45083.139056,Cluster-45083.134428,Cluster-45083.164693,Cluster-45083.138571,Cluster-45083.69089,Cluster-45083.123706,Cluster-45083.139069,Cluster-45083.225265,Cluster-45083.115119,Cluster-45083.124610,Cluster-45083.127420,Cluster-45083.149698,Cluster-45083.138609
GO:0016701	oxidoreductase activity, acting on single donors with incorporation of molecular oxygen	molecular_function	0.0017801	0.038459	20	2082	604	129897	Cluster-45083.138571,Cluster-45083.135550,Cluster-45083.140400,Cluster-45083.123706,Cluster-45083.124610,Cluster-45083.135767,Cluster-45083.146946,Cluster-45083.140883,Cluster-45083.134480,Cluster-45083.139853,Cluster-45083.165993,Cluster-45083.130185,Cluster-45083.165994,Cluster-45083.137653,Cluster-45083.136721,Cluster-45083.139484,Cluster-45083.139056,Cluster-45083.164693,Cluster-45083.140399,…
GO:0018874	benzoate metabolic process	biological_process	0.0018076	0.038831	13	2082	307	129897	Cluster-45083.136892,Cluster-45083.101110,Cluster-45083.158549,Cluster-45083.147085,Cluster-45083.141326,Cluster-45083.143383,Cluster-45083.124576,Cluster-45083.138605,Cluster-45083.137390,Cluster-45083.146554,Cluster-45083.158659,Cluster-45083.151810,Cluster-45083.176277
GO:0005758	mitochondrial intermembrane space	cellular_component	0.0018175	0.038831	4	2082	29	129897	Cluster-45083.60823,Cluster-45083.142252,Cluster-45083.142254,Cluster-45083.142250
GO:0031970	organelle envelope lumen	cellular_component	0.0018175	0.038831	4	2082	29	129897	Cluster-45083.60823,Cluster-45083.142252,Cluster-45083.142250,Cluster-45083.142254
GO:0009055	electron carrier activity	molecular_function	0.0018463	0.039199	43	2082	1597	129897	Cluster-45083.141892,Cluster-45083.197449,Cluster-45083.120315,Cluster-45083.93794,Cluster-45083.161147,Cluster-45083.225265,Cluster-45083.114084,Cluster-45083.152650,Cluster-45083.68569,Cluster-45083.125948,Cluster-45083.59695,Cluster-45083.111284,Cluster-45083.197501,Cluster-45083.129027,Cluster-45083.137064,Cluster-45083.215152,Cluster-45083.147410,Cluster-45083.138226,Cluster-45083.141670,Clu…
GO:1901682	sulfur compound transmembrane transporter activity	molecular_function	0.0018482	0.039199	9	2082	167	129897	Cluster-45083.134895,Cluster-45083.136347,Cluster-45083.132309,Cluster-45083.142979,Cluster-45083.57826,Cluster-45083.132321,Cluster-45083.141145,Cluster-45083.122417,Cluster-45083.132284
GO:0048468	cell development	biological_process	0.0019084	0.040327	15	2082	363	129897	Cluster-45083.134847,Cluster-45083.144344,Cluster-45083.63025,Cluster-45083.160117,Cluster-45083.83701,Cluster-45083.139507,Cluster-45083.63477,Cluster-45083.137801,Cluster-45083.101166,Cluster-45083.140951,Cluster-45083.169458,Cluster-45083.140017,Cluster-45083.143324,Cluster-45083.104060,Cluster-45083.140952
GO:0044282	small molecule catabolic process	biological_process	0.0019324	0.040611	29	2082	943	129897	Cluster-45083.143383,Cluster-45083.147085,Cluster-45083.141326,Cluster-45083.136936,Cluster-45083.101110,Cluster-45083.136892,Cluster-45083.139853,Cluster-45083.141959,Cluster-45083.130185,Cluster-45083.151810,Cluster-45083.136699,Cluster-45083.124380,Cluster-45083.190323,Cluster-45083.146946,Cluster-45083.158549,Cluster-45083.136844,Cluster-45083.176277,Cluster-45083.139407,Cluster-45083.137426,…
GO:1901681	sulfur compound binding	molecular_function	0.0019359	0.040611	13	2082	305	129897	Cluster-45083.138437,Cluster-45083.199622,Cluster-45083.136004,Cluster-45083.175699,Cluster-45083.199623,Cluster-45083.137493,Cluster-45083.142658,Cluster-45083.69416,Cluster-45083.138601,Cluster-45083.132732,Cluster-45083.168088,Cluster-45083.96202,Cluster-45083.107729
GO:0009106	lipoate metabolic process	biological_process	0.0020863	0.04361	2	2082	4	129897	Cluster-45083.112280,Cluster-45083.143011
GO:1901068	guanosine-containing compound metabolic process	biological_process	0.0023232	0.048116	9	2082	147	129897	Cluster-45083.141697,Cluster-45083.124101,Cluster-45083.141702,Cluster-45083.126332,Cluster-45083.141855,Cluster-45083.123168,Cluster-45083.130206,Cluster-45083.118164,Cluster-45083.110465
GO:0030170	pyridoxal phosphate binding	molecular_function	0.0023325	0.048116	23	2082	718	129897	Cluster-45083.137973,Cluster-45083.136956,Cluster-45083.144674,Cluster-45083.148013,Cluster-45083.136936,Cluster-45083.139187,Cluster-45083.146426,Cluster-45083.28129,Cluster-45083.143178,Cluster-45083.128483,Cluster-45083.139630,Cluster-45083.138707,Cluster-45083.137527,Cluster-45083.138119,Cluster-45083.133848,Cluster-45083.139513,Cluster-45083.136844,Cluster-45083.103520,Cluster-45083.139146,C…
GO:0030243	cellulose metabolic process	biological_process	0.0023331	0.048116	14	2082	381	129897	Cluster-45083.139794,Cluster-45083.190511,Cluster-45083.139418,Cluster-45083.135801,Cluster-45083.194822,Cluster-45083.171684,Cluster-45083.131374,Cluster-45083.117834,Cluster-45083.161069,Cluster-45083.151921,Cluster-45083.132883,Cluster-45083.117837,Cluster-45083.142372,Cluster-45083.207521
GO:0004857	enzyme inhibitor activity	molecular_function	0.0023352	0.048116	27	2082	904	129897	Cluster-45083.118851,Cluster-45083.138772,Cluster-45083.136034,Cluster-45083.143018,Cluster-45083.138775,Cluster-45083.142099,Cluster-45083.136354,Cluster-45083.136400,Cluster-45083.125687,Cluster-45083.197568,Cluster-45083.214574,Cluster-45083.149871,Cluster-45083.197882,Cluster-45083.136033,Cluster-45083.137742,Cluster-45083.32686,Cluster-45083.150970,Cluster-45083.134211,Cluster-45083.75284,Cl…
GO:0050661	NADP binding	molecular_function	0.0024769	0.050856	15	2082	368	129897	Cluster-45083.160265,Cluster-45083.143116,Cluster-45083.138689,Cluster-45083.101110,Cluster-45083.129169,Cluster-45083.55336,Cluster-45083.130189,Cluster-45083.69089,Cluster-45083.158659,Cluster-45083.136354,Cluster-45083.133833,Cluster-45083.139069,Cluster-45083.132732,Cluster-45083.138597,Cluster-45083.153202
GO:1901564	organonitrogen compound metabolic process	biological_process	0.0025221	0.051407	363	2082	18880	129897	Cluster-45083.179544,Cluster-45083.141354,Cluster-45083.168243,Cluster-45083.194018,Cluster-45083.140369,Cluster-45083.143881,Cluster-45083.134891,Cluster-45083.198430,Cluster-45083.144238,Cluster-45083.144573,Cluster-45083.138707,Cluster-45083.124172,Cluster-45083.136844,Cluster-45083.138556,Cluster-45083.131047,Cluster-45083.138248,Cluster-45083.137426,Cluster-45083.138766,Cluster-45083.134330,…
GO:0008272	sulfate transport	biological_process	0.0025304	0.051407	8	2082	149	129897	Cluster-45083.132309,Cluster-45083.134895,Cluster-45083.136347,Cluster-45083.132284,Cluster-45083.122417,Cluster-45083.132321,Cluster-45083.57826,Cluster-45083.142979
GO:0015116	sulfate transmembrane transporter activity	molecular_function	0.0025304	0.051407	8	2082	149	129897	Cluster-45083.57826,Cluster-45083.142979,Cluster-45083.132321,Cluster-45083.132284,Cluster-45083.122417,Cluster-45083.134895,Cluster-45083.136347,Cluster-45083.132309
GO:0042592	homeostatic process	biological_process	0.0025966	0.052559	48	2082	1810	129897	Cluster-45083.138775,Cluster-45083.56698,Cluster-45083.132482,Cluster-45083.81637,Cluster-45083.143383,Cluster-45083.137324,Cluster-45083.142392,Cluster-45083.138095,Cluster-45083.97675,Cluster-45083.207376,Cluster-45083.150245,Cluster-45083.61766,Cluster-45083.117390,Cluster-45083.140461,Cluster-45083.60014,Cluster-45083.133473,Cluster-45083.155743,Cluster-45083.136646,Cluster-45083.159196,Clust…
GO:1901606	alpha-amino acid catabolic process	biological_process	0.0026053	0.052559	23	2082	703	129897	Cluster-45083.158549,Cluster-45083.136844,Cluster-45083.136938,Cluster-45083.136931,Cluster-45083.124576,Cluster-45083.158451,Cluster-45083.138605,Cluster-45083.137390,Cluster-45083.176277,Cluster-45083.139407,Cluster-45083.137426,Cluster-45083.146554,Cluster-45083.158659,Cluster-45083.136936,Cluster-45083.101110,Cluster-45083.147085,Cluster-45083.141326,Cluster-45083.136892,Cluster-45083.143383,…
GO:0005516	calmodulin binding	molecular_function	0.002619	0.052652	16	2082	397	129897	Cluster-45083.139797,Cluster-45083.61439,Cluster-45083.151892,Cluster-45083.144651,Cluster-45083.169304,Cluster-45083.169300,Cluster-45083.95630,Cluster-45083.144344,Cluster-45083.106854,Cluster-45083.169303,Cluster-45083.218158,Cluster-45083.204165,Cluster-45083.137707,Cluster-45083.61437,Cluster-45083.137711,Cluster-45083.144443
GO:0006812	cation transport	biological_process	0.0026317	0.052725	141	2082	6517	129897	Cluster-45083.194822,Cluster-45083.163236,Cluster-45083.145060,Cluster-45083.141727,Cluster-45083.118994,Cluster-45083.102837,Cluster-45083.104512,Cluster-45083.45467,Cluster-45083.95927,Cluster-45083.124015,Cluster-45083.172923,Cluster-45083.124592,Cluster-45083.139535,Cluster-45083.197474,Cluster-45083.133106,Cluster-45083.145546,Cluster-45083.95077,Cluster-45083.178625,Cluster-45083.149871,Clu…
GO:0048869	cellular developmental process	biological_process	0.0027083	0.053985	30	2082	998	129897	Cluster-45083.140982,Cluster-45083.109804,Cluster-45083.160117,Cluster-45083.112280,Cluster-45083.137801,Cluster-45083.135319,Cluster-45083.130884,Cluster-45083.101166,Cluster-45083.154023,Cluster-45083.169458,Cluster-45083.140017,Cluster-45083.173596,Cluster-45083.136383,Cluster-45083.144344,Cluster-45083.134847,Cluster-45083.139140,Cluster-45083.188179,Cluster-45083.63025,Cluster-45083.138788,C…
GO:0016731	oxidoreductase activity, acting on iron-sulfur proteins as donors, NAD or NADP as acceptor	molecular_function	0.0027132	0.053985	2	2082	5	129897	Cluster-45083.112280,Cluster-45083.143011
GO:0005835	fatty acid synthase complex	cellular_component	0.0028861	0.057228	6	2082	82	129897	Cluster-45083.161659,Cluster-45083.138291,Cluster-45083.142215,Cluster-45083.149850,Cluster-45083.151028,Cluster-45083.137605
GO:0033692	cellular polysaccharide biosynthetic process	biological_process	0.0029356	0.058011	22	2082	688	129897	Cluster-45083.151921,Cluster-45083.117837,Cluster-45083.207521,Cluster-45083.131374,Cluster-45083.136936,Cluster-45083.200309,Cluster-45083.117834,Cluster-45083.161069,Cluster-45083.132883,Cluster-45083.142372,Cluster-45083.194822,Cluster-45083.171684,Cluster-45083.136844,Cluster-45083.147504,Cluster-45083.135801,Cluster-45083.159351,Cluster-45083.135654,Cluster-45083.139794,Cluster-45083.190511,…
GO:0004312	fatty acid synthase activity	molecular_function	0.0029569	0.058234	6	2082	83	129897	Cluster-45083.142215,Cluster-45083.149850,Cluster-45083.161659,Cluster-45083.138291,Cluster-45083.137605,Cluster-45083.151028
GO:0016790	thiolester hydrolase activity	molecular_function	0.003006	0.058998	5	2082	67	129897	Cluster-45083.131778,Cluster-45083.147703,Cluster-45083.147704,Cluster-45083.141935,Cluster-45083.147700
GO:0030976	thiamine pyrophosphate binding	molecular_function	0.0031296	0.061217	9	2082	182	129897	Cluster-45083.142658,Cluster-45083.107729,Cluster-45083.96202,Cluster-45083.132732,Cluster-45083.168088,Cluster-45083.175699,Cluster-45083.199623,Cluster-45083.199622,Cluster-45083.137493
GO:0009081	branched-chain amino acid metabolic process	biological_process	0.0031616	0.061634	17	2082	497	129897	Cluster-45083.124576,Cluster-45083.137390,Cluster-45083.138605,Cluster-45083.137747,Cluster-45083.176277,Cluster-45083.139407,Cluster-45083.146554,Cluster-45083.158659,Cluster-45083.158549,Cluster-45083.151810,Cluster-45083.165335,Cluster-45083.101110,Cluster-45083.141326,Cluster-45083.147085,Cluster-45083.136892,Cluster-45083.140162,Cluster-45083.143383
GO:0009066	aspartate family amino acid metabolic process	biological_process	0.0031808	0.061797	34	2082	1206	129897	Cluster-45083.139697,Cluster-45083.139573,Cluster-45083.190323,Cluster-45083.143276,Cluster-45083.151810,Cluster-45083.121375,Cluster-45083.101110,Cluster-45083.140288,Cluster-45083.143383,Cluster-45083.104962,Cluster-45083.136938,Cluster-45083.136931,Cluster-45083.137426,Cluster-45083.139878,Cluster-45083.158549,Cluster-45083.136844,Cluster-45083.121376,Cluster-45083.147085,Cluster-45083.141326,…
GO:0004359	glutaminase activity	molecular_function	0.0031912	0.061797	4	2082	38	129897	Cluster-45083.121971,Cluster-45083.143167,Cluster-45083.141992,Cluster-45083.140979
GO:0042430	indole-containing compound metabolic process	biological_process	0.0032151	0.062052	25	2082	824	129897	Cluster-45083.138849,Cluster-45083.151810,Cluster-45083.101110,Cluster-45083.139056,Cluster-45083.124318,Cluster-45083.141326,Cluster-45083.147085,Cluster-45083.136892,Cluster-45083.140399,Cluster-45083.138654,Cluster-45083.136721,Cluster-45083.143206,Cluster-45083.143383,Cluster-45083.124576,Cluster-45083.137390,Cluster-45083.138605,Cluster-45083.176277,Cluster-45083.138571,Cluster-45083.146554,…
GO:0004375	glycine dehydrogenase (decarboxylating) activity	molecular_function	0.0034126	0.065426	4	2082	35	129897	Cluster-45083.136844,Cluster-45083.136931,Cluster-45083.136936,Cluster-45083.136938
GO:0016642	oxidoreductase activity, acting on the CH-NH2 group of donors, disulfide as acceptor	molecular_function	0.0034126	0.065426	4	2082	35	129897	Cluster-45083.136931,Cluster-45083.136844,Cluster-45083.136938,Cluster-45083.136936
GO:0016247	channel regulator activity	molecular_function	0.0034867	0.066627	18	2082	512	129897	Cluster-45083.143259,Cluster-45083.136400,Cluster-45083.57906,Cluster-45083.138775,Cluster-45083.136354,Cluster-45083.136034,Cluster-45083.22494,Cluster-45083.46197,Cluster-45083.138772,Cluster-45083.136033,Cluster-45083.142384,Cluster-45083.149871,Cluster-45083.125687,Cluster-45083.134211,Cluster-45083.137742,Cluster-45083.137118,Cluster-45083.122104,Cluster-45083.182933
GO:0016759	cellulose synthase activity	molecular_function	0.0035226	0.066872	12	2082	322	129897	Cluster-45083.194822,Cluster-45083.161069,Cluster-45083.117834,Cluster-45083.207521,Cluster-45083.117837,Cluster-45083.142372,Cluster-45083.151921,Cluster-45083.132883,Cluster-45083.190511,Cluster-45083.139794,Cluster-45083.139418,Cluster-45083.135801
GO:0016760	cellulose synthase (UDP-forming) activity	molecular_function	0.0035226	0.066872	12	2082	322	129897	Cluster-45083.161069,Cluster-45083.117834,Cluster-45083.207521,Cluster-45083.117837,Cluster-45083.142372,Cluster-45083.151921,Cluster-45083.132883,Cluster-45083.194822,Cluster-45083.135801,Cluster-45083.190511,Cluster-45083.139794,Cluster-45083.139418
GO:0009987	cellular process	biological_process	0.0035748	0.067641	1285	2082	73567	129897	Cluster-45083.125514,Cluster-45083.169458,Cluster-45083.118614,Cluster-45083.155865,Cluster-45083.73566,Cluster-45083.137799,Cluster-45083.100677,Cluster-45083.62568,Cluster-45083.156752,Cluster-45083.138192,Cluster-45083.138242,Cluster-45083.165572,Cluster-45083.63866,Cluster-45083.124669,Cluster-45083.55357,Cluster-45083.139791,Cluster-45083.150876,Cluster-45083.73153,Cluster-45083.176752,Clust…
GO:0044434	chloroplast part	cellular_component	0.0036057	0.067783	6	2082	91	129897	Cluster-45083.169949,Cluster-45083.163228,Cluster-45083.136951,Cluster-45083.139767,Cluster-45083.163236,Cluster-45083.139766
GO:0044435	plastid part	cellular_component	0.0036057	0.067783	6	2082	91	129897	Cluster-45083.139766,Cluster-45083.163236,Cluster-45083.139767,Cluster-45083.136951,Cluster-45083.169949,Cluster-45083.163228
GO:0000271	polysaccharide biosynthetic process	biological_process	0.0036287	0.067994	23	2082	743	129897	Cluster-45083.200309,Cluster-45083.117837,Cluster-45083.207521,Cluster-45083.151921,Cluster-45083.131374,Cluster-45083.136936,Cluster-45083.46309,Cluster-45083.147504,Cluster-45083.159351,Cluster-45083.135801,Cluster-45083.136931,Cluster-45083.190511,Cluster-45083.139794,Cluster-45083.135654,Cluster-45083.139418,Cluster-45083.136938,Cluster-45083.161069,Cluster-45083.117834,Cluster-45083.142372,C…
GO:0045735	nutrient reservoir activity	molecular_function	0.0037013	0.069131	9	2082	190	129897	Cluster-45083.137653,Cluster-45083.146997,Cluster-45083.140400,Cluster-45083.136662,Cluster-45083.140883,Cluster-44345.0,Cluster-45083.140399,Cluster-45083.136721,Cluster-45083.135767
GO:0006011	UDP-glucose metabolic process	biological_process	0.0037312	0.069465	12	2082	326	129897	Cluster-45083.139794,Cluster-45083.190511,Cluster-45083.139418,Cluster-45083.135801,Cluster-45083.194822,Cluster-45083.117834,Cluster-45083.161069,Cluster-45083.151921,Cluster-45083.132883,Cluster-45083.142372,Cluster-45083.117837,Cluster-45083.207521
GO:0051082	unfolded protein binding	molecular_function	0.0037482	0.069558	27	2082	897	129897	Cluster-45083.143183,Cluster-45083.179113,Cluster-45083.129779,Cluster-45083.137302,Cluster-45083.137687,Cluster-45083.144330,Cluster-45083.137485,Cluster-45083.160575,Cluster-45083.165736,Cluster-45083.130424,Cluster-45083.131973,Cluster-45083.94379,Cluster-45083.117898,Cluster-45083.134502,Cluster-45083.126172,Cluster-45083.136892,Cluster-45083.113836,Cluster-45083.138573,Cluster-45083.142834,C…
GO:0055070	copper ion homeostasis	biological_process	0.0038098	0.070045	2	2082	8	129897	Cluster-45083.150245,Cluster-45083.56698
GO:0006576	cellular biogenic amine metabolic process	biological_process	0.0038107	0.070045	32	2082	1129	129897	Cluster-45083.124318,Cluster-45083.141326,Cluster-45083.147085,Cluster-45083.139056,Cluster-45083.136892,Cluster-45083.129388,Cluster-45083.100724,Cluster-45083.143206,Cluster-45083.137390,Cluster-45083.138605,Cluster-45083.155326,Cluster-45083.124576,Cluster-45083.138571,Cluster-45083.176277,Cluster-45083.151024,Cluster-45083.158659,Cluster-45083.146554,Cluster-45083.89560,Cluster-45083.162147,C…
GO:0044106	cellular amine metabolic process	biological_process	0.0038107	0.070045	32	2082	1129	129897	Cluster-45083.140400,Cluster-45083.158549,Cluster-45083.140883,Cluster-45083.135405,Cluster-45083.138849,Cluster-45083.151810,Cluster-45083.136721,Cluster-45083.143383,Cluster-45083.101110,Cluster-45083.140399,Cluster-45083.158445,Cluster-45083.140369,Cluster-45083.138654,Cluster-45083.176277,Cluster-45083.138571,Cluster-45083.146554,Cluster-45083.158659,Cluster-45083.151024,Cluster-45083.124576,…
GO:0009308	amine metabolic process	biological_process	0.0040921	0.074581	36	2082	1311	129897	Cluster-45083.144815,Cluster-45083.129388,Cluster-45083.143206,Cluster-45083.100724,Cluster-45083.139056,Cluster-45083.124318,Cluster-45083.141326,Cluster-45083.147085,Cluster-45083.136892,Cluster-45083.176277,Cluster-45083.138571,Cluster-45083.146554,Cluster-45083.158659,Cluster-45083.151024,Cluster-45083.175313,Cluster-45083.155326,Cluster-45083.124576,Cluster-45083.138605,Cluster-45083.137390,…
GO:0006546	glycine catabolic process	biological_process	0.0040962	0.074581	4	2082	37	129897	Cluster-45083.136938,Cluster-45083.136936,Cluster-45083.136931,Cluster-45083.136844
GO:0009071	serine family amino acid catabolic process	biological_process	0.0040962	0.074581	4	2082	37	129897	Cluster-45083.136938,Cluster-45083.136936,Cluster-45083.136844,Cluster-45083.136931
GO:0009767	photosynthetic electron transport chain	biological_process	0.0041305	0.07497	5	2082	50	129897	Cluster-45083.136951,Cluster-45083.152646,Cluster-45083.146544,Cluster-45083.152650,Cluster-45083.114084
GO:0071941	nitrogen cycle metabolic process	biological_process	0.0041482	0.075056	9	2082	172	129897	Cluster-45083.164693,Cluster-45083.152783,Cluster-45083.139491,Cluster-45083.64327,Cluster-45083.134322,Cluster-45083.124500,Cluster-45083.128422,Cluster-45083.138039,Cluster-45083.156287
GO:0016829	lyase activity	molecular_function	0.004178	0.07536	66	2082	2784	129897	Cluster-45083.134230,Cluster-45083.51613,Cluster-45083.155855,Cluster-45083.135405,Cluster-45083.138119,Cluster-45083.202450,Cluster-45083.138467,Cluster-45083.156168,Cluster-45083.147423,Cluster-45083.149059,Cluster-45083.137973,Cluster-45083.150058,Cluster-45083.147623,Cluster-45083.113922,Cluster-45083.146455,Cluster-45083.138571,Cluster-45083.152119,Cluster-45083.124065,Cluster-45083.136941,C…
GO:0005985	sucrose metabolic process	biological_process	0.0042763	0.076894	39	2082	1505	129897	Cluster-45083.117837,Cluster-45083.179544,Cluster-45083.171721,Cluster-45083.188810,Cluster-45083.132883,Cluster-45083.150971,Cluster-45083.92016,Cluster-45083.117834,Cluster-45083.161069,Cluster-45083.194822,Cluster-45083.39431,Cluster-45083.150970,Cluster-45083.169403,Cluster-45083.145797,Cluster-45083.102024,Cluster-45083.151921,Cluster-45083.153282,Cluster-45083.170765,Cluster-45083.207521,Cl…
GO:0005982	starch metabolic process	biological_process	0.0043187	0.077415	39	2082	1506	129897	Cluster-45083.170765,Cluster-45083.207521,Cluster-45083.151921,Cluster-45083.153282,Cluster-45083.124929,Cluster-45083.145793,Cluster-45083.95546,Cluster-45083.118851,Cluster-45083.178707,Cluster-45083.165579,Cluster-45083.142372,Cluster-45083.180242,Cluster-45083.160865,Cluster-45083.139374,Cluster-45083.124931,Cluster-45083.75284,Cluster-45083.162537,Cluster-45083.135801,Cluster-45083.190511,Cl…
GO:0006415	translational termination	biological_process	0.0044112	0.078586	10	2082	211	129897	Cluster-45083.136033,Cluster-45083.161705,Cluster-45083.142834,Cluster-45083.113765,Cluster-45083.185816,Cluster-45083.128323,Cluster-45083.136034,Cluster-45083.150777,Cluster-45083.125559,Cluster-45083.136787
GO:0006449	regulation of translational termination	biological_process	0.0044112	0.078586	10	2082	211	129897	Cluster-45083.136033,Cluster-45083.161705,Cluster-45083.142834,Cluster-45083.136034,Cluster-45083.136787,Cluster-45083.150777,Cluster-45083.125559,Cluster-45083.113765,Cluster-45083.185816,Cluster-45083.128323
GO:0016857	racemase and epimerase activity, acting on carbohydrates and derivatives	molecular_function	0.0045024	0.079565	7	2082	111	129897	Cluster-45083.200242,Cluster-45083.138571,Cluster-45083.134115,Cluster-45083.140807,Cluster-45083.134112,Cluster-45083.139056,Cluster-45083.125514
GO:0006073	cellular glucan metabolic process	biological_process	0.0045073	0.079565	43	2082	1719	129897	Cluster-45083.145797,Cluster-45083.102024,Cluster-45083.150970,Cluster-45083.169403,Cluster-45083.194822,Cluster-45083.39431,Cluster-45083.132883,Cluster-45083.92016,Cluster-45083.150971,Cluster-45083.117834,Cluster-45083.161069,Cluster-45083.188810,Cluster-45083.156752,Cluster-45083.131374,Cluster-45083.117837,Cluster-45083.179544,Cluster-45083.171721,Cluster-45083.139418,Cluster-45083.131323,Cl…
GO:0044042	glucan metabolic process	biological_process	0.0045073	0.079565	43	2082	1719	129897	Cluster-45083.169403,Cluster-45083.150970,Cluster-45083.102024,Cluster-45083.145797,Cluster-45083.161069,Cluster-45083.117834,Cluster-45083.92016,Cluster-45083.150971,Cluster-45083.132883,Cluster-45083.39431,Cluster-45083.194822,Cluster-45083.188810,Cluster-45083.171721,Cluster-45083.179544,Cluster-45083.117837,Cluster-45083.131374,Cluster-45083.156752,Cluster-45083.75284,Cluster-45083.162537,Clu…
GO:0006541	glutamine metabolic process	biological_process	0.004535	0.07981	10	2082	203	129897	Cluster-45083.138233,Cluster-45083.121971,Cluster-45083.138653,Cluster-45083.140979,Cluster-45083.143167,Cluster-45083.141992,Cluster-45083.124380,Cluster-45083.138489,Cluster-45083.141959,Cluster-45083.103294
GO:0072348	sulfur compound transport	biological_process	0.0045611	0.080026	9	2082	188	129897	Cluster-45083.142979,Cluster-45083.57826,Cluster-45083.132321,Cluster-45083.141145,Cluster-45083.122417,Cluster-45083.132284,Cluster-45083.134895,Cluster-45083.136347,Cluster-45083.132309
GO:0016667	oxidoreductase activity, acting on a sulfur group of donors	molecular_function	0.0046997	0.082209	24	2082	770	129897	Cluster-45083.137324,Cluster-45083.98689,Cluster-45083.141670,Cluster-45083.98690,Cluster-45083.147410,Cluster-45083.160755,Cluster-45083.161218,Cluster-45083.95247,Cluster-45083.146426,Cluster-45083.131735,Cluster-45083.190769,Cluster-45083.133345,Cluster-45083.137064,Cluster-45083.130889,Cluster-45083.127968,Cluster-45083.155743,Cluster-45083.125948,Cluster-45083.139592,Cluster-45083.161147,Clu…
GO:0042537	benzene-containing compound metabolic process	biological_process	0.0050269	0.087668	14	2082	378	129897	Cluster-45083.136892,Cluster-45083.147085,Cluster-45083.141326,Cluster-45083.101110,Cluster-45083.158549,Cluster-45083.143383,Cluster-45083.138605,Cluster-45083.137390,Cluster-45083.124576,Cluster-45083.136699,Cluster-45083.158659,Cluster-45083.151810,Cluster-45083.146554,Cluster-45083.176277
GO:0032984	macromolecular complex disassembly	biological_process	0.0052176	0.09072	15	2082	386	129897	Cluster-45083.136033,Cluster-45083.138916,Cluster-45083.128958,Cluster-45083.161705,Cluster-45083.171025,Cluster-45083.142834,Cluster-45083.135881,Cluster-45083.136034,Cluster-45083.125559,Cluster-45083.136787,Cluster-45083.150777,Cluster-45083.113765,Cluster-45083.117898,Cluster-45083.185816,Cluster-45083.128323
GO:0016783	sulfurtransferase activity	molecular_function	0.0054423	0.093943	2	2082	8	129897	Cluster-45083.143011,Cluster-45083.112280
GO:0008237	metallopeptidase activity	molecular_function	0.0054495	0.093943	27	2082	867	129897	Cluster-45083.124572,Cluster-45083.153265,Cluster-45083.141106,Cluster-45083.140183,Cluster-45083.58825,Cluster-45083.52363,Cluster-45083.124641,Cluster-45083.138102,Cluster-45083.138185,Cluster-45083.134330,Cluster-45083.125800,Cluster-45083.140926,Cluster-45083.197530,Cluster-45083.132448,Cluster-45083.159693,Cluster-45083.171684,Cluster-45083.136204,Cluster-45083.142338,Cluster-45083.139776,Cl…
GO:0044237	cellular metabolic process	biological_process	0.0054516	0.093943	1006	2082	56222	129897	Cluster-45083.40104,Cluster-45083.119591,Cluster-45083.151810,Cluster-45083.134229,Cluster-45083.121375,Cluster-45083.138849,Cluster-45083.138886,Cluster-45083.106582,Cluster-45083.129973,Cluster-45083.173714,Cluster-45083.109284,Cluster-45083.138565,Cluster-45083.136033,Cluster-45083.136112,Cluster-45083.109379,Cluster-45083.64327,Cluster-45083.188197,Cluster-45083.119692,Cluster-45083.176556,Cl…
GO:0030154	cell differentiation	biological_process	0.0056581	0.0971	24	2082	767	129897	Cluster-45083.140952,Cluster-45083.106308,Cluster-45083.144896,Cluster-45083.125067,Cluster-45083.143324,Cluster-45083.104060,Cluster-45083.83701,Cluster-45083.139507,Cluster-45083.63477,Cluster-45083.140951,Cluster-45083.63025,Cluster-45083.134847,Cluster-45083.144344,Cluster-45083.139140,Cluster-45083.188179,Cluster-45083.138788,Cluster-45083.140017,Cluster-45083.169458,Cluster-45083.137801,Clu…
GO:0009512	cytochrome b6f complex	cellular_component	0.0056683	0.0971	10	2082	210	129897	Cluster-45083.132558,Cluster-45083.111284,Cluster-45083.138052,Cluster-45083.136724,Cluster-45083.129895,Cluster-45083.72071,Cluster-45083.129901,Cluster-45083.215152,Cluster-45083.139895,Cluster-45083.138455
GO:0016157	sucrose synthase activity	molecular_function	0.005731	0.097884	6	2082	90	129897	Cluster-45083.145793,Cluster-45083.145797,Cluster-45083.178707,Cluster-45083.179544,Cluster-45083.162537,Cluster-45083.153282
GO:0050660	flavin adenine dinucleotide binding	molecular_function	0.0058872	0.099571	29	2082	980	129897	Cluster-45083.138560,Cluster-45083.143383,Cluster-45083.145600,Cluster-45083.139056,Cluster-45083.138755,Cluster-45083.150880,Cluster-45083.55336,Cluster-45083.134583,Cluster-45083.137283,Cluster-45083.138597,Cluster-45083.140488,Cluster-45083.149698,Cluster-45083.142408,Cluster-45083.127420,Cluster-45083.137279,Cluster-45083.146574,Cluster-45083.135693,Cluster-45083.138609,Cluster-45083.139250,C…
GO:0005778	peroxisomal membrane	cellular_component	0.0059158	0.099571	6	2082	97	129897	Cluster-45083.141149,Cluster-45083.125998,Cluster-45083.128958,Cluster-45083.95481,Cluster-45083.141153,Cluster-45083.185307
GO:0031903	microbody membrane	cellular_component	0.0059158	0.099571	6	2082	97	129897	Cluster-45083.141153,Cluster-45083.95481,Cluster-45083.185307,Cluster-45083.141149,Cluster-45083.125998,Cluster-45083.128958
GO:0044438	microbody part	cellular_component	0.0059158	0.099571	6	2082	97	129897	Cluster-45083.95481,Cluster-45083.185307,Cluster-45083.141153,Cluster-45083.125998,Cluster-45083.141149,Cluster-45083.128958
GO:0044439	peroxisomal part	cellular_component	0.0059158	0.099571	6	2082	97	129897	Cluster-45083.125998,Cluster-45083.141149,Cluster-45083.128958,Cluster-45083.141153,Cluster-45083.95481,Cluster-45083.185307
GO:0006535	cysteine biosynthetic process from serine	biological_process	0.0060155	0.10096	4	2082	48	129897	Cluster-45083.203268,Cluster-45083.128020,Cluster-45083.155855,Cluster-45083.155865
GO:0004096	catalase activity	molecular_function	0.0062463	0.10422	3	2082	27	129897	Cluster-45083.138849,Cluster-45083.151024,Cluster-45083.138654
GO:0051537	2 iron, 2 sulfur cluster binding	molecular_function	0.0063168	0.10489	11	2082	263	129897	Cluster-45083.129442,Cluster-45083.139075,Cluster-45083.64508,Cluster-45083.197501,Cluster-45083.134428,Cluster-45083.138052,Cluster-45083.136724,Cluster-45083.164693,Cluster-45083.167452,Cluster-45083.138039,Cluster-45083.124610
GO:0022411	cellular component disassembly	biological_process	0.0063223	0.10489	15	2082	396	129897	Cluster-45083.128958,Cluster-45083.161705,Cluster-45083.142834,Cluster-45083.171025,Cluster-45083.136033,Cluster-45083.138916,Cluster-45083.128323,Cluster-45083.113765,Cluster-45083.185816,Cluster-45083.117898,Cluster-45083.136034,Cluster-45083.150777,Cluster-45083.125559,Cluster-45083.136787,Cluster-45083.135881
GO:0006543	glutamine catabolic process	biological_process	0.0063997	0.10527	2	2082	6	129897	Cluster-45083.124380,Cluster-45083.141959
GO:0070408	carbamoyl phosphate metabolic process	biological_process	0.0063997	0.10527	2	2082	6	129897	Cluster-45083.124380,Cluster-45083.141959
GO:0070409	carbamoyl phosphate biosynthetic process	biological_process	0.0063997	0.10527	2	2082	6	129897	Cluster-45083.141959,Cluster-45083.124380
GO:0019344	cysteine biosynthetic process	biological_process	0.0064777	0.10625	4	2082	50	129897	Cluster-45083.155865,Cluster-45083.155855,Cluster-45083.128020,Cluster-45083.203268
GO:0004174	electron-transferring-flavoprotein dehydrogenase activity	molecular_function	0.0065987	0.10752	4	2082	36	129897	Cluster-45083.133128,Cluster-45083.136348,Cluster-45083.141877,Cluster-45083.144632
GO:0016649	oxidoreductase activity, acting on the CH-NH group of donors, quinone or similar compound as acceptor	molecular_function	0.0065987	0.10752	4	2082	36	129897	Cluster-45083.144632,Cluster-45083.141877,Cluster-45083.133128,Cluster-45083.136348
GO:0046422	violaxanthin de-epoxidase activity	molecular_function	0.006611	0.10752	3	2082	19	129897	Cluster-45083.147303,Cluster-45083.122329,Cluster-45083.155113
GO:0035251	UDP-glucosyltransferase activity	molecular_function	0.0067265	0.10909	18	2082	572	129897	Cluster-45083.179544,Cluster-45083.153282,Cluster-45083.151921,Cluster-45083.117837,Cluster-45083.207521,Cluster-45083.145793,Cluster-45083.178707,Cluster-45083.117834,Cluster-45083.161069,Cluster-45083.132883,Cluster-45083.142372,Cluster-45083.194822,Cluster-45083.135801,Cluster-45083.162537,Cluster-45083.139794,Cluster-45083.190511,Cluster-45083.139418,Cluster-45083.145797
GO:0009063	cellular amino acid catabolic process	biological_process	0.0068511	0.1108	23	2082	758	129897	Cluster-45083.141959,Cluster-45083.151810,Cluster-45083.124380,Cluster-45083.190323,Cluster-45083.143383,Cluster-45083.136892,Cluster-45083.141326,Cluster-45083.147085,Cluster-45083.136936,Cluster-45083.101110,Cluster-45083.158659,Cluster-45083.146554,Cluster-45083.137426,Cluster-45083.176277,Cluster-45083.139407,Cluster-45083.158451,Cluster-45083.138605,Cluster-45083.137390,Cluster-45083.136931,…
GO:0019842	vitamin binding	molecular_function	0.0070963	0.11445	12	2082	308	129897	Cluster-45083.107729,Cluster-45083.96202,Cluster-45083.132732,Cluster-45083.168088,Cluster-45083.138601,Cluster-45083.142658,Cluster-45083.137493,Cluster-45083.136004,Cluster-45083.175699,Cluster-45083.199623,Cluster-45083.138437,Cluster-45083.199622
GO:0009311	oligosaccharide metabolic process	biological_process	0.0071327	0.11472	47	2082	1933	129897	Cluster-45083.169403,Cluster-45083.150970,Cluster-45083.145797,Cluster-45083.102024,Cluster-45083.161069,Cluster-45083.117834,Cluster-45083.150971,Cluster-45083.150547,Cluster-45083.92016,Cluster-45083.132883,Cluster-45083.39431,Cluster-45083.194822,Cluster-45083.188810,Cluster-45083.91629,Cluster-45083.171721,Cluster-45083.179544,Cluster-45083.162363,Cluster-45083.117837,Cluster-45083.75284,Clus…
GO:0000097	sulfur amino acid biosynthetic process	biological_process	0.0074017	0.11871	6	2082	114	129897	Cluster-45083.203268,Cluster-45083.128020,Cluster-45083.155855,Cluster-45083.155865,Cluster-45083.143276,Cluster-45083.133399
GO:0005315	inorganic phosphate transmembrane transporter activity	molecular_function	0.0074496	0.11915	5	2082	83	129897	Cluster-45083.136183,Cluster-45083.65018,Cluster-45083.137519,Cluster-45083.138644,Cluster-45083.138870
GO:0010277	chlorophyllide a oxygenase [overall] activity	molecular_function	0.0076232	0.12154	4	2082	41	129897	Cluster-45083.134428,Cluster-45083.124610,Cluster-45083.164693,Cluster-45083.123706
GO:0051188	cofactor biosynthetic process	biological_process	0.0076411	0.12154	52	2082	2129	129897	Cluster-45083.145060,Cluster-45083.135720,Cluster-45083.138437,Cluster-45083.117052,Cluster-45083.143167,Cluster-45083.134330,Cluster-45083.138601,Cluster-45083.112280,Cluster-45083.138766,Cluster-45083.103520,Cluster-45083.121971,Cluster-45083.150058,Cluster-45083.158445,Cluster-45083.101110,Cluster-45083.152525,Cluster-45083.104962,Cluster-45083.136004,Cluster-45083.145486,Cluster-45083.140288,…
GO:0009067	aspartate family amino acid biosynthetic process	biological_process	0.0080138	0.12712	11	2082	284	129897	Cluster-45083.133399,Cluster-45083.138241,Cluster-45083.129169,Cluster-45083.101110,Cluster-45083.138753,Cluster-45083.121376,Cluster-45083.121375,Cluster-45083.158659,Cluster-45083.143276,Cluster-45083.139573,Cluster-45083.139697
GO:0004779	sulfate adenylyltransferase activity	molecular_function	0.0081645	0.12881	3	2082	25	129897	Cluster-45083.129980,Cluster-45083.130336,Cluster-45083.89826
GO:0004781	sulfate adenylyltransferase (ATP) activity	molecular_function	0.0081645	0.12881	3	2082	25	129897	Cluster-45083.130336,Cluster-45083.89826,Cluster-45083.129980
GO:0018298	protein-chromophore linkage	biological_process	0.0082546	0.12988	3	2082	22	129897	Cluster-45083.163228,Cluster-45083.171389,Cluster-45083.163236
GO:0045227	capsule polysaccharide biosynthetic process	biological_process	0.0083108	0.13005	5	2082	62	129897	Cluster-45083.136931,Cluster-45083.136844,Cluster-45083.136936,Cluster-45083.136938,Cluster-45083.159351
GO:0045230	capsule organization	biological_process	0.0083108	0.13005	5	2082	62	129897	Cluster-45083.159351,Cluster-45083.136931,Cluster-45083.136844,Cluster-45083.136936,Cluster-45083.136938
GO:0000902	cell morphogenesis	biological_process	0.0084313	0.13122	15	2082	441	129897	Cluster-45083.136383,Cluster-45083.140952,Cluster-45083.169458,Cluster-45083.104060,Cluster-45083.144660,Cluster-45083.173596,Cluster-45083.83701,Cluster-45083.139507,Cluster-45083.112280,Cluster-45083.140951,Cluster-45083.134847,Cluster-45083.63025,Cluster-45083.140982,Cluster-45083.109804,Cluster-45083.160117
GO:0032989	cellular component morphogenesis	biological_process	0.0084313	0.13122	15	2082	441	129897	Cluster-45083.173596,Cluster-45083.104060,Cluster-45083.144660,Cluster-45083.169458,Cluster-45083.136383,Cluster-45083.140952,Cluster-45083.109804,Cluster-45083.160117,Cluster-45083.140982,Cluster-45083.63025,Cluster-45083.134847,Cluster-45083.140951,Cluster-45083.112280,Cluster-45083.139507,Cluster-45083.83701
GO:0016811	hydrolase activity, acting on carbon-nitrogen (but not peptide) bonds, in linear amides	molecular_function	0.0084583	0.13122	9	2082	206	129897	Cluster-45083.140979,Cluster-45083.114084,Cluster-45083.143167,Cluster-45083.141992,Cluster-45083.198430,Cluster-45083.78835,Cluster-45083.132448,Cluster-45083.121971,Cluster-45083.140034
GO:0042816	vitamin B6 metabolic process	biological_process	0.008499	0.13122	6	2082	99	129897	Cluster-45083.138571,Cluster-45083.139056,Cluster-45083.140979,Cluster-45083.121971,Cluster-45083.143167,Cluster-45083.141992
GO:0042819	vitamin B6 biosynthetic process	biological_process	0.008499	0.13122	6	2082	99	129897	Cluster-45083.138571,Cluster-45083.141992,Cluster-45083.143167,Cluster-45083.121971,Cluster-45083.140979,Cluster-45083.139056
GO:0006801	superoxide metabolic process	biological_process	0.0085574	0.13177	6	2082	118	129897	Cluster-45083.127354,Cluster-45083.131047,Cluster-45083.169403,Cluster-45083.138253,Cluster-45083.142570,Cluster-45083.148771
GO:0009233	menaquinone metabolic process	biological_process	0.0087853	0.13457	2	2082	11	129897	Cluster-45083.132036,Cluster-45083.132042
GO:0009234	menaquinone biosynthetic process	biological_process	0.0087853	0.13457	2	2082	11	129897	Cluster-45083.132042,Cluster-45083.132036
GO:0045226	extracellular polysaccharide biosynthetic process	biological_process	0.008984	0.13689	5	2082	63	129897	Cluster-45083.136936,Cluster-45083.136938,Cluster-45083.136844,Cluster-45083.136931,Cluster-45083.159351
GO:0046379	extracellular polysaccharide metabolic process	biological_process	0.008984	0.13689	5	2082	63	129897	Cluster-45083.136938,Cluster-45083.136936,Cluster-45083.136931,Cluster-45083.136844,Cluster-45083.159351
GO:0016831	carboxy-lyase activity	molecular_function	0.0090479	0.1375	24	2082	841	129897	Cluster-45083.134115,Cluster-45083.147623,Cluster-45083.150058,Cluster-45083.143757,Cluster-45083.139056,Cluster-45083.28129,Cluster-45083.136941,Cluster-45083.120438,Cluster-45083.146922,Cluster-45083.169949,Cluster-45083.137492,Cluster-45083.139611,Cluster-45083.156168,Cluster-45083.141672,Cluster-45083.147423,Cluster-45083.160877,Cluster-45083.141372,Cluster-45083.140807,Cluster-45083.135405,C…
GO:0031300	intrinsic component of organelle membrane	cellular_component	0.0093431	0.14115	18	2082	589	129897	Cluster-45083.137977,Cluster-45083.181562,Cluster-45083.106328,Cluster-45083.80809,Cluster-45083.141153,Cluster-45083.138546,Cluster-45083.95481,Cluster-45083.141149,Cluster-45083.130827,Cluster-45083.204608,Cluster-45083.106308,Cluster-45083.129037,Cluster-45083.84152,Cluster-45083.128958,Cluster-45083.122901,Cluster-45083.139140,Cluster-45083.188179,Cluster-45083.202450
GO:0031301	integral component of organelle membrane	cellular_component	0.0093431	0.14115	18	2082	589	129897	Cluster-45083.202450,Cluster-45083.139140,Cluster-45083.188179,Cluster-45083.128958,Cluster-45083.122901,Cluster-45083.84152,Cluster-45083.129037,Cluster-45083.106308,Cluster-45083.204608,Cluster-45083.130827,Cluster-45083.141149,Cluster-45083.138546,Cluster-45083.95481,Cluster-45083.141153,Cluster-45083.106328,Cluster-45083.80809,Cluster-45083.181562,Cluster-45083.137977
GO:0015035	protein disulfide oxidoreductase activity	molecular_function	0.0093853	0.14115	13	2082	371	129897	Cluster-45083.137324,Cluster-45083.130889,Cluster-45083.127968,Cluster-45083.141670,Cluster-45083.125948,Cluster-45083.155743,Cluster-45083.147410,Cluster-45083.161147,Cluster-45083.120315,Cluster-45083.97675,Cluster-45083.207376,Cluster-45083.140461,Cluster-45083.137064
GO:0015036	disulfide oxidoreductase activity	molecular_function	0.0093853	0.14115	13	2082	371	129897	Cluster-45083.120315,Cluster-45083.161147,Cluster-45083.137064,Cluster-45083.140461,Cluster-45083.97675,Cluster-45083.207376,Cluster-45083.141670,Cluster-45083.127968,Cluster-45083.130889,Cluster-45083.137324,Cluster-45083.147410,Cluster-45083.125948,Cluster-45083.155743
GO:0030699	glycine reductase activity	molecular_function	0.0095144	0.14235	2	2082	9	129897	Cluster-45083.68371,Cluster-45083.197474
GO:0030700	glycine reductase complex	cellular_component	0.0095144	0.14235	2	2082	9	129897	Cluster-45083.68371,Cluster-45083.197474
GO:0044249	cellular biosynthetic process	biological_process	0.0097099	0.1449	514	2082	27740	129897	Cluster-45083.124172,Cluster-45083.156349,Cluster-45083.138570,Cluster-45083.140926,Cluster-45083.153458,Cluster-45083.134330,Cluster-45083.108194,Cluster-45083.136931,Cluster-45083.93281,Cluster-45083.138556,Cluster-45083.131047,Cluster-45083.138248,Cluster-45083.138766,Cluster-45083.140369,Cluster-45083.143881,Cluster-45083.141354,Cluster-45083.99086,Cluster-45083.137493,Cluster-45083.129055,Cl…
GO:1901659	glycosyl compound biosynthetic process	biological_process	0.0097818	0.1456	30	2082	1139	129897	Cluster-45083.123168,Cluster-45083.142252,Cluster-45083.136892,Cluster-45083.178625,Cluster-45083.140288,Cluster-45083.138573,Cluster-45083.143286,Cluster-45083.104962,Cluster-45083.144425,Cluster-45083.144374,Cluster-45083.135749,Cluster-45083.100049,Cluster-45083.138024,Cluster-45083.121839,Cluster-45083.142250,Cluster-45083.138520,Cluster-45083.102837,Cluster-45083.136733,Cluster-45083.137378,…
GO:0006553	lysine metabolic process	biological_process	0.01006	0.14936	20	2082	656	129897	Cluster-45083.190323,Cluster-45083.121375,Cluster-45083.151810,Cluster-45083.101110,Cluster-45083.138753,Cluster-45083.147085,Cluster-45083.141326,Cluster-45083.121376,Cluster-45083.136892,Cluster-45083.129169,Cluster-45083.143383,Cluster-45083.124576,Cluster-45083.138605,Cluster-45083.158451,Cluster-45083.137390,Cluster-45083.137426,Cluster-45083.176277,Cluster-45083.146554,Cluster-45083.158659,…
GO:0072593	reactive oxygen species metabolic process	biological_process	0.010175	0.15068	6	2082	124	129897	Cluster-45083.148771,Cluster-45083.142570,Cluster-45083.138253,Cluster-45083.127354,Cluster-45083.131047,Cluster-45083.169403
GO:0072350	tricarboxylic acid metabolic process	biological_process	0.010369	0.15315	13	2082	392	129897	Cluster-45083.147623,Cluster-45083.89560,Cluster-45083.143757,Cluster-45083.141372,Cluster-45083.141168,Cluster-45083.117052,Cluster-45083.137492,Cluster-45083.156168,Cluster-45083.139611,Cluster-45083.147423,Cluster-45083.136941,Cluster-45083.141167,Cluster-45083.146922
GO:0046112	nucleobase biosynthetic process	biological_process	0.010787	0.15893	5	2082	85	129897	Cluster-45083.39117,Cluster-45083.138055,Cluster-45083.125514,Cluster-45083.140807,Cluster-45083.134115
GO:0006817	phosphate ion transport	biological_process	0.010827	0.15911	6	2082	120	129897	Cluster-45083.65018,Cluster-45083.138644,Cluster-45083.137519,Cluster-45083.135190,Cluster-45083.138870,Cluster-45083.136183
GO:0008483	transaminase activity	molecular_function	0.011646	0.17071	8	2082	178	129897	Cluster-45083.136956,Cluster-45083.137527,Cluster-45083.139513,Cluster-45083.106582,Cluster-45083.133848,Cluster-45083.139146,Cluster-45083.103520,Cluster-45083.128483
GO:0046527	glucosyltransferase activity	molecular_function	0.011793	0.17243	20	2082	689	129897	Cluster-45083.194822,Cluster-45083.142372,Cluster-45083.132883,Cluster-45083.161069,Cluster-45083.117834,Cluster-45083.145797,Cluster-45083.139418,Cluster-45083.190511,Cluster-45083.135654,Cluster-45083.139794,Cluster-45083.162537,Cluster-45083.135801,Cluster-45083.145793,Cluster-45083.207521,Cluster-45083.117837,Cluster-45083.151921,Cluster-45083.153282,Cluster-45083.179544,Cluster-45083.178707,…
GO:0009108	coenzyme biosynthetic process	biological_process	0.012034	0.1755	41	2082	1655	129897	Cluster-45083.101110,Cluster-45083.121971,Cluster-45083.158445,Cluster-45083.140288,Cluster-45083.152525,Cluster-45083.104962,Cluster-45083.136004,Cluster-45083.138467,Cluster-45083.124520,Cluster-45083.144238,Cluster-45083.136348,Cluster-45083.151810,Cluster-45083.145060,Cluster-45083.138437,Cluster-45083.117052,Cluster-45083.138601,Cluster-45083.143167,Cluster-45083.134330,Cluster-45083.138766,…
GO:0044425	membrane part	cellular_component	0.012668	0.1843	401	2082	21097	129897	Cluster-45083.141149,Cluster-45083.154046,Cluster-45083.135143,Cluster-45083.138401,Cluster-45083.141727,Cluster-45083.137738,Cluster-45083.102837,Cluster-45083.132920,Cluster-45083.174510,Cluster-45083.197679,Cluster-45083.138689,Cluster-45083.138564,Cluster-45083.95924,Cluster-45083.202450,Cluster-45083.107839,Cluster-45083.133335,Cluster-45083.39219,Cluster-45083.161850,Cluster-45083.186888,Cl…
GO:0008677	2-dehydropantoate 2-reductase activity	molecular_function	0.012776	0.18539	7	2082	149	129897	Cluster-45083.151810,Cluster-45083.158659,Cluster-45083.133833,Cluster-45083.141395,Cluster-45083.129169,Cluster-45083.124576,Cluster-45083.101110
GO:0046914	transition metal ion binding	molecular_function	0.012837	0.18582	240	2082	11842	129897	Cluster-45083.175666,Cluster-45083.127351,Cluster-45083.126085,Cluster-45083.71217,Cluster-45083.85343,Cluster-45083.92918,Cluster-45083.59695,Cluster-45083.114084,Cluster-45083.71219,Cluster-45083.61227,Cluster-45083.139491,Cluster-45083.137724,Cluster-45083.160128,Cluster-45083.110790,Cluster-45083.142252,Cluster-45083.124640,Cluster-45083.147636,Cluster-45083.175036,Cluster-45083.136154,Cluste…
GO:0005777	peroxisome	cellular_component	0.012944	0.18643	9	2082	210	129897	Cluster-45083.185307,Cluster-45083.126840,Cluster-45083.128958,Cluster-45083.144998,Cluster-45083.141153,Cluster-45083.95481,Cluster-45083.109379,Cluster-45083.141149,Cluster-45083.125998
GO:0042579	microbody	cellular_component	0.012944	0.18643	9	2082	210	129897	Cluster-45083.185307,Cluster-45083.126840,Cluster-45083.128958,Cluster-45083.144998,Cluster-45083.109379,Cluster-45083.141153,Cluster-45083.95481,Cluster-45083.141149,Cluster-45083.125998
GO:0000904	cell morphogenesis involved in differentiation	biological_process	0.01356	0.19419	9	2082	209	129897	Cluster-45083.83701,Cluster-45083.139507,Cluster-45083.140951,Cluster-45083.134847,Cluster-45083.63025,Cluster-45083.160117,Cluster-45083.140952,Cluster-45083.169458,Cluster-45083.104060
GO:0004590	orotidine-5'-phosphate decarboxylase activity	molecular_function	0.013586	0.19419	3	2082	32	129897	Cluster-45083.134115,Cluster-45083.140807,Cluster-45083.125514
GO:0006207	'de novo' pyrimidine nucleobase biosynthetic process	biological_process	0.013586	0.19419	3	2082	32	129897	Cluster-45083.125514,Cluster-45083.134115,Cluster-45083.140807
GO:0009653	anatomical structure morphogenesis	biological_process	0.013617	0.19419	24	2082	855	129897	Cluster-45083.139507,Cluster-45083.83701,Cluster-45083.140951,Cluster-45083.63477,Cluster-45083.138788,Cluster-45083.149634,Cluster-45083.134847,Cluster-45083.63025,Cluster-45083.140952,Cluster-45083.144660,Cluster-45083.134067,Cluster-45083.104060,Cluster-45083.112280,Cluster-45083.135319,Cluster-45083.101166,Cluster-45083.137801,Cluster-45083.140982,Cluster-45083.160117,Cluster-45083.109804,Clu…
GO:0016703	oxidoreductase activity, acting on single donors with incorporation of molecular oxygen, incorporation of one atom of oxygen (internal monooxygenases or internal mixed function oxidases)	molecular_function	0.013943	0.19788	6	2082	106	129897	Cluster-45083.138571,Cluster-45083.139056,Cluster-45083.123706,Cluster-45083.134428,Cluster-45083.124610,Cluster-45083.164693
GO:0000156	phosphorelay response regulator activity	molecular_function	0.014064	0.19788	3	2082	35	129897	Cluster-45083.138785,Cluster-45083.138243,Cluster-45083.138148
GO:0004846	urate oxidase activity	molecular_function	0.01408	0.19788	1	2082	1	129897	Cluster-45083.109379
GO:0016663	oxidoreductase activity, acting on other nitrogenous compounds as donors, oxygen as acceptor	molecular_function	0.01408	0.19788	1	2082	1	129897	Cluster-45083.109379
GO:0019628	urate catabolic process	biological_process	0.01408	0.19788	1	2082	1	129897	Cluster-45083.109379
GO:0046415	urate metabolic process	biological_process	0.01408	0.19788	1	2082	1	129897	Cluster-45083.109379
GO:0016054	organic acid catabolic process	biological_process	0.014153	0.19794	24	2082	851	129897	Cluster-45083.124380,Cluster-45083.190323,Cluster-45083.136699,Cluster-45083.141959,Cluster-45083.151810,Cluster-45083.136892,Cluster-45083.147085,Cluster-45083.141326,Cluster-45083.136936,Cluster-45083.101110,Cluster-45083.143383,Cluster-45083.158451,Cluster-45083.138605,Cluster-45083.137390,Cluster-45083.136931,Cluster-45083.124576,Cluster-45083.136938,Cluster-45083.158659,Cluster-45083.146554,…
GO:0046395	carboxylic acid catabolic process	biological_process	0.014153	0.19794	24	2082	851	129897	Cluster-45083.151810,Cluster-45083.141959,Cluster-45083.136699,Cluster-45083.190323,Cluster-45083.124380,Cluster-45083.143383,Cluster-45083.101110,Cluster-45083.136936,Cluster-45083.147085,Cluster-45083.141326,Cluster-45083.136892,Cluster-45083.137426,Cluster-45083.176277,Cluster-45083.139407,Cluster-45083.146554,Cluster-45083.158659,Cluster-45083.136938,Cluster-45083.124576,Cluster-45083.136931,…
GO:0051015	actin filament binding	molecular_function	0.014224	0.19845	5	2082	76	129897	Cluster-45083.133962,Cluster-45083.188495,Cluster-45083.152278,Cluster-45083.173176,Cluster-45083.157296
GO:0016860	intramolecular oxidoreductase activity	molecular_function	0.014531	0.20225	10	2082	272	129897	Cluster-45083.124318,Cluster-45083.167800,Cluster-45083.67687,Cluster-45083.143206,Cluster-45083.140015,Cluster-45083.132082,Cluster-45083.169403,Cluster-45083.179470,Cluster-45083.140006,Cluster-45083.150245
GO:0016769	transferase activity, transferring nitrogenous groups	molecular_function	0.014578	0.20242	8	2082	185	129897	Cluster-45083.137527,Cluster-45083.136956,Cluster-45083.139513,Cluster-45083.106582,Cluster-45083.133848,Cluster-45083.103520,Cluster-45083.139146,Cluster-45083.128483
GO:0016849	phosphorus-oxygen lyase activity	molecular_function	0.014786	0.20445	5	2082	79	129897	Cluster-45083.113922,Cluster-45083.126654,Cluster-45083.149059,Cluster-45083.139195,Cluster-45083.126651
GO:0006782	protoporphyrinogen IX biosynthetic process	biological_process	0.01483	0.20445	2	2082	9	129897	Cluster-45083.141672,Cluster-45083.150058
GO:0046501	protoporphyrinogen IX metabolic process	biological_process	0.01483	0.20445	2	2082	9	129897	Cluster-45083.141672,Cluster-45083.150058
GO:0044421	extracellular region part	cellular_component	0.015017	0.20653	32	2082	1197	129897	Cluster-45083.154921,Cluster-45083.114198,Cluster-45083.141326,Cluster-45083.138573,Cluster-45083.139631,Cluster-45083.135749,Cluster-45083.138605,Cluster-45083.137390,Cluster-45083.124572,Cluster-45083.135319,Cluster-45083.159971,Cluster-45083.60907,Cluster-45083.171025,Cluster-45083.110465,Cluster-45083.94601,Cluster-45083.139228,Cluster-45083.101927,Cluster-45083.113836,Cluster-45083.154927,Cl…
GO:0051920	peroxiredoxin activity	molecular_function	0.01618	0.22058	3	2082	36	129897	Cluster-45083.138691,Cluster-45083.141906,Cluster-45083.138087
GO:0043241	protein complex disassembly	biological_process	0.016201	0.22058	13	2082	359	129897	Cluster-45083.135881,Cluster-45083.136034,Cluster-45083.125559,Cluster-45083.150777,Cluster-45083.136787,Cluster-45083.113765,Cluster-45083.185816,Cluster-45083.128323,Cluster-45083.136033,Cluster-45083.138916,Cluster-45083.161705,Cluster-45083.128958,Cluster-45083.142834
GO:0043244	regulation of protein complex disassembly	biological_process	0.016201	0.22058	13	2082	359	129897	Cluster-45083.113765,Cluster-45083.185816,Cluster-45083.128323,Cluster-45083.135881,Cluster-45083.136034,Cluster-45083.150777,Cluster-45083.125559,Cluster-45083.136787,Cluster-45083.136033,Cluster-45083.138916,Cluster-45083.128958,Cluster-45083.161705,Cluster-45083.142834
GO:0006554	lysine catabolic process	biological_process	0.01623	0.22058	16	2082	503	129897	Cluster-45083.124576,Cluster-45083.158451,Cluster-45083.137390,Cluster-45083.138605,Cluster-45083.176277,Cluster-45083.137426,Cluster-45083.146554,Cluster-45083.158659,Cluster-45083.158549,Cluster-45083.190323,Cluster-45083.151810,Cluster-45083.101110,Cluster-45083.141326,Cluster-45083.147085,Cluster-45083.136892,Cluster-45083.143383
GO:0009068	aspartate family amino acid catabolic process	biological_process	0.01623	0.22058	16	2082	503	129897	Cluster-45083.158659,Cluster-45083.146554,Cluster-45083.137426,Cluster-45083.176277,Cluster-45083.137390,Cluster-45083.158451,Cluster-45083.138605,Cluster-45083.124576,Cluster-45083.158549,Cluster-45083.151810,Cluster-45083.190323,Cluster-45083.143383,Cluster-45083.136892,Cluster-45083.147085,Cluster-45083.141326,Cluster-45083.101110
GO:0004124	cysteine synthase activity	molecular_function	0.01632	0.22078	2	2082	14	129897	Cluster-45083.155865,Cluster-45083.155855
GO:0009333	cysteine synthase complex	cellular_component	0.01632	0.22078	2	2082	14	129897	Cluster-45083.155865,Cluster-45083.155855
GO:0009739	response to gibberellin	biological_process	0.017012	0.22726	1	2082	2	129897	Cluster-45083.133473
GO:0010287	plastoglobule	cellular_component	0.01708	0.22726	1	2082	1	129897	Cluster-45083.139767
GO:0002218	activation of innate immune response	biological_process	0.017113	0.22726	2	2082	10	129897	Cluster-45083.141826,Cluster-45083.137799
GO:0031349	positive regulation of defense response	biological_process	0.017113	0.22726	2	2082	10	129897	Cluster-45083.137799,Cluster-45083.141826
GO:0032479	regulation of type I interferon production	biological_process	0.017113	0.22726	2	2082	10	129897	Cluster-45083.141826,Cluster-45083.137799
GO:0032481	positive regulation of type I interferon production	biological_process	0.017113	0.22726	2	2082	10	129897	Cluster-45083.137799,Cluster-45083.141826
GO:0032606	type I interferon production	biological_process	0.017113	0.22726	2	2082	10	129897	Cluster-45083.137799,Cluster-45083.141826
GO:0045089	positive regulation of innate immune response	biological_process	0.017113	0.22726	2	2082	10	129897	Cluster-45083.141826,Cluster-45083.137799
GO:0004176	ATP-dependent peptidase activity	molecular_function	0.017416	0.23022	4	2082	56	129897	Cluster-45083.144673,Cluster-45083.135392,Cluster-45083.107381,Cluster-45083.135153
GO:0006510	obsolete ATP-dependent proteolysis	biological_process	0.017416	0.23022	4	2082	56	129897	Cluster-45083.135153,Cluster-45083.135392,Cluster-45083.144673,Cluster-45083.107381
GO:0004751	ribose-5-phosphate isomerase activity	molecular_function	0.017529	0.23066	2	2082	16	129897	Cluster-45083.140006,Cluster-45083.140015
GO:0009052	pentose-phosphate shunt, non-oxidative branch	biological_process	0.017529	0.23066	2	2082	16	129897	Cluster-45083.140006,Cluster-45083.140015
GO:0004455	ketol-acid reductoisomerase activity	molecular_function	0.017968	0.23591	2	2082	14	129897	Cluster-45083.137747,Cluster-45083.140162
GO:0019856	pyrimidine nucleobase biosynthetic process	biological_process	0.018108	0.23721	4	2082	64	129897	Cluster-45083.125514,Cluster-45083.138055,Cluster-45083.140807,Cluster-45083.134115
GO:0016226	iron-sulfur cluster assembly	biological_process	0.018414	0.24013	5	2082	105	129897	Cluster-45083.155916,Cluster-45083.134445,Cluster-45083.100800,Cluster-45083.126085,Cluster-45083.134384
GO:0031163	metallo-sulfur cluster assembly	biological_process	0.018414	0.24013	5	2082	105	129897	Cluster-45083.134384,Cluster-45083.126085,Cluster-45083.134445,Cluster-45083.155916,Cluster-45083.100800
GO:0003747	translation release factor activity	molecular_function	0.018871	0.24444	8	2082	177	129897	Cluster-45083.128323,Cluster-45083.185816,Cluster-45083.113765,Cluster-45083.136787,Cluster-45083.150777,Cluster-45083.125559,Cluster-45083.142834,Cluster-45083.161705
GO:0008079	translation termination factor activity	molecular_function	0.018871	0.24444	8	2082	177	129897	Cluster-45083.125559,Cluster-45083.136787,Cluster-45083.150777,Cluster-45083.185816,Cluster-45083.113765,Cluster-45083.128323,Cluster-45083.142834,Cluster-45083.161705
GO:0018444	translation release factor complex	cellular_component	0.018871	0.24444	8	2082	177	129897	Cluster-45083.185816,Cluster-45083.113765,Cluster-45083.128323,Cluster-45083.136787,Cluster-45083.125559,Cluster-45083.150777,Cluster-45083.142834,Cluster-45083.161705
GO:0045333	cellular respiration	biological_process	0.0192	0.24815	39	2082	1591	129897	Cluster-45083.95077,Cluster-45083.141354,Cluster-45083.152646,Cluster-45083.147623,Cluster-45083.136348,Cluster-45083.146922,Cluster-45083.121375,Cluster-45083.147423,Cluster-45083.132732,Cluster-45083.144423,Cluster-45083.138933,Cluster-45083.139611,Cluster-45083.156168,Cluster-45083.166423,Cluster-45083.156626,Cluster-45083.145060,Cluster-45083.93795,Cluster-45083.138766,Cluster-45083.138248,Cl…
GO:0016742	hydroxymethyl-, formyl- and related transferase activity	molecular_function	0.020113	0.25937	4	2082	60	129897	Cluster-45083.162958,Cluster-45083.162961,Cluster-45083.209756,Cluster-45083.162962
GO:0016709	oxidoreductase activity, acting on paired donors, with incorporation or reduction of molecular oxygen, NAD(P)H as one donor, and incorporation of one atom of oxygen	molecular_function	0.020415	0.26267	9	2082	237	129897	Cluster-45083.127420,Cluster-45083.149698,Cluster-45083.138609,Cluster-45083.55336,Cluster-45083.69089,Cluster-45083.138597,Cluster-45083.139069,Cluster-45083.134583,Cluster-45083.137283
GO:0030975	thiamine binding	molecular_function	0.020584	0.26426	3	2082	30	129897	Cluster-45083.138601,Cluster-45083.138437,Cluster-45083.136004
GO:0005992	trehalose biosynthetic process	biological_process	0.02075	0.2658	8	2082	221	129897	Cluster-45083.131563,Cluster-45083.162363,Cluster-45083.150547,Cluster-45083.162362,Cluster-45083.143922,Cluster-45083.110676,Cluster-45083.139851,Cluster-45083.91629
GO:0044815	DNA packaging complex	cellular_component	0.020919	0.26738	8	2082	217	129897	Cluster-45083.57028,Cluster-45083.121981,Cluster-45083.138620,Cluster-45083.140037,Cluster-45083.143303,Cluster-45083.199035,Cluster-45083.119080,Cluster-45083.197095
GO:0015947	methane metabolic process	biological_process	0.021207	0.26987	11	2082	294	129897	Cluster-45083.110899,Cluster-45083.143206,Cluster-45083.124318,Cluster-45083.138654,Cluster-45083.138849,Cluster-45083.157591,Cluster-45083.151024,Cluster-45083.125761,Cluster-45083.121375,Cluster-45083.132732,Cluster-45083.96202
GO:0043446	cellular alkane metabolic process	biological_process	0.021207	0.26987	11	2082	294	129897	Cluster-45083.138849,Cluster-45083.157591,Cluster-45083.151024,Cluster-45083.125761,Cluster-45083.121375,Cluster-45083.132732,Cluster-45083.96202,Cluster-45083.110899,Cluster-45083.143206,Cluster-45083.124318,Cluster-45083.138654
GO:0004864	protein phosphatase inhibitor activity	molecular_function	0.021656	0.27437	3	2082	38	129897	Cluster-45083.197882,Cluster-45083.197568,Cluster-45083.143018
GO:0019212	phosphatase inhibitor activity	molecular_function	0.021656	0.27437	3	2082	38	129897	Cluster-45083.197882,Cluster-45083.197568,Cluster-45083.143018
GO:0070566	adenylyltransferase activity	molecular_function	0.022621	0.28546	8	2082	196	129897	Cluster-45083.129980,Cluster-45083.161819,Cluster-45083.89826,Cluster-45083.122991,Cluster-45083.136003,Cluster-45083.138055,Cluster-45083.130336,Cluster-45083.117227
GO:0006099	tricarboxylic acid cycle	biological_process	0.022679	0.28546	11	2082	348	129897	Cluster-45083.147623,Cluster-45083.143757,Cluster-45083.141372,Cluster-45083.141168,Cluster-45083.137492,Cluster-45083.139611,Cluster-45083.156168,Cluster-45083.147423,Cluster-45083.141167,Cluster-45083.136941,Cluster-45083.146922
GO:0006101	citrate metabolic process	biological_process	0.022679	0.28546	11	2082	348	129897	Cluster-45083.136941,Cluster-45083.141167,Cluster-45083.146922,Cluster-45083.139611,Cluster-45083.156168,Cluster-45083.137492,Cluster-45083.147423,Cluster-45083.141168,Cluster-45083.141372,Cluster-45083.147623,Cluster-45083.143757
GO:0007281	germ cell development	biological_process	0.022945	0.28818	5	2082	103	129897	Cluster-45083.140017,Cluster-45083.143324,Cluster-45083.63477,Cluster-45083.137801,Cluster-45083.101166
GO:0004478	methionine adenosyltransferase activity	molecular_function	0.02331	0.2915	3	2082	51	129897	Cluster-45083.162546,Cluster-45083.104962,Cluster-45083.140288
GO:0006556	S-adenosylmethionine biosynthetic process	biological_process	0.02331	0.2915	3	2082	51	129897	Cluster-45083.140288,Cluster-45083.104962,Cluster-45083.162546
GO:0045300	acyl-[acyl-carrier-protein] desaturase activity	molecular_function	0.023661	0.29526	3	2082	32	129897	Cluster-45083.141886,Cluster-45083.136112,Cluster-45083.142392
GO:0031984	organelle subcompartment	cellular_component	0.023726	0.29543	6	2082	133	129897	Cluster-45083.163236,Cluster-45083.188179,Cluster-45083.106308,Cluster-45083.139767,Cluster-45083.136951,Cluster-45083.163228
GO:0000172	ribonuclease MRP complex	cellular_component	0.024512	0.30456	3	2082	27	129897	Cluster-45083.141702,Cluster-45083.124101,Cluster-45083.141697
GO:0015980	energy derivation by oxidation of organic compounds	biological_process	0.024704	0.30587	40	2082	1673	129897	Cluster-45083.136348,Cluster-45083.146922,Cluster-45083.121375,Cluster-45083.144423,Cluster-45083.132732,Cluster-45083.147423,Cluster-45083.138933,Cluster-45083.166423,Cluster-45083.139611,Cluster-45083.156168,Cluster-45083.95077,Cluster-45083.141354,Cluster-45083.152646,Cluster-45083.147623,Cluster-45083.138248,Cluster-45083.93795,Cluster-45083.137426,Cluster-45083.138766,Cluster-45083.141167,Cl…
GO:0006950	response to stress	biological_process	0.024723	0.30587	150	2082	7286	129897	Cluster-45083.22494,Cluster-45083.59880,Cluster-45083.142791,Cluster-45083.138775,Cluster-45083.202450,Cluster-45083.140047,Cluster-45083.118255,Cluster-45083.145797,Cluster-45083.167398,Cluster-45083.142494,Cluster-45083.204165,Cluster-45083.62226,Cluster-45083.139080,Cluster-45083.146389,Cluster-45083.138193,Cluster-45083.64139,Cluster-45083.126393,Cluster-45083.117703,Cluster-45083.119534,Clus…
GO:0009072	aromatic amino acid family metabolic process	biological_process	0.025098	0.30944	26	2082	1008	129897	Cluster-45083.138571,Cluster-45083.176277,Cluster-45083.151024,Cluster-45083.140400,Cluster-45083.158659,Cluster-45083.146554,Cluster-45083.138605,Cluster-45083.137390,Cluster-45083.83187,Cluster-45083.124576,Cluster-45083.162147,Cluster-45083.140883,Cluster-45083.158549,Cluster-45083.138849,Cluster-45083.151810,Cluster-45083.136721,Cluster-45083.143383,Cluster-45083.143206,Cluster-45083.147085,C…
GO:0005143	interleukin-12 receptor binding	molecular_function	0.025172	0.30944	2	2082	12	129897	Cluster-45083.130156,Cluster-45083.130151
GO:0042022	interleukin-12 receptor complex	cellular_component	0.025172	0.30944	2	2082	12	129897	Cluster-45083.130156,Cluster-45083.130151
GO:0043624	cellular protein complex disassembly	biological_process	0.025417	0.31033	11	2082	304	129897	Cluster-45083.185816,Cluster-45083.113765,Cluster-45083.128323,Cluster-45083.135881,Cluster-45083.150777,Cluster-45083.125559,Cluster-45083.136787,Cluster-45083.136034,Cluster-45083.136033,Cluster-45083.142834,Cluster-45083.161705
GO:0009250	glucan biosynthetic process	biological_process	0.025624	0.31033	15	2082	538	129897	Cluster-45083.151921,Cluster-45083.132883,Cluster-45083.117837,Cluster-45083.207521,Cluster-45083.142372,Cluster-45083.117834,Cluster-45083.161069,Cluster-45083.194822,Cluster-45083.171684,Cluster-45083.131374,Cluster-45083.135801,Cluster-45083.139418,Cluster-45083.139794,Cluster-45083.135654,Cluster-45083.190511
GO:0002064	epithelial cell development	biological_process	0.025834	0.31033	4	2082	81	129897	Cluster-45083.63477,Cluster-45083.137801,Cluster-45083.101166,Cluster-45083.140017
GO:0002065	columnar/cuboidal epithelial cell differentiation	biological_process	0.025834	0.31033	4	2082	81	129897	Cluster-45083.63477,Cluster-45083.137801,Cluster-45083.101166,Cluster-45083.140017
GO:0002066	columnar/cuboidal epithelial cell development	biological_process	0.025834	0.31033	4	2082	81	129897	Cluster-45083.140017,Cluster-45083.63477,Cluster-45083.137801,Cluster-45083.101166
GO:0005213	structural constituent of chorion	molecular_function	0.025834	0.31033	4	2082	81	129897	Cluster-45083.140017,Cluster-45083.137801,Cluster-45083.63477,Cluster-45083.101166
GO:0007292	female gamete generation	biological_process	0.025834	0.31033	4	2082	81	129897	Cluster-45083.101166,Cluster-45083.137801,Cluster-45083.63477,Cluster-45083.140017
GO:0007304	chorion-containing eggshell formation	biological_process	0.025834	0.31033	4	2082	81	129897	Cluster-45083.101166,Cluster-45083.63477,Cluster-45083.137801,Cluster-45083.140017
GO:0030703	eggshell formation	biological_process	0.025834	0.31033	4	2082	81	129897	Cluster-45083.140017,Cluster-45083.101166,Cluster-45083.137801,Cluster-45083.63477
GO:0030707	ovarian follicle cell development	biological_process	0.025834	0.31033	4	2082	81	129897	Cluster-45083.140017,Cluster-45083.101166,Cluster-45083.63477,Cluster-45083.137801
GO:0048477	oogenesis	biological_process	0.025834	0.31033	4	2082	81	129897	Cluster-45083.101166,Cluster-45083.137801,Cluster-45083.63477,Cluster-45083.140017
GO:0007031	peroxisome organization	biological_process	0.026222	0.31434	6	2082	130	129897	Cluster-45083.125998,Cluster-45083.141149,Cluster-45083.128958,Cluster-45083.95481,Cluster-45083.185307,Cluster-45083.141153
GO:0006811	ion transport	biological_process	0.026917	0.32201	169	2082	8512	129897	Cluster-45083.152577,Cluster-45083.169403,Cluster-45083.141319,Cluster-45083.139315,Cluster-45083.93795,Cluster-45083.60014,Cluster-45083.62316,Cluster-45083.51613,Cluster-45083.130156,Cluster-45083.122104,Cluster-45083.130151,Cluster-45083.132284,Cluster-45083.136733,Cluster-45083.140579,Cluster-45083.106498,Cluster-45083.146815,Cluster-45083.138167,Cluster-45083.124520,Cluster-45083.125596,Clus…
GO:0072511	divalent inorganic cation transport	biological_process	0.026988	0.32219	29	2082	1126	129897	Cluster-45083.137742,Cluster-45083.153635,Cluster-45083.134211,Cluster-45083.117390,Cluster-45083.172923,Cluster-45083.139315,Cluster-45083.139016,Cluster-45083.194822,Cluster-45083.119301,Cluster-45083.141727,Cluster-45083.125580,Cluster-45083.182933,Cluster-45083.122104,Cluster-45083.136034,Cluster-45083.138772,Cluster-45083.132482,Cluster-45083.140106,Cluster-45083.138775,Cluster-45083.136354,…
GO:0030855	epithelial cell differentiation	biological_process	0.027552	0.32824	4	2082	83	129897	Cluster-45083.101166,Cluster-45083.63477,Cluster-45083.137801,Cluster-45083.140017
GO:0004356	glutamate-ammonia ligase activity	molecular_function	0.027659	0.32884	4	2082	80	129897	Cluster-45083.138233,Cluster-45083.138653,Cluster-45083.141067,Cluster-45083.138489
GO:0070838	divalent metal ion transport	biological_process	0.027848	0.33028	27	2082	1036	129897	Cluster-45083.137742,Cluster-45083.172923,Cluster-45083.139315,Cluster-45083.139016,Cluster-45083.153635,Cluster-45083.117390,Cluster-45083.134211,Cluster-45083.119301,Cluster-45083.182933,Cluster-45083.141727,Cluster-45083.125580,Cluster-45083.122104,Cluster-45083.140106,Cluster-45083.132482,Cluster-45083.138772,Cluster-45083.136034,Cluster-45083.202450,Cluster-45083.136400,Cluster-45083.138775,…
GO:0006542	glutamine biosynthetic process	biological_process	0.027894	0.33028	3	2082	44	129897	Cluster-45083.138233,Cluster-45083.138489,Cluster-45083.138653
GO:0051274	beta-glucan biosynthetic process	biological_process	0.028056	0.33151	14	2082	489	129897	Cluster-45083.190511,Cluster-45083.139794,Cluster-45083.139418,Cluster-45083.135801,Cluster-45083.131374,Cluster-45083.194822,Cluster-45083.171684,Cluster-45083.161069,Cluster-45083.117834,Cluster-45083.117837,Cluster-45083.142372,Cluster-45083.207521,Cluster-45083.132883,Cluster-45083.151921
GO:0004853	uroporphyrinogen decarboxylase activity	molecular_function	0.028419	0.33409	3	2082	36	129897	Cluster-45083.120438,Cluster-45083.141672,Cluster-45083.150058
GO:0009007	site-specific DNA-methyltransferase (adenine-specific) activity	molecular_function	0.028551	0.33409	3	2082	36	129897	Cluster-45083.67938,Cluster-45083.185816,Cluster-45083.178625
GO:0009008	DNA-methyltransferase activity	molecular_function	0.028551	0.33409	3	2082	36	129897	Cluster-45083.185816,Cluster-45083.178625,Cluster-45083.67938
GO:0032775	DNA methylation on adenine	biological_process	0.028551	0.33409	3	2082	36	129897	Cluster-45083.178625,Cluster-45083.185816,Cluster-45083.67938
GO:0015698	inorganic anion transport	biological_process	0.028562	0.33409	16	2082	549	129897	Cluster-45083.136183,Cluster-45083.132321,Cluster-45083.137519,Cluster-45083.142979,Cluster-45083.138644,Cluster-45083.134895,Cluster-45083.136347,Cluster-45083.132309,Cluster-45083.138870,Cluster-45083.135190,Cluster-45083.122417,Cluster-45083.132284,Cluster-45083.65018,Cluster-45083.127662,Cluster-45083.57826,Cluster-45083.141319
GO:0005245	voltage-gated calcium channel activity	molecular_function	0.028704	0.33507	2	2082	16	129897	Cluster-45083.133103,Cluster-45083.133106
GO:0009225	nucleotide-sugar metabolic process	biological_process	0.029071	0.33868	12	2082	418	129897	Cluster-45083.194822,Cluster-45083.151921,Cluster-45083.132883,Cluster-45083.117837,Cluster-45083.207521,Cluster-45083.142372,Cluster-45083.117834,Cluster-45083.161069,Cluster-45083.139418,Cluster-45083.139794,Cluster-45083.190511,Cluster-45083.135801
GO:0055076	transition metal ion homeostasis	biological_process	0.029337	0.34109	5	2082	104	129897	Cluster-45083.56698,Cluster-45083.175036,Cluster-45083.150245,Cluster-45083.114186,Cluster-45083.142392
GO:0006457	protein folding	biological_process	0.030021	0.34819	26	2082	1055	129897	Cluster-45083.113836,Cluster-45083.84217,Cluster-45083.136892,Cluster-45083.129973,Cluster-45083.130513,Cluster-45083.150834,Cluster-45083.155706,Cluster-45083.149936,Cluster-45083.121648,Cluster-45083.126140,Cluster-45083.116898,Cluster-45083.147225,Cluster-45083.143183,Cluster-45083.139771,Cluster-45083.132693,Cluster-45083.138582,Cluster-45083.171025,Cluster-45083.121044,Cluster-45083.137485,C…
GO:0016757	transferase activity, transferring glycosyl groups	molecular_function	0.030069	0.34819	77	2082	3580	129897	Cluster-45083.105873,Cluster-45083.109286,Cluster-45083.135799,Cluster-45083.137690,Cluster-45083.111834,Cluster-45083.118983,Cluster-45083.160055,Cluster-45083.156752,Cluster-45083.194018,Cluster-45083.139294,Cluster-45083.179544,Cluster-45083.122901,Cluster-45083.109284,Cluster-45083.164010,Cluster-45083.142372,Cluster-45083.41517,Cluster-45083.169521,Cluster-45083.109289,Cluster-45083.185413,C…
GO:0055085	transmembrane transport	biological_process	0.030238	0.34946	143	2082	7180	129897	Cluster-45083.108944,Cluster-45083.129980,Cluster-45083.81635,Cluster-45083.150198,Cluster-45083.155326,Cluster-45083.142847,Cluster-45083.136334,Cluster-45083.145905,Cluster-45083.127969,Cluster-45083.142250,Cluster-45083.120058,Cluster-45083.150777,Cluster-45083.135749,Cluster-45083.158303,Cluster-45083.161800,Cluster-45083.130219,Cluster-45083.145304,Cluster-45083.172923,Cluster-45083.95927,Cl…
GO:0015919	peroxisomal membrane transport	biological_process	0.031863	0.36677	2	2082	16	129897	Cluster-45083.95481,Cluster-45083.128958
GO:0045046	protein import into peroxisome membrane	biological_process	0.031863	0.36677	2	2082	16	129897	Cluster-45083.95481,Cluster-45083.128958
GO:0000012	single strand break repair	biological_process	0.032309	0.37117	3	2082	22	129897	Cluster-45083.132374,Cluster-45083.108850,Cluster-45083.110899
GO:0033743	peptide-methionine (R)-S-oxide reductase activity	molecular_function	0.032503	0.37266	3	2082	46	129897	Cluster-45083.190769,Cluster-45083.139591,Cluster-45083.139592
GO:0006379	mRNA cleavage	biological_process	0.03357	0.38337	3	2082	32	129897	Cluster-45083.141702,Cluster-45083.124101,Cluster-45083.141697
GO:0090501	RNA phosphodiester bond hydrolysis	biological_process	0.03357	0.38337	3	2082	32	129897	Cluster-45083.141697,Cluster-45083.124101,Cluster-45083.141702
GO:0019048	modulation by virus of host morphology or physiology	biological_process	0.03454	0.39244	14	2082	446	129897	Cluster-45083.144632,Cluster-45083.59880,Cluster-45083.102024,Cluster-45083.68569,Cluster-45083.136756,Cluster-45083.133128,Cluster-45083.138225,Cluster-45083.150304,Cluster-45083.104060,Cluster-45083.140389,Cluster-45083.137107,Cluster-45083.169458,Cluster-45083.93241,Cluster-45083.141877
GO:0016746	transferase activity, transferring acyl groups	molecular_function	0.034597	0.39244	48	2082	2176	129897	Cluster-45083.62316,Cluster-45083.144113,Cluster-45083.200511,Cluster-45083.188197,Cluster-45083.100365,Cluster-45083.135078,Cluster-45083.151114,Cluster-45083.202886,Cluster-45083.203268,Cluster-45083.149850,Cluster-45083.118614,Cluster-45083.148088,Cluster-45083.127008,Cluster-45083.137850,Cluster-45083.94579,Cluster-45083.138681,Cluster-45083.99086,Cluster-45083.154121,Cluster-45083.83699,Clus…
GO:0033865	nucleoside bisphosphate metabolic process	biological_process	0.034918	0.39244	8	2082	209	129897	Cluster-45083.130189,Cluster-45083.110465,Cluster-45083.141697,Cluster-45083.141702,Cluster-45083.127157,Cluster-45083.126332,Cluster-45083.141855,Cluster-45083.124101
GO:0033875	ribonucleoside bisphosphate metabolic process	biological_process	0.034918	0.39244	8	2082	209	129897	Cluster-45083.141697,Cluster-45083.124101,Cluster-45083.127157,Cluster-45083.141702,Cluster-45083.126332,Cluster-45083.141855,Cluster-45083.110465,Cluster-45083.130189
GO:0034032	purine nucleoside bisphosphate metabolic process	biological_process	0.034918	0.39244	8	2082	209	129897	Cluster-45083.141697,Cluster-45083.126332,Cluster-45083.141702,Cluster-45083.127157,Cluster-45083.141855,Cluster-45083.124101,Cluster-45083.130189,Cluster-45083.110465
GO:0040013	negative regulation of locomotion	biological_process	0.034946	0.39244	3	2082	40	129897	Cluster-45083.144330,Cluster-45083.140951,Cluster-45083.140952
GO:0051271	negative regulation of cellular component movement	biological_process	0.034946	0.39244	3	2082	40	129897	Cluster-45083.140952,Cluster-45083.140951,Cluster-45083.144330
GO:2000146	negative regulation of cell motility	biological_process	0.034946	0.39244	3	2082	40	129897	Cluster-45083.140952,Cluster-45083.144330,Cluster-45083.140951
GO:0004425	indole-3-glycerol-phosphate synthase activity	molecular_function	0.034982	0.39244	2	2082	19	129897	Cluster-45083.138571,Cluster-45083.139056
GO:0016758	transferase activity, transferring hexosyl groups	molecular_function	0.035042	0.39244	58	2082	2660	129897	Cluster-45083.130156,Cluster-45083.145797,Cluster-45083.118983,Cluster-45083.123620,Cluster-45083.105873,Cluster-45083.194822,Cluster-45083.142494,Cluster-45083.132883,Cluster-45083.117834,Cluster-45083.161069,Cluster-45083.111834,Cluster-45083.130151,Cluster-45083.111116,Cluster-45083.95247,Cluster-45083.55617,Cluster-45083.160055,Cluster-45083.156752,Cluster-45083.147418,Cluster-45083.117837,Cl…
GO:0004807	triose-phosphate isomerase activity	molecular_function	0.035769	0.39938	2	2082	25	129897	Cluster-45083.150245,Cluster-45083.132082
GO:0030151	molybdenum ion binding	molecular_function	0.03597	0.39938	5	2082	100	129897	Cluster-45083.139491,Cluster-45083.139150,Cluster-45083.137444,Cluster-45083.152783,Cluster-45083.156287
GO:0005732	small nucleolar ribonucleoprotein complex	cellular_component	0.036021	0.39938	5	2082	107	129897	Cluster-45083.137311,Cluster-45083.134075,Cluster-45083.141697,Cluster-45083.124101,Cluster-45083.141702
GO:0022900	electron transport chain	biological_process	0.036066	0.39938	30	2082	1223	129897	Cluster-45083.146544,Cluster-45083.166423,Cluster-45083.144423,Cluster-45083.138933,Cluster-45083.215152,Cluster-45083.138932,Cluster-45083.136348,Cluster-45083.163228,Cluster-45083.167452,Cluster-45083.152646,Cluster-45083.64508,Cluster-45083.141354,Cluster-45083.95077,Cluster-45083.33389,Cluster-45083.152650,Cluster-45083.114084,Cluster-45083.134330,Cluster-45083.93794,Cluster-45083.62568,Clust…
GO:0030515	snoRNA binding	molecular_function	0.03608	0.39938	2	2082	28	129897	Cluster-45083.137311,Cluster-45083.134075
GO:0072588	box H/ACA RNP complex	cellular_component	0.03608	0.39938	2	2082	28	129897	Cluster-45083.134075,Cluster-45083.137311
GO:0052736	beta-glucanase activity	molecular_function	0.036282	0.39938	2	2082	24	129897	Cluster-45083.182928,Cluster-45083.182933
GO:0052861	glucan endo-1,3-beta-glucanase activity, C-3 substituted reducing group	molecular_function	0.036282	0.39938	2	2082	24	129897	Cluster-45083.182928,Cluster-45083.182933
GO:0052862	glucan endo-1,4-beta-glucanase activity, C-3 substituted reducing group	molecular_function	0.036282	0.39938	2	2082	24	129897	Cluster-45083.182928,Cluster-45083.182933
GO:0016020	membrane	cellular_component	0.0369	0.40541	579	2082	31766	129897	Cluster-45083.84086,Cluster-45083.206432,Cluster-45083.112280,Cluster-45083.134502,Cluster-45083.130189,Cluster-45083.156922,Cluster-45083.130672,Cluster-45083.139767,Cluster-45083.140017,Cluster-45083.137887,Cluster-45083.132448,Cluster-45083.135750,Cluster-45083.104736,Cluster-45083.134583,Cluster-45083.139776,Cluster-45083.122949,Cluster-45083.122901,Cluster-45083.143626,Cluster-45083.85401,Cl…
GO:1901677	phosphate transmembrane transporter activity	molecular_function	0.037053	0.40557	5	2082	118	129897	Cluster-45083.138870,Cluster-45083.65018,Cluster-45083.138644,Cluster-45083.137519,Cluster-45083.136183
GO:0016211	ammonia ligase activity	molecular_function	0.037125	0.40557	4	2082	86	129897	Cluster-45083.138489,Cluster-45083.141067,Cluster-45083.138653,Cluster-45083.138233
GO:0016880	acid-ammonia (or amide) ligase activity	molecular_function	0.037125	0.40557	4	2082	86	129897	Cluster-45083.138653,Cluster-45083.138489,Cluster-45083.141067,Cluster-45083.138233
GO:0031224	intrinsic component of membrane	cellular_component	0.0373	0.40632	311	2082	16515	129897	Cluster-45083.145546,Cluster-45083.118255,Cluster-45083.158897,Cluster-45083.152646,Cluster-45083.95924,Cluster-45083.107839,Cluster-45083.202450,Cluster-45083.39219,Cluster-45083.133335,Cluster-45083.161850,Cluster-45083.186888,Cluster-45083.137902,Cluster-45083.141727,Cluster-45083.132920,Cluster-45083.174510,Cluster-45083.197679,Cluster-45083.138689,Cluster-45083.141149,Cluster-45083.154046,Cl…
GO:0006948	induction by virus of host cell-cell fusion	biological_process	0.037334	0.40632	3	2082	42	129897	Cluster-45083.138225,Cluster-45083.137107,Cluster-45083.140389
GO:0016021	integral component of membrane	cellular_component	0.037444	0.40676	308	2082	16349	129897	Cluster-45083.132036,Cluster-45083.100724,Cluster-45083.84152,Cluster-45083.129037,Cluster-45083.165814,Cluster-45083.170068,Cluster-45083.144630,Cluster-45083.112146,Cluster-45083.132309,Cluster-45083.105586,Cluster-45083.140450,Cluster-45083.81637,Cluster-45083.149946,Cluster-45083.145486,Cluster-45083.118546,Cluster-45083.107601,Cluster-45083.139507,Cluster-45083.95247,Cluster-45083.139476,Clu…
GO:0009089	lysine biosynthetic process via diaminopimelate	biological_process	0.038112	0.41247	6	2082	153	129897	Cluster-45083.121375,Cluster-45083.158659,Cluster-45083.129169,Cluster-45083.101110,Cluster-45083.138753,Cluster-45083.121376
GO:0046451	diaminopimelate metabolic process	biological_process	0.038112	0.41247	6	2082	153	129897	Cluster-45083.121375,Cluster-45083.158659,Cluster-45083.101110,Cluster-45083.138753,Cluster-45083.121376,Cluster-45083.129169
GO:0005991	trehalose metabolic process	biological_process	0.039014	0.421	8	2082	252	129897	Cluster-45083.162362,Cluster-45083.143922,Cluster-45083.110676,Cluster-45083.139851,Cluster-45083.91629,Cluster-45083.131563,Cluster-45083.162363,Cluster-45083.150547
GO:0005779	integral component of peroxisomal membrane	cellular_component	0.039119	0.421	4	2082	78	129897	Cluster-45083.141153,Cluster-45083.95481,Cluster-45083.141149,Cluster-45083.128958
GO:0031231	intrinsic component of peroxisomal membrane	cellular_component	0.039119	0.421	4	2082	78	129897	Cluster-45083.95481,Cluster-45083.141153,Cluster-45083.128958,Cluster-45083.141149
GO:0070069	cytochrome complex	cellular_component	0.040287	0.43277	19	2082	700	129897	Cluster-45083.215152,Cluster-45083.144423,Cluster-45083.139895,Cluster-45083.138455,Cluster-45083.132558,Cluster-45083.136724,Cluster-45083.129895,Cluster-45083.95077,Cluster-45083.141354,Cluster-45083.72071,Cluster-45083.93794,Cluster-45083.138248,Cluster-45083.93795,Cluster-45083.62568,Cluster-45083.111284,Cluster-45083.129120,Cluster-45083.138052,Cluster-45083.156626,Cluster-45083.129901
GO:0007166	cell surface receptor signaling pathway	biological_process	0.040435	0.43355	19	2082	687	129897	Cluster-45083.140951,Cluster-45083.143013,Cluster-45083.127406,Cluster-45083.140952,Cluster-45083.161705,Cluster-45083.141326,Cluster-45083.144896,Cluster-45083.109804,Cluster-45083.140982,Cluster-45083.138605,Cluster-45083.137390,Cluster-45083.158865,Cluster-45083.141578,Cluster-45083.136383,Cluster-45083.139767,Cluster-45083.138087,Cluster-45083.143546,Cluster-45083.140017,Cluster-45083.133252
GO:0042151	nematocyst	cellular_component	0.040956	0.43833	3	2082	49	129897	Cluster-45083.137118,Cluster-45083.142384,Cluster-45083.143259
GO:0046999	regulation of conjugation	biological_process	0.041323	0.44105	2	2082	23	129897	Cluster-45083.150880,Cluster-45083.156922
GO:0004640	phosphoribosylanthranilate isomerase activity	molecular_function	0.041362	0.44105	2	2082	15	129897	Cluster-45083.143206,Cluster-45083.124318
GO:0003779	actin binding	molecular_function	0.041856	0.44513	16	2082	599	129897	Cluster-45083.188495,Cluster-45083.132834,Cluster-45083.83670,Cluster-45083.111772,Cluster-45083.190511,Cluster-45083.132126,Cluster-45083.143722,Cluster-45083.157296,Cluster-45083.194164,Cluster-45083.178012,Cluster-45083.133962,Cluster-45083.128483,Cluster-45083.152278,Cluster-45083.107949,Cluster-45083.158303,Cluster-45083.173176
GO:0016820	hydrolase activity, acting on acid anhydrides, catalyzing transmembrane movement of substances	molecular_function	0.041899	0.44513	30	2082	1150	129897	Cluster-45083.136863,Cluster-45083.130156,Cluster-45083.136977,Cluster-45083.155326,Cluster-45083.148589,Cluster-45083.127425,Cluster-45083.145413,Cluster-45083.138766,Cluster-45083.138556,Cluster-45083.107628,Cluster-45083.138520,Cluster-45083.141855,Cluster-45083.126332,Cluster-45083.137887,Cluster-45083.113301,Cluster-45083.136733,Cluster-45083.102837,Cluster-45083.130151,Cluster-45083.144188,…
GO:0052689	carboxylic ester hydrolase activity	molecular_function	0.042371	0.44895	18	2082	670	129897	Cluster-45083.170765,Cluster-45083.46109,Cluster-45083.141326,Cluster-45083.126774,Cluster-45083.118851,Cluster-45083.174838,Cluster-45083.139542,Cluster-45083.159201,Cluster-45083.150971,Cluster-45083.139374,Cluster-45083.160865,Cluster-45083.159196,Cluster-45083.93893,Cluster-45083.75284,Cluster-45083.150970,Cluster-45083.71213,Cluster-45083.137390,Cluster-45083.138605
GO:0046351	disaccharide biosynthetic process	biological_process	0.042414	0.44895	8	2082	248	129897	Cluster-45083.162362,Cluster-45083.91629,Cluster-45083.139851,Cluster-45083.110676,Cluster-45083.143922,Cluster-45083.131563,Cluster-45083.162363,Cluster-45083.150547
GO:0009085	lysine biosynthetic process	biological_process	0.042821	0.45243	6	2082	159	129897	Cluster-45083.121375,Cluster-45083.158659,Cluster-45083.138753,Cluster-45083.101110,Cluster-45083.121376,Cluster-45083.129169
GO:0004506	squalene monooxygenase activity	molecular_function	0.042913	0.45258	5	2082	110	129897	Cluster-45083.127420,Cluster-45083.149698,Cluster-45083.138609,Cluster-45083.134583,Cluster-45083.137283
GO:0006528	asparagine metabolic process	biological_process	0.043241	0.45485	4	2082	68	129897	Cluster-45083.139573,Cluster-45083.138241,Cluster-45083.139697,Cluster-45083.78835
GO:0009532	plastid stroma	cellular_component	0.043364	0.45485	2	2082	28	129897	Cluster-45083.169949,Cluster-45083.139767
GO:0009570	chloroplast stroma	cellular_component	0.043364	0.45485	2	2082	28	129897	Cluster-45083.139767,Cluster-45083.169949
GO:0033202	DNA helicase complex	cellular_component	0.043815	0.45875	21	2082	679	129897	Cluster-45083.134211,Cluster-45083.138185,Cluster-45083.138102,Cluster-45083.145797,Cluster-45083.195206,Cluster-45083.140926,Cluster-45083.140286,Cluster-45083.51623,Cluster-45083.178012,Cluster-45083.135405,Cluster-45083.142338,Cluster-45083.138193,Cluster-45083.136491,Cluster-45083.100049,Cluster-45083.139776,Cluster-45083.129388,Cluster-45083.136490,Cluster-45083.140369,Cluster-45083.145793,C…
GO:0009060	aerobic respiration	biological_process	0.043962	0.45946	11	2082	384	129897	Cluster-45083.143757,Cluster-45083.147623,Cluster-45083.141168,Cluster-45083.141372,Cluster-45083.147423,Cluster-45083.139611,Cluster-45083.156168,Cluster-45083.137492,Cluster-45083.146922,Cluster-45083.136941,Cluster-45083.141167
GO:0005507	copper ion binding	molecular_function	0.044246	0.46159	17	2082	658	129897	Cluster-45083.198769,Cluster-45083.59695,Cluster-45083.33389,Cluster-45083.136787,Cluster-45083.138669,Cluster-45083.150245,Cluster-45083.118737,Cluster-45083.197449,Cluster-45083.141892,Cluster-45083.142252,Cluster-45083.60823,Cluster-45083.142254,Cluster-45083.136109,Cluster-45083.97456,Cluster-45083.138675,Cluster-45083.56698,Cluster-45083.142250
GO:0016151	nickel cation binding	molecular_function	0.044768	0.4662	10	2082	322	129897	Cluster-45083.138253,Cluster-45083.136348,Cluster-45083.139640,Cluster-45083.60976,Cluster-45083.64327,Cluster-45083.68569,Cluster-45083.147991,Cluster-45083.140503,Cluster-45083.138628,Cluster-45083.179113
GO:0051273	beta-glucan metabolic process	biological_process	0.04558	0.47337	14	2082	521	129897	Cluster-45083.142372,Cluster-45083.117837,Cluster-45083.207521,Cluster-45083.151921,Cluster-45083.132883,Cluster-45083.161069,Cluster-45083.117834,Cluster-45083.131374,Cluster-45083.194822,Cluster-45083.171684,Cluster-45083.135801,Cluster-45083.139418,Cluster-45083.190511,Cluster-45083.139794
GO:0042600	chorion	cellular_component	0.04615	0.47337	5	2082	131	129897	Cluster-45083.38799,Cluster-45083.140017,Cluster-45083.101166,Cluster-45083.63477,Cluster-45083.137801
GO:0007409	axonogenesis	biological_process	0.04628	0.47337	7	2082	178	129897	Cluster-45083.134847,Cluster-45083.63025,Cluster-45083.169458,Cluster-45083.104060,Cluster-45083.160117,Cluster-45083.83701,Cluster-45083.139507
GO:0007411	axon guidance	biological_process	0.04628	0.47337	7	2082	178	129897	Cluster-45083.104060,Cluster-45083.160117,Cluster-45083.134847,Cluster-45083.63025,Cluster-45083.169458,Cluster-45083.83701,Cluster-45083.139507
GO:0048667	cell morphogenesis involved in neuron differentiation	biological_process	0.04628	0.47337	7	2082	178	129897	Cluster-45083.83701,Cluster-45083.139507,Cluster-45083.169458,Cluster-45083.134847,Cluster-45083.63025,Cluster-45083.104060,Cluster-45083.160117
GO:0048812	neuron projection morphogenesis	biological_process	0.04628	0.47337	7	2082	178	129897	Cluster-45083.134847,Cluster-45083.63025,Cluster-45083.169458,Cluster-45083.160117,Cluster-45083.104060,Cluster-45083.139507,Cluster-45083.83701
GO:0061564	axon development	biological_process	0.04628	0.47337	7	2082	178	129897	Cluster-45083.134847,Cluster-45083.63025,Cluster-45083.169458,Cluster-45083.160117,Cluster-45083.104060,Cluster-45083.139507,Cluster-45083.83701
GO:0097485	neuron projection guidance	biological_process	0.04628	0.47337	7	2082	178	129897	Cluster-45083.83701,Cluster-45083.139507,Cluster-45083.104060,Cluster-45083.160117,Cluster-45083.134847,Cluster-45083.63025,Cluster-45083.169458
GO:0009378	four-way junction helicase activity	molecular_function	0.046362	0.47337	20	2082	648	129897	Cluster-45083.134211,Cluster-45083.195206,Cluster-45083.145797,Cluster-45083.138185,Cluster-45083.138102,Cluster-45083.140926,Cluster-45083.135405,Cluster-45083.178012,Cluster-45083.51623,Cluster-45083.142338,Cluster-45083.139776,Cluster-45083.136491,Cluster-45083.100049,Cluster-45083.138193,Cluster-45083.136490,Cluster-45083.129388,Cluster-45083.138192,Cluster-45083.117371,Cluster-45083.140369,C…
GO:0009379	Holliday junction helicase complex	cellular_component	0.046362	0.47337	20	2082	648	129897	Cluster-45083.129388,Cluster-45083.136490,Cluster-45083.145793,Cluster-45083.140369,Cluster-45083.117371,Cluster-45083.138192,Cluster-45083.142338,Cluster-45083.138193,Cluster-45083.100049,Cluster-45083.136491,Cluster-45083.139776,Cluster-45083.140926,Cluster-45083.178012,Cluster-45083.51623,Cluster-45083.135405,Cluster-45083.134211,Cluster-45083.138185,Cluster-45083.138102,Cluster-45083.145797,C…
GO:0048476	Holliday junction resolvase complex	cellular_component	0.046362	0.47337	20	2082	648	129897	Cluster-45083.142338,Cluster-45083.100049,Cluster-45083.136491,Cluster-45083.139776,Cluster-45083.138193,Cluster-45083.136490,Cluster-45083.129388,Cluster-45083.138192,Cluster-45083.145793,Cluster-45083.140369,Cluster-45083.117371,Cluster-45083.134211,Cluster-45083.195206,Cluster-45083.145797,Cluster-45083.138102,Cluster-45083.138185,Cluster-45083.140926,Cluster-45083.135405,Cluster-45083.178012,…
GO:0044003	modification by symbiont of host morphology or physiology	biological_process	0.046487	0.47337	15	2082	512	129897	Cluster-45083.169458,Cluster-45083.140389,Cluster-45083.137107,Cluster-45083.104060,Cluster-45083.150304,Cluster-45083.162147,Cluster-45083.141877,Cluster-45083.93241,Cluster-45083.136756,Cluster-45083.68569,Cluster-45083.102024,Cluster-45083.59880,Cluster-45083.144632,Cluster-45083.133128,Cluster-45083.138225
GO:0005780	extrinsic component of intraperoxisomal membrane	cellular_component	0.046902	0.47337	2	2082	19	129897	Cluster-45083.185307,Cluster-45083.125998
GO:0031312	extrinsic component of organelle membrane	cellular_component	0.046902	0.47337	2	2082	19	129897	Cluster-45083.125998,Cluster-45083.185307
GO:0045033	peroxisome inheritance	biological_process	0.046902	0.47337	2	2082	19	129897	Cluster-45083.185307,Cluster-45083.125998
GO:0007346	regulation of mitotic cell cycle	biological_process	0.046928	0.47337	9	2082	259	129897	Cluster-45083.117390,Cluster-45083.117898,Cluster-45083.104762,Cluster-45083.127386,Cluster-45083.149439,Cluster-45083.117392,Cluster-45083.149440,Cluster-45083.146296,Cluster-45083.144330
GO:0009620	response to fungus	biological_process	0.046928	0.47337	4	2082	84	129897	Cluster-45083.58828,Cluster-45083.58825,Cluster-45083.149656,Cluster-45083.62226
GO:0050832	defense response to fungus	biological_process	0.046928	0.47337	4	2082	84	129897	Cluster-45083.58828,Cluster-45083.62226,Cluster-45083.149656,Cluster-45083.58825
GO:0051817	modification of morphology or physiology of other organism involved in symbiotic interaction	biological_process	0.047373	0.47703	15	2082	513	129897	Cluster-45083.138225,Cluster-45083.133128,Cluster-45083.136756,Cluster-45083.68569,Cluster-45083.102024,Cluster-45083.59880,Cluster-45083.144632,Cluster-45083.162147,Cluster-45083.141877,Cluster-45083.93241,Cluster-45083.169458,Cluster-45083.140389,Cluster-45083.137107,Cluster-45083.150304,Cluster-45083.104060
GO:0016929	SUMO-specific protease activity	molecular_function	0.048134	0.47939	4	2082	71	129897	Cluster-45083.134502,Cluster-45083.138573,Cluster-45083.135749,Cluster-45083.40104
GO:0032183	SUMO binding	molecular_function	0.048134	0.47939	4	2082	71	129897	Cluster-45083.40104,Cluster-45083.138573,Cluster-45083.135749,Cluster-45083.134502
GO:0070122	isopeptidase activity	molecular_function	0.048134	0.47939	4	2082	71	129897	Cluster-45083.40104,Cluster-45083.134502,Cluster-45083.135749,Cluster-45083.138573
GO:0070138	ubiquitin-like protein-specific isopeptidase activity	molecular_function	0.048134	0.47939	4	2082	71	129897	Cluster-45083.135749,Cluster-45083.138573,Cluster-45083.134502,Cluster-45083.40104
GO:0070140	SUMO-specific isopeptidase activity	molecular_function	0.048134	0.47939	4	2082	71	129897	Cluster-45083.40104,Cluster-45083.134502,Cluster-45083.135749,Cluster-45083.138573
GO:0005615	extracellular space	cellular_component	0.048145	0.47939	20	2082	746	129897	Cluster-45083.113836,Cluster-45083.141326,Cluster-45083.138573,Cluster-45083.144602,Cluster-45083.135749,Cluster-45083.200300,Cluster-45083.146296,Cluster-45083.139228,Cluster-45083.141829,Cluster-45083.134642,Cluster-45083.138570,Cluster-45083.60907,Cluster-45083.171025,Cluster-45083.139135,Cluster-45083.137390,Cluster-45083.138605,Cluster-45083.133187,Cluster-45083.159971,Cluster-45083.124572,C…
GO:0006779	porphyrin-containing compound biosynthetic process	biological_process	0.048188	0.47939	12	2082	407	129897	Cluster-45083.101110,Cluster-45083.129169,Cluster-45083.150058,Cluster-45083.140269,Cluster-45083.140488,Cluster-45083.141672,Cluster-45083.152119,Cluster-45083.120438,Cluster-45083.103520,Cluster-45083.176277,Cluster-45083.158659,Cluster-45083.133833
GO:0006575	cellular modified amino acid metabolic process	biological_process	0.048421	0.48088	34	2082	1428	129897	Cluster-45083.153202,Cluster-45083.147700,Cluster-45083.151810,Cluster-45083.101110,Cluster-45083.133368,Cluster-45083.126381,Cluster-45083.106582,Cluster-45083.152012,Cluster-45083.140288,Cluster-45083.152525,Cluster-45083.104962,Cluster-45083.126382,Cluster-45083.136503,Cluster-45083.147704,Cluster-45083.160265,Cluster-45083.144573,Cluster-45083.147703,Cluster-45083.157591,Cluster-45083.126393,…
GO:0000786	nucleosome	cellular_component	0.04922	0.48746	6	2082	169	129897	Cluster-45083.119080,Cluster-45083.138620,Cluster-45083.121981,Cluster-45083.57028,Cluster-45083.143303,Cluster-45083.140037
GO:0006563	L-serine metabolic process	biological_process	0.049251	0.48746	8	2082	232	129897	Cluster-45083.136936,Cluster-45083.128020,Cluster-45083.203268,Cluster-45083.136844,Cluster-45083.155865,Cluster-45083.155855,Cluster-45083.136938,Cluster-45083.136931
GO:1901565	organonitrogen compound catabolic process	biological_process	0.049926	0.49284	30	2082	1273	129897	Cluster-45083.126774,Cluster-45083.190323,Cluster-45083.124380,Cluster-45083.139542,Cluster-45083.125835,Cluster-45083.151810,Cluster-45083.141959,Cluster-45083.136936,Cluster-45083.101110,Cluster-45083.141326,Cluster-45083.147085,Cluster-45083.136892,Cluster-45083.133627,Cluster-45083.46109,Cluster-45083.143383,Cluster-45083.136938,Cluster-45083.136931,Cluster-45083.109379,Cluster-45083.64327,Cl…
GO:0030677	ribonuclease P complex	cellular_component	0.049965	0.49284	5	2082	111	129897	Cluster-45083.101098,Cluster-45083.124101,Cluster-45083.162178,Cluster-45083.141702,Cluster-45083.141697
