# Supplementary material for: Transcriptome analysis reveals the impact of arbuscular mycorrhizal symbiosis on Sesbania cannabina expose to high salinity
Source: Sci Rep. 2019 Feb 26;9:2780. doi: 10.1038/s41598-019-39463-0 (PMC6391373; doi:10.1038/s41598-019-39463-0)
Supplement: Supplementary file 5 — Supplementary Dataset 4 [file 41598_2019_39463_MOESM5_ESM.xls]

##Databases: KEGG PATHWAY
##Statistical test method: hypergeometric test / Fisher's exact test
##FDR correction method: Benjamini and Hochberg
#Term	Database	ID	Input number	Background number	P-Value	Corrected P-Value	Input	Hyperlink
Photosynthesis	KEGG PATHWAY	ko00195	78	312	1.2326331694e-51	1.36822281804e-49	Cluster-45083.138398|Cluster-45083.138577|Cluster-45083.138052|Cluster-45083.152646|Cluster-45083.138573|Cluster-45083.138131|Cluster-45083.138780|Cluster-45083.139294|Cluster-45083.141303|Cluster-45083.140389|Cluster-45083.135190|Cluster-45083.134502|Cluster-45083.139049|Cluster-45083.137953|Cluster-45083.136812|Cluster-45083.99992|Cluster-45083.137707|Cluster-45083.138316|Cluster-45083.145432|C…	http://www.genome.jp/kegg-bin/show_pathway?ko00195/K02113%09red/K02695%09red/K02111%09red/K02115%09red/K02693%09red/K02698%09red/K02699%09red/K02692%09red/K02694%09red/K02703%09red/K02701%09red/K02706%09red/K02707%09red/K02641%09red/K02112%09red/K03541%09red/K02723%09red/K02704%09red/K02689%09red/K02109%09red/K08903%09red/K14332%09red/K08901%09red/K02721%09red/K02712%09red/K02636%09red/K03542%09r…
Photosynthesis - antenna proteins	KEGG PATHWAY	ko00196	26	90	1.96486787965e-19	1.0905016732e-17	Cluster-45083.138788|Cluster-45083.138437|Cluster-45083.139002|Cluster-45083.138532|Cluster-45083.138941|Cluster-45083.138861|Cluster-45083.139160|Cluster-45083.137482|Cluster-45083.137956|Cluster-45083.137066|Cluster-45083.139798|Cluster-45083.138514|Cluster-45083.140011|Cluster-45083.138595|Cluster-45083.139493|Cluster-45083.138981|Cluster-45083.138601|Cluster-45083.138814|Cluster-45083.139292|…	http://www.genome.jp/kegg-bin/show_pathway?ko00196/K08907%09red/K08908%09red/K08909%09red/K08915%09red/K08914%09red/K08917%09red/K08916%09red/K08910%09red/K08912%09red
Glyoxylate and dicarboxylate metabolism	KEGG PATHWAY	ko00630	60	698	4.07366884626e-18	1.50725747311e-16	Cluster-45083.148208|Cluster-45083.138744|Cluster-45083.141326|Cluster-45083.138828|Cluster-45083.162958|Cluster-45083.139146|Cluster-45083.146554|Cluster-45083.138849|Cluster-45083.136936|Cluster-45083.138653|Cluster-45083.136931|Cluster-45083.137966|Cluster-45083.143383|Cluster-45083.139385|Cluster-45083.136938|Cluster-45083.140034|Cluster-45083.138139|Cluster-45083.138136|Cluster-45083.145438|…	http://www.genome.jp/kegg-bin/show_pathway?ko00630/K15918%09red/K11517%09red/K01915%09red/K00600%09red/K01602%09red/K00830%09red/K01601%09red/K19269%09red/K01455%09red/K03781%09red/K00284%09red/K00281%09red/K00626%09red/K02437%09red/K14272%09red/K01433%09red/K15893%09red/K18121%09red/K00382%09red/K00605%09red/K00122%09red/K00026%09red
Carbon fixation in photosynthetic organisms	KEGG PATHWAY	ko00710	58	739	6.41209034338e-16	1.77935507029e-14	Cluster-45083.138243|Cluster-45083.138744|Cluster-45083.136281|Cluster-45083.132082|Cluster-45083.141168|Cluster-45083.138828|Cluster-45083.139146|Cluster-45083.140807|Cluster-45083.138785|Cluster-45083.130583|Cluster-45083.155109|Cluster-45083.138841|Cluster-45083.137584|Cluster-45083.138689|Cluster-45083.161534|Cluster-45083.136354|Cluster-45083.146455|Cluster-45083.143116|Cluster-45083.143757|…	http://www.genome.jp/kegg-bin/show_pathway?ko00710/K00855%09red/K03841%09red/K01623%09red/K01006%09red/K01601%09red/K01100%09red/K00814%09red/K01803%09red/K00134%09red/K01807%09red/K01595%09red/K14272%09red/K01783%09red/K05298%09red/K00927%09red/K00029%09red/K01602%09red/K00026%09red/K00615%09red/K01610%09red
Glycine, serine and threonine metabolism	KEGG PATHWAY	ko00260	39	744	1.04451629551e-06	2.31882617603e-05	Cluster-45083.148208|Cluster-45083.141326|Cluster-45083.139146|Cluster-45083.146554|Cluster-45083.147503|Cluster-45083.133495|Cluster-45083.136936|Cluster-45083.136931|Cluster-45083.139397|Cluster-45083.136938|Cluster-45083.136318|Cluster-45083.126421|Cluster-45083.126423|Cluster-45083.147638|Cluster-45083.126757|Cluster-45083.134248|Cluster-45083.139507|Cluster-45083.138707|Cluster-45083.133492|…	http://www.genome.jp/kegg-bin/show_pathway?ko00260/K01754%09red/K15893%09red/K12524%09red/K00382%09red/K15918%09red/K01696%09red/K00281%09red/K02437%09red/K00600%09red/K14272%09red/K00605%09red/K01733%09red/K00830%09red/K15634%09red/K15633%09red
Carotenoid biosynthesis	KEGG PATHWAY	ko00906	19	307	7.89572314531e-05	0.00146070878188	Cluster-45083.137283|Cluster-45083.136026|Cluster-45083.115809|Cluster-45083.194195|Cluster-45083.127066|Cluster-45083.137279|Cluster-45083.137278|Cluster-45083.136025|Cluster-45083.93199|Cluster-45083.79129|Cluster-45083.115799|Cluster-45083.149327|Cluster-45083.138609|Cluster-45083.137591|Cluster-45083.136921|Cluster-45083.120752|Cluster-45083.147303|Cluster-45083.93198|Cluster-45083.145600	http://www.genome.jp/kegg-bin/show_pathway?ko00906/K15746%09red/K15747%09red/K09843%09red/K02291%09red/K00514%09red/K09840%09red/K09839%09red/K09838%09red
One carbon pool by folate	KEGG PATHWAY	ko00670	14	190	0.000124758792987	0.00197831800307	Cluster-45083.148208|Cluster-45083.162961|Cluster-45083.147638|Cluster-45083.162962|Cluster-45083.126757|Cluster-45083.139507|Cluster-45083.162958|Cluster-45083.139845|Cluster-45083.137358|Cluster-45083.139397|Cluster-45083.147636|Cluster-45083.138550|Cluster-45083.209756|Cluster-45083.139885	http://www.genome.jp/kegg-bin/show_pathway?ko00670/K00600%09red/K01433%09red/K00605%09red/K00604%09red
Terpenoid backbone biosynthesis	KEGG PATHWAY	ko00900	22	445	0.000467842234742	0.00649131100705	Cluster-45083.130827|Cluster-45083.149059|Cluster-45083.126654|Cluster-45083.126651|Cluster-45083.128890|Cluster-45083.130189|Cluster-45083.111116|Cluster-45083.138755|Cluster-45083.137199|Cluster-45083.137196|Cluster-45083.140440|Cluster-45083.132036|Cluster-45083.140080|Cluster-45083.132042|Cluster-45083.128888|Cluster-45083.127157|Cluster-45083.94530|Cluster-45083.128886|Cluster-45083.128887|C…	http://www.genome.jp/kegg-bin/show_pathway?ko00900/K15892%09red/K10960%09red/K05356%09red/K03526%09red/K13789%09red/K01770%09red/K00021%09red/K00626%09red
Porphyrin and chlorophyll metabolism	KEGG PATHWAY	ko00860	20	393	0.000589644431735	0.00727228132474	Cluster-45083.138560|Cluster-45083.140269|Cluster-45083.138504|Cluster-45083.139766|Cluster-45083.140839|Cluster-45083.136112|Cluster-45083.141672|Cluster-45083.120438|Cluster-45083.133833|Cluster-45083.138755|Cluster-45083.158659|Cluster-45083.103520|Cluster-45083.141886|Cluster-45083.129169|Cluster-45083.139075|Cluster-45083.139250|Cluster-45083.150058|Cluster-45083.140897|Cluster-45083.101110|…	http://www.genome.jp/kegg-bin/show_pathway?ko00860/K02492%09red/K10960%09red/K13600%09red/K13071%09red/K04035%09red/K03403%09red/K19073%09red/K01772%09red/K01845%09red/K00218%09red/K01599%09red
Sulfur metabolism	KEGG PATHWAY	ko00920	19	370	0.000720847055448	0.00800140231547	Cluster-45083.73566|Cluster-45083.139630|Cluster-45083.155855|Cluster-45083.137973|Cluster-45083.136447|Cluster-45083.155865|Cluster-45083.141162|Cluster-45083.152783|Cluster-45083.138119|Cluster-45083.129980|Cluster-45083.130336|Cluster-45083.62525|Cluster-45083.139187|Cluster-45083.134757|Cluster-45083.129314|Cluster-45083.142129|Cluster-45083.128020|Cluster-45083.136650|Cluster-45083.138095	http://www.genome.jp/kegg-bin/show_pathway?ko00920/K05907%09red/K00640%09red/K13811%09red/K00387%09red/K13034%09red/K01082%09red/K01738%09red/K01739%09red
Flavonoid biosynthesis	KEGG PATHWAY	ko00941	14	231	0.00079490791183	0.00802134347392	Cluster-45083.197794|Cluster-45083.136952|Cluster-45083.129381|Cluster-45083.137147|Cluster-45083.194726|Cluster-45083.58039|Cluster-45083.145378|Cluster-45083.64552|Cluster-45083.197793|Cluster-45083.163443|Cluster-45083.137605|Cluster-45083.91678|Cluster-45083.136939|Cluster-45083.138291	http://www.genome.jp/kegg-bin/show_pathway?ko00941/K13065%09red/K08243%09red/K00475%09red/K00660%09red/K09754%09red/K00588%09red/K05278%09red/K00487%09red
Pentose phosphate pathway	KEGG PATHWAY	ko00030	24	552	0.0014507019581	0.0134189931124	Cluster-45083.146455|Cluster-45083.140807|Cluster-45083.139129|Cluster-45083.130583|Cluster-45083.138841|Cluster-45083.140015|Cluster-45083.136883|Cluster-45083.134112|Cluster-45083.134115|Cluster-45083.151050|Cluster-45083.134229|Cluster-45083.160265|Cluster-45083.136003|Cluster-45083.123770|Cluster-45083.125514|Cluster-45083.136834|Cluster-45083.140006|Cluster-45083.153202|Cluster-45083.124065|…	http://www.genome.jp/kegg-bin/show_pathway?ko00030/K03841%09red/K00131%09red/K00895%09red/K01807%09red/K01623%09red/K01783%09red/K00615%09red/K00036%09red
Sesquiterpenoid and triterpenoid biosynthesis	KEGG PATHWAY	ko00909	10	157	0.0030423509087	0.0248131066232	Cluster-45083.133187|Cluster-45083.137154|Cluster-45083.138438|Cluster-45083.139228|Cluster-45083.134583|Cluster-45083.132920|Cluster-45083.127420|Cluster-45083.139135|Cluster-45083.137894|Cluster-45083.141829	http://www.genome.jp/kegg-bin/show_pathway?ko00909/K00511%09red/K15813%09red/K00801%09red
Glycolysis / Gluconeogenesis	KEGG PATHWAY	ko00010	50	1523	0.00312958101554	0.0248131066232	Cluster-45083.138243|Cluster-45083.134370|Cluster-45083.138254|Cluster-45083.128543|Cluster-45083.146455|Cluster-45083.127394|Cluster-45083.133492|Cluster-45083.146554|Cluster-45083.147503|Cluster-45083.133495|Cluster-45083.138785|Cluster-45083.139129|Cluster-45083.123770|Cluster-45083.214574|Cluster-45083.138841|Cluster-45083.199623|Cluster-45083.132082|Cluster-45083.69567|Cluster-45083.139453|C…	http://www.genome.jp/kegg-bin/show_pathway?ko00010/K03841%09red/K00927%09red/K00131%09red/K01689%09red/K00134%09red/K01803%09red/K00161%09red/K18857%09red/K00895%09red/K00128%09red/K01568%09red/K01623%09red/K01610%09red/K00382%09red/K00873%09red/K00121%09red/K15634%09red/K15633%09red
Tryptophan metabolism	KEGG PATHWAY	ko00380	15	308	0.00398392274988	0.0287113886761	Cluster-45083.138654|Cluster-45083.151024|Cluster-45083.141523|Cluster-45083.137199|Cluster-45083.137196|Cluster-45083.134370|Cluster-45083.138849|Cluster-45083.55336|Cluster-45083.137574|Cluster-45083.144674|Cluster-45083.140080|Cluster-45083.146393|Cluster-45083.107571|Cluster-45083.69567|Cluster-45083.143178	http://www.genome.jp/kegg-bin/show_pathway?ko00380/K03781%09red/K11816%09red/K16903%09red/K00164%09red/K00128%09red/K00626%09red
Alanine, aspartate and glutamate metabolism	KEGG PATHWAY	ko00250	21	501	0.00413857854791	0.0287113886761	Cluster-45083.139697|Cluster-45083.138241|Cluster-45083.139878|Cluster-45083.161623|Cluster-45083.139573|Cluster-45083.136956|Cluster-45083.137527|Cluster-45083.139146|Cluster-45083.124380|Cluster-45083.134829|Cluster-45083.133848|Cluster-45083.141959|Cluster-45083.106582|Cluster-45083.138707|Cluster-45083.138233|Cluster-45083.138489|Cluster-45083.137966|Cluster-45083.135228|Cluster-45083.139513|…	http://www.genome.jp/kegg-bin/show_pathway?ko00250/K01755%09red/K01956%09red/K01955%09red/K01953%09red/K01940%09red/K00811%09red/K14272%09red/K00814%09red/K00820%09red/K00830%09red/K01915%09red
Nitrogen metabolism	KEGG PATHWAY	ko00910	14	306	0.00873053293722	0.0570052444724	Cluster-45083.138913|Cluster-45083.141354|Cluster-45083.140034|Cluster-45083.156287|Cluster-45083.33639|Cluster-45083.138248|Cluster-45083.139150|Cluster-45083.139491|Cluster-45083.137444|Cluster-45083.138233|Cluster-45083.138489|Cluster-45083.126239|Cluster-45083.138679|Cluster-45083.138653	http://www.genome.jp/kegg-bin/show_pathway?ko00910/K01673%09red/K01674%09red/K00284%09red/K02575%09red/K10534%09red/K01915%09red/K01455%09red
Stilbenoid, diarylheptanoid and gingerol biosynthesis	KEGG PATHWAY	ko00945	6	84	0.0121131003345	0.0746974520626	Cluster-45083.197794|Cluster-45083.136952|Cluster-45083.129381|Cluster-45083.58039|Cluster-45083.91678|Cluster-45083.197793	http://www.genome.jp/kegg-bin/show_pathway?ko00945/K09754%09red/K00487%09red/K00588%09red/K13065%09red
Ascorbate and aldarate metabolism	KEGG PATHWAY	ko00053	18	466	0.0157616765353	0.092081373443	Cluster-45083.133368|Cluster-45083.138226|Cluster-45083.141523|Cluster-45083.136693|Cluster-45083.131640|Cluster-45083.137180|Cluster-45083.134323|Cluster-45083.136881|Cluster-45083.134370|Cluster-45083.140047|Cluster-45083.130185|Cluster-45083.146946|Cluster-45083.140488|Cluster-45083.114275|Cluster-45083.107571|Cluster-45083.136879|Cluster-45083.69567|Cluster-45083.137778	http://www.genome.jp/kegg-bin/show_pathway?ko00053/K16190%09red/K14190%09red/K08232%09red/K00128%09red/K00469%09red/K00434%09red
Synthesis and degradation of ketone bodies	KEGG PATHWAY	ko00072	6	91	0.0170107385735	0.0944095990828	Cluster-45083.139029|Cluster-45083.137199|Cluster-45083.137196|Cluster-45083.139407|Cluster-45083.136443|Cluster-45083.140080	http://www.genome.jp/kegg-bin/show_pathway?ko00072/K01640%09red/K00626%09red
Cyanoamino acid metabolism	KEGG PATHWAY	ko00460	19	537	0.0289088176705	0.152735778055	Cluster-45083.137691|Cluster-45083.139486|Cluster-45083.140034|Cluster-45083.139480|Cluster-45083.136447|Cluster-45083.85065|Cluster-45083.126757|Cluster-45083.137126|Cluster-45083.139507|Cluster-45083.139845|Cluster-45083.137358|Cluster-45083.139479|Cluster-45083.69389|Cluster-45083.139397|Cluster-45083.139475|Cluster-45083.138550|Cluster-45083.142031|Cluster-45083.134757|Cluster-45083.139885	http://www.genome.jp/kegg-bin/show_pathway?ko00460/K00600%09red/K01455%09red/K13034%09red/K01188%09red
Selenocompound metabolism	KEGG PATHWAY	ko00450	8	164	0.0302719560109	0.152735778055	Cluster-45083.139630|Cluster-45083.138119|Cluster-45083.143276|Cluster-45083.130336|Cluster-45083.142129|Cluster-45083.139187|Cluster-45083.129980|Cluster-45083.137973	http://www.genome.jp/kegg-bin/show_pathway?ko00450/K13811%09red/K00549%09red/K01739%09red
Vitamin B6 metabolism	KEGG PATHWAY	ko00750	5	79	0.0326717805616	0.157676854014	Cluster-45083.151226|Cluster-45083.138571|Cluster-45083.141992|Cluster-45083.121971|Cluster-45083.139056	http://www.genome.jp/kegg-bin/show_pathway?ko00750/K08681%09red/K06215%09red/K01733%09red
Arachidonic acid metabolism	KEGG PATHWAY	ko00590	7	141	0.038138690644	0.171029208871	Cluster-45083.174838|Cluster-45083.126393|Cluster-45083.152012|Cluster-45083.144573|Cluster-45083.126381|Cluster-45083.126382|Cluster-45083.159693	http://www.genome.jp/kegg-bin/show_pathway?ko00590/K00432%09red/K14674%09red/K01254%09red
Arginine biosynthesis	KEGG PATHWAY	ko00220	14	375	0.038520092088	0.171029208871	Cluster-45083.139791|Cluster-45083.137527|Cluster-45083.139146|Cluster-45083.118614|Cluster-45083.138653|Cluster-45083.133848|Cluster-45083.134829|Cluster-45083.139878|Cluster-45083.138707|Cluster-45083.138317|Cluster-45083.138233|Cluster-45083.138489|Cluster-45083.137966|Cluster-45083.146426	http://www.genome.jp/kegg-bin/show_pathway?ko00220/K01755%09red/K01438%09red/K01940%09red/K00811%09red/K14272%09red/K00814%09red/K14682%09red/K01915%09red
Pentose and glucuronate interconversions	KEGG PATHWAY	ko00040	20	601	0.0429002077776	0.177519637456	Cluster-45083.69567|Cluster-45083.134370|Cluster-45083.141523|Cluster-45083.160865|Cluster-45083.170765|Cluster-45083.75284|Cluster-45083.134587|Cluster-45083.136616|Cluster-45083.140807|Cluster-45083.134112|Cluster-45083.136881|Cluster-45083.140199|Cluster-45083.118851|Cluster-45083.134115|Cluster-45083.127680|Cluster-45083.114275|Cluster-45083.107571|Cluster-45083.136879|Cluster-45083.142435|Cl…	http://www.genome.jp/kegg-bin/show_pathway?ko00040/K16190%09red/K00008%09red/K00128%09red/K01051%09red/K01783%09red/K01728%09red
Pyruvate metabolism	KEGG PATHWAY	ko00620	33	1104	0.0431804523543	0.177519637456	Cluster-45083.127394|Cluster-45083.138254|Cluster-45083.141168|Cluster-45083.141167|Cluster-45083.146554|Cluster-45083.140266|Cluster-45083.143167|Cluster-45083.155109|Cluster-45083.69567|Cluster-45083.136941|Cluster-45083.143757|Cluster-45083.145438|Cluster-45083.146922|Cluster-45083.147704|Cluster-45083.147623|Cluster-45083.139611|Cluster-45083.147703|Cluster-45083.140979|Cluster-45083.141523|C…	http://www.genome.jp/kegg-bin/show_pathway?ko00620/K01069%09red/K01006%09red/K00161%09red/K00128%09red/K01595%09red/K00029%09red/K01610%09red/K00382%09red/K00873%09red/K00026%09red/K00626%09red/K18881%09red
Caffeine metabolism	KEGG PATHWAY	ko00232	2	16	0.0544308386048	0.215779395898	Cluster-45083.109373|Cluster-45083.109379	http://www.genome.jp/kegg-bin/show_pathway?ko00232/K00365%09red
Cutin, suberine and wax biosynthesis	KEGG PATHWAY	ko00073	7	160	0.0647639712389	0.246519569862	Cluster-45083.131713|Cluster-45083.211897|Cluster-45083.161948|Cluster-45083.53087|Cluster-45083.115112|Cluster-45083.23931|Cluster-45083.167094	http://www.genome.jp/kegg-bin/show_pathway?ko00073/K15404%09red/K15398%09red/K13407%09red/K15400%09red/K15402%09red
Cysteine and methionine metabolism	KEGG PATHWAY	ko00270	27	910	0.0666269107734	0.246519569862	Cluster-45083.139630|Cluster-45083.144084|Cluster-45083.155865|Cluster-45083.137973|Cluster-45083.140400|Cluster-45083.148676|Cluster-45083.136721|Cluster-45083.145438|Cluster-45083.138119|Cluster-45083.140883|Cluster-45083.143276|Cluster-45083.128020|Cluster-45083.129314|Cluster-45083.139187|Cluster-45083.73566|Cluster-45083.155855|Cluster-45083.104962|Cluster-45083.144095|Cluster-45083.140288|C…	http://www.genome.jp/kegg-bin/show_pathway?ko00270/K00549%09red/K05933%09red/K08967%09red/K00640%09red/K00811%09red/K12524%09red/K01611%09red/K00789%09red/K13034%09red/K00026%09red/K01738%09red/K01739%09red
Phenylpropanoid biosynthesis	KEGG PATHWAY	ko00940	36	1277	0.0693117689106	0.24818084997	Cluster-45083.137264|Cluster-45083.149199|Cluster-45083.105621|Cluster-45083.115684|Cluster-45083.67694|Cluster-45083.140712|Cluster-45083.131514|Cluster-45083.142031|Cluster-45083.197793|Cluster-45083.89829|Cluster-45083.120807|Cluster-45083.137126|Cluster-45083.89826|Cluster-45083.139080|Cluster-45083.139479|Cluster-45083.69389|Cluster-45083.139475|Cluster-45083.145260|Cluster-45083.137691|Clus…	http://www.genome.jp/kegg-bin/show_pathway?ko00940/K00588%09red/K13065%09red/K10775%09red/K13066%09red/K01188%09red/K00083%09red/K01904%09red/K09754%09red/K09755%09red/K00430%09red/K00487%09red/K09756%09red
Fructose and mannose metabolism	KEGG PATHWAY	ko00051	21	681	0.071996949407	0.249739418256	Cluster-45083.136003|Cluster-45083.146997|Cluster-45083.123770|Cluster-45083.125198|Cluster-45083.146455|Cluster-45083.124065|Cluster-45083.140199|Cluster-45083.134587|Cluster-45083.134231|Cluster-45083.138841|Cluster-45083.150491|Cluster-45083.161534|Cluster-45083.136883|Cluster-45083.134229|Cluster-45083.130583|Cluster-45083.138992|Cluster-45083.134230|Cluster-45083.151050|Cluster-45083.150245|…	http://www.genome.jp/kegg-bin/show_pathway?ko00051/K03841%09red/K00847%09red/K01103%09red/K01803%09red/K00895%09red/K00008%09red/K01623%09red/K19355%09red
alpha-Linolenic acid metabolism	KEGG PATHWAY	ko00592	15	493	0.122942160987	0.41353272332	Cluster-45083.179469|Cluster-45083.182656|Cluster-45083.135550|Cluster-45083.67687|Cluster-45083.179473|Cluster-45083.179470|Cluster-45083.214574|Cluster-45083.127351|Cluster-45083.139484|Cluster-45083.134480|Cluster-45083.45467|Cluster-45083.174838|Cluster-45083.50947|Cluster-45083.182653|Cluster-45083.167800	http://www.genome.jp/kegg-bin/show_pathway?ko00592/K00454%09red/K10525%09red/K18857%09red/K01723%09red/K14674%09red
Oxidative phosphorylation	KEGG PATHWAY	ko00190	28	1046	0.150034880485	0.489819756876	Cluster-45083.138573|Cluster-45083.129442|Cluster-45083.134502|Cluster-45083.142254|Cluster-45083.142250|Cluster-45083.142252|Cluster-45083.131051|Cluster-45083.130106|Cluster-45083.130107|Cluster-45083.207796|Cluster-45083.138766|Cluster-45083.129668|Cluster-45083.139705|Cluster-45083.137097|Cluster-45083.141076|Cluster-45083.139647|Cluster-45083.140271|Cluster-45083.138520|Cluster-45083.137887|…	http://www.genome.jp/kegg-bin/show_pathway?ko00190/K02113%09red/K02112%09red/K02111%09red/K05579%09red/K00411%09red/K02115%09red/K01507%09red/K01535%09red/K02109%09red/K05573%09red/K00234%09red/K02147%09red/K02260%09red
Fatty acid degradation	KEGG PATHWAY	ko00071	18	652	0.179167096051	0.562239222521	Cluster-45083.69567|Cluster-45083.197823|Cluster-45083.128543|Cluster-45083.139453|Cluster-45083.137199|Cluster-45083.137196|Cluster-45083.182656|Cluster-45083.106158|Cluster-45083.42387|Cluster-45083.214574|Cluster-45083.134370|Cluster-45083.137430|Cluster-45083.45467|Cluster-45083.107571|Cluster-45083.50947|Cluster-45083.140080|Cluster-45083.182653|Cluster-45083.141523	http://www.genome.jp/kegg-bin/show_pathway?ko00071/K00128%09red/K01897%09red/K00626%09red/K18857%09red/K00121%09red
Butanoate metabolism	KEGG PATHWAY	ko00650	7	212	0.182347855953	0.562239222521	Cluster-45083.139029|Cluster-45083.137199|Cluster-45083.137196|Cluster-45083.139407|Cluster-45083.136443|Cluster-45083.151810|Cluster-45083.140080	http://www.genome.jp/kegg-bin/show_pathway?ko00650/K01640%09red/K18121%09red/K00626%09red
Peroxisome	KEGG PATHWAY	ko04146	24	928	0.214532624299	0.643597872896	Cluster-45083.138136|Cluster-45083.139029|Cluster-45083.142796|Cluster-45083.138849|Cluster-45083.148771|Cluster-45083.197823|Cluster-45083.138139|Cluster-45083.132732|Cluster-45083.138038|Cluster-45083.137574|Cluster-45083.137430|Cluster-45083.127354|Cluster-45083.154046|Cluster-45083.151024|Cluster-45083.139407|Cluster-45083.137332|Cluster-45083.136956|Cluster-45083.136443|Cluster-45083.138007|…	http://www.genome.jp/kegg-bin/show_pathway?ko04146/K03781%09red/K13354%09red/K11517%09red/K12261%09red/K13348%09red/K04565%09red/K00830%09red/K01897%09red/K01640%09red
Circadian rhythm - plant	KEGG PATHWAY	ko04712	13	481	0.24762491955	0.72072675881	Cluster-45083.140037|Cluster-45083.138620|Cluster-45083.140019|Cluster-45083.138291|Cluster-45083.155314|Cluster-45083.101066|Cluster-45083.137147|Cluster-45083.149091|Cluster-45083.138579|Cluster-45083.137026|Cluster-45083.139183|Cluster-45083.137605|Cluster-45083.64552	http://www.genome.jp/kegg-bin/show_pathway?ko04712/K12129%09red/K00660%09red/K12116%09red/K12118%09red/K12133%09red
Isoflavonoid biosynthesis	KEGG PATHWAY	ko00943	2	44	0.253228320663	0.72072675881	Cluster-45083.197839|Cluster-45083.127811	http://www.genome.jp/kegg-bin/show_pathway?ko00943/K13262%09red/K13259%09red
Lysine degradation	KEGG PATHWAY	ko00310	9	325	0.275267672702	0.746706698599	Cluster-45083.190323|Cluster-45083.141523|Cluster-45083.137199|Cluster-45083.137196|Cluster-45083.134370|Cluster-45083.107571|Cluster-45083.146393|Cluster-45083.140080|Cluster-45083.69567	http://www.genome.jp/kegg-bin/show_pathway?ko00310/K00128%09red/K00164%09red/K11420%09red/K00626%09red
Limonene and pinene degradation	KEGG PATHWAY	ko00903	4	122	0.275810582366	0.746706698599	Cluster-45083.69567|Cluster-45083.107571|Cluster-45083.134370|Cluster-45083.141523	http://www.genome.jp/kegg-bin/show_pathway?ko00903/K00128%09red
Inositol phosphate metabolism	KEGG PATHWAY	ko00562	19	759	0.290419218954	0.767536507236	Cluster-45083.135855|Cluster-45083.135854|Cluster-45083.138024|Cluster-45083.132082|Cluster-45083.130185|Cluster-45083.99015|Cluster-45083.117043|Cluster-45083.89897|Cluster-45083.144374|Cluster-45083.144425|Cluster-45083.137378|Cluster-45083.137379|Cluster-45083.140730|Cluster-45083.137426|Cluster-45083.150245|Cluster-45083.139321|Cluster-45083.128012|Cluster-45083.146946|Cluster-45083.137229	http://www.genome.jp/kegg-bin/show_pathway?ko00562/K00140%09red/K01803%09red/K01099%09red/K00921%09red/K01858%09red/K01114%09red/K00469%09red/K00889%09red
Valine, leucine and isoleucine degradation	KEGG PATHWAY	ko00280	17	681	0.30779586971	0.792342180084	Cluster-45083.135855|Cluster-45083.135854|Cluster-45083.139029|Cluster-45083.137199|Cluster-45083.137196|Cluster-45083.139407|Cluster-45083.146554|Cluster-45083.134370|Cluster-45083.137426|Cluster-45083.143383|Cluster-45083.136443|Cluster-45083.137229|Cluster-45083.107571|Cluster-45083.128012|Cluster-45083.140080|Cluster-45083.69567|Cluster-45083.141523	http://www.genome.jp/kegg-bin/show_pathway?ko00280/K00128%09red/K00140%09red/K01640%09red/K00626%09red/K00382%09red
Arginine and proline metabolism	KEGG PATHWAY	ko00330	15	597	0.314081584898	0.792342180084	Cluster-45083.69567|Cluster-45083.162653|Cluster-45083.139797|Cluster-45083.21439|Cluster-45083.146426|Cluster-45083.134370|Cluster-45083.158865|Cluster-45083.142408|Cluster-45083.119960|Cluster-45083.140555|Cluster-45083.189614|Cluster-45083.189615|Cluster-45083.107571|Cluster-45083.69089|Cluster-45083.141523	http://www.genome.jp/kegg-bin/show_pathway?ko00330/K01611%09red/K00318%09red/K00128%09red/K00811%09red/K17839%09red/K00472%09red/K01583%09red/K01581%09red
Zeatin biosynthesis	KEGG PATHWAY	ko00908	3	97	0.353296911776	0.871465715715	Cluster-45083.147415|Cluster-45083.147418|Cluster-45083.148568	http://www.genome.jp/kegg-bin/show_pathway?ko00908/K13495%09red/K00279%09red
Glutathione metabolism	KEGG PATHWAY	ko00480	17	711	0.36958157094	0.891816399442	Cluster-45083.139961|Cluster-45083.21439|Cluster-45083.179552|Cluster-45083.153202|Cluster-45083.140047|Cluster-45083.126393|Cluster-45083.131303|Cluster-45083.152012|Cluster-45083.160265|Cluster-45083.60976|Cluster-45083.136693|Cluster-45083.132683|Cluster-45083.126381|Cluster-45083.117260|Cluster-45083.126382|Cluster-45083.144573|Cluster-45083.138663	http://www.genome.jp/kegg-bin/show_pathway?ko00480/K00432%09red/K00036%09red/K01581%09red/K00799%09red/K00434%09red
Phenylalanine metabolism	KEGG PATHWAY	ko00360	10	408	0.388315520857	0.917085591811	Cluster-45083.197794|Cluster-45083.129381|Cluster-45083.149199|Cluster-45083.120807|Cluster-45083.58039|Cluster-45083.79239|Cluster-45083.116495|Cluster-45083.146426|Cluster-45083.137232|Cluster-45083.197793	http://www.genome.jp/kegg-bin/show_pathway?ko00360/K10775%09red/K00811%09red/K01904%09red/K07253%09red/K00588%09red/K00487%09red
Starch and sucrose metabolism	KEGG PATHWAY	ko00500	45	1992	0.396960608247	0.91797140657	Cluster-45083.143922|Cluster-45083.141067|Cluster-45083.170765|Cluster-45083.145793|Cluster-45083.145797|Cluster-45083.137126|Cluster-45083.162363|Cluster-45083.162362|Cluster-45083.39431|Cluster-45083.142031|Cluster-45083.137691|Cluster-45083.148013|Cluster-45083.118851|Cluster-45083.75284|Cluster-45083.160865|Cluster-45083.194142|Cluster-45083.141555|Cluster-45083.194140|Cluster-45083.139851|Cl…	http://www.genome.jp/kegg-bin/show_pathway?ko00500/K01193%09red/K00847%09red/K00975%09red/K15920%09red/K00700%09red/K01188%09red/K16055%09red/K01176%09red/K01187%09red/K01051%09red/K08679%09red/K00695%09red/K00696%09red/K01087%09red
Linoleic acid metabolism	KEGG PATHWAY	ko00591	6	242	0.425159170932	0.963115672927	Cluster-45083.174838|Cluster-45083.139484|Cluster-45083.134480|Cluster-45083.135550|Cluster-45083.165993|Cluster-45083.165994	http://www.genome.jp/kegg-bin/show_pathway?ko00591/K14674%09red/K00454%09red/K15718%09red
Tyrosine metabolism	KEGG PATHWAY	ko00350	11	473	0.443662999665	0.984931859257	Cluster-45083.182656|Cluster-45083.182653|Cluster-45083.139453|Cluster-45083.214574|Cluster-45083.28129|Cluster-45083.106158|Cluster-45083.45467|Cluster-45083.116495|Cluster-45083.50947|Cluster-45083.146426|Cluster-45083.128543	http://www.genome.jp/kegg-bin/show_pathway?ko00350/K07253%09red/K00121%09red/K01592%09red/K18857%09red/K00811%09red
Valine, leucine and isoleucine biosynthesis	KEGG PATHWAY	ko00290	4	165	0.478829750734	0.99999999969	Cluster-45083.132779|Cluster-45083.137747|Cluster-45083.117918|Cluster-45083.140162	http://www.genome.jp/kegg-bin/show_pathway?ko00290/K01754%09red/K01703%09red/K00053%09red
Fatty acid elongation	KEGG PATHWAY	ko00062	5	215	0.495947361821	0.99999999969	Cluster-45083.93442|Cluster-45083.142215|Cluster-45083.149850|Cluster-45083.151028|Cluster-45083.161659	http://www.genome.jp/kegg-bin/show_pathway?ko00062/K15397%09red
Monobactam biosynthesis	KEGG PATHWAY	ko00261	3	126	0.513658886486	0.99999999969	Cluster-45083.142224|Cluster-45083.130336|Cluster-45083.129980	http://www.genome.jp/kegg-bin/show_pathway?ko00261/K13811%09red/K12524%09red
Ubiquinone and other terpenoid-quinone biosynthesis	KEGG PATHWAY	ko00130	7	318	0.530382639288	0.99999999969	Cluster-45083.128095|Cluster-45083.129381|Cluster-45083.144842|Cluster-45083.136503|Cluster-45083.79239|Cluster-45083.140057|Cluster-45083.137232	http://www.genome.jp/kegg-bin/show_pathway?ko00130/K02552%09red/K00487%09red/K01904%09red/K12502%09red
Monoterpenoid biosynthesis	KEGG PATHWAY	ko00902	2	90	0.580733483874	0.99999999969	Cluster-45083.158549|Cluster-45083.147085	http://www.genome.jp/kegg-bin/show_pathway?ko00902/K15095%09red
Propanoate metabolism	KEGG PATHWAY	ko00640	10	482	0.590948557313	0.99999999969	Cluster-45083.135855|Cluster-45083.135854|Cluster-45083.137199|Cluster-45083.137196|Cluster-45083.146554|Cluster-45083.137426|Cluster-45083.143383|Cluster-45083.137229|Cluster-45083.140080|Cluster-45083.128012	http://www.genome.jp/kegg-bin/show_pathway?ko00640/K00140%09red/K00626%09red/K00382%09red
Galactose metabolism	KEGG PATHWAY	ko00052	14	686	0.617026556392	0.99999999969	Cluster-45083.185307|Cluster-45083.109289|Cluster-45083.141067|Cluster-45083.87642|Cluster-45083.118911|Cluster-45083.109286|Cluster-45083.109284|Cluster-45083.196412|Cluster-45083.200222|Cluster-45083.102024|Cluster-45083.207569|Cluster-45083.39431|Cluster-45083.63096|Cluster-45083.57906	http://www.genome.jp/kegg-bin/show_pathway?ko00052/K01193%09red/K18819%09red/K01187%09red/K06617%09red
Diterpenoid biosynthesis	KEGG PATHWAY	ko00904	3	156	0.654532438032	0.99999999969	Cluster-45083.66207|Cluster-45083.64119|Cluster-45083.196217	http://www.genome.jp/kegg-bin/show_pathway?ko00904/K04125%09red
Nicotinate and nicotinamide metabolism	KEGG PATHWAY	ko00760	4	241	0.761415454001	0.99999999969	Cluster-45083.140190|Cluster-45083.150834|Cluster-45083.138440|Cluster-45083.144238	http://www.genome.jp/kegg-bin/show_pathway?ko00760/K18551%09red/K00858%09red/K01950%09red
C5-Branched dibasic acid metabolism	KEGG PATHWAY	ko00660	1	69	0.775382830186	0.99999999969	Cluster-45083.132779	http://www.genome.jp/kegg-bin/show_pathway?ko00660/K01703%09red
Base excision repair	KEGG PATHWAY	ko03410	6	356	0.776902995383	0.99999999969	Cluster-45083.132800|Cluster-45083.202450|Cluster-45083.133252|Cluster-45083.62475|Cluster-45083.147448|Cluster-45083.66539	http://www.genome.jp/kegg-bin/show_pathway?ko03410/K02324%09red/K10802%09red/K10563%09red
beta-Alanine metabolism	KEGG PATHWAY	ko00410	11	626	0.788203390224	0.99999999969	Cluster-45083.135855|Cluster-45083.135854|Cluster-45083.141523|Cluster-45083.69567|Cluster-45083.134370|Cluster-45083.137426|Cluster-45083.137229|Cluster-45083.142408|Cluster-45083.107571|Cluster-45083.69089|Cluster-45083.128012	http://www.genome.jp/kegg-bin/show_pathway?ko00410/K00128%09red/K00140%09red/K17839%09red
Fatty acid biosynthesis	KEGG PATHWAY	ko00061	7	421	0.799689505045	0.99999999969	Cluster-45083.131778|Cluster-45083.197823|Cluster-45083.42387|Cluster-45083.137430|Cluster-45083.142392|Cluster-45083.141935|Cluster-45083.149903	http://www.genome.jp/kegg-bin/show_pathway?ko00061/K10781%09red/K01897%09red/K03921%09red/K09458%09red
Plant-pathogen interaction	KEGG PATHWAY	ko04626	25	1386	0.838182041228	0.99999999969	Cluster-45083.101927|Cluster-45083.139631|Cluster-45083.103149|Cluster-45083.154921|Cluster-45083.157971|Cluster-45083.212386|Cluster-45083.67602|Cluster-45083.135319|Cluster-45083.111198|Cluster-45083.101936|Cluster-45083.173567|Cluster-45083.69127|Cluster-45083.145496|Cluster-45083.99268|Cluster-45083.194950|Cluster-45083.154927|Cluster-45083.159061|Cluster-45083.98021|Cluster-45083.147166|Clus…	http://www.genome.jp/kegg-bin/show_pathway?ko04626/K13414%09red/K13412%09red/K13436%09red/K13457%09red/K13447%09red/K13448%09red/K13458%09red/K05391%09red/K13425%09red/K13424%09red/K13434%09red/K02183%09red
Glycerolipid metabolism	KEGG PATHWAY	ko00561	11	672	0.853986189427	0.99999999969	Cluster-45083.69567|Cluster-45083.174838|Cluster-45083.141523|Cluster-45083.134370|Cluster-45083.137523|Cluster-45083.134248|Cluster-45083.127008|Cluster-45083.142769|Cluster-45083.107571|Cluster-45083.137850|Cluster-45083.175313	http://www.genome.jp/kegg-bin/show_pathway?ko00561/K00128%09red/K14674%09red/K13508%09red/K00901%09red/K15918%09red
Histidine metabolism	KEGG PATHWAY	ko00340	4	283	0.857011626259	0.99999999969	Cluster-45083.69567|Cluster-45083.107571|Cluster-45083.134370|Cluster-45083.141523	http://www.genome.jp/kegg-bin/show_pathway?ko00340/K00128%09red
Steroid biosynthesis	KEGG PATHWAY	ko00100	5	343	0.859438739287	0.99999999969	Cluster-45083.132920|Cluster-45083.127420|Cluster-45083.174838|Cluster-45083.200298|Cluster-45083.134583	http://www.genome.jp/kegg-bin/show_pathway?ko00100/K00511%09red/K01853%09red/K00801%09red/K14674%09red
Glycosaminoglycan degradation	KEGG PATHWAY	ko00531	3	229	0.869382184643	0.99999999969	Cluster-45083.67689|Cluster-45083.172670|Cluster-45083.135143	http://www.genome.jp/kegg-bin/show_pathway?ko00531/K10532%09red/K01205%09red
Biosynthesis of unsaturated fatty acids	KEGG PATHWAY	ko01040	4	294	0.875875997232	0.99999999969	Cluster-45083.146939|Cluster-45083.114482|Cluster-45083.142392|Cluster-45083.170837	http://www.genome.jp/kegg-bin/show_pathway?ko01040/K10256%09red/K03921%09red/K00507%09red
Sulfur relay system	KEGG PATHWAY	ko04122	1	101	0.88657168358	0.99999999969	Cluster-45083.210992	http://www.genome.jp/kegg-bin/show_pathway?ko04122/K14169%09red
Cell cycle - Caulobacter	KEGG PATHWAY	ko04112	2	180	0.898742394311	0.99999999969	Cluster-45083.131473|Cluster-45083.117072	http://www.genome.jp/kegg-bin/show_pathway?ko04112/K01358%09red
Brassinosteroid biosynthesis	KEGG PATHWAY	ko00905	1	112	0.910321379951	0.99999999969	Cluster-45083.75975	http://www.genome.jp/kegg-bin/show_pathway?ko00905/K12640%09red
Thiamine metabolism	KEGG PATHWAY	ko00730	1	117	0.919405644413	0.99999999969	Cluster-45083.146232	http://www.genome.jp/kegg-bin/show_pathway?ko00730/K03146%09red
Isoquinoline alkaloid biosynthesis	KEGG PATHWAY	ko00950	2	207	0.936417042296	0.99999999969	Cluster-45083.28129|Cluster-45083.146426	http://www.genome.jp/kegg-bin/show_pathway?ko00950/K00811%09red/K01592%09red
Amino sugar and nucleotide sugar metabolism	KEGG PATHWAY	ko00520	18	1187	0.951769942269	0.99999999969	Cluster-45083.135402|Cluster-45083.146997|Cluster-45083.183228|Cluster-45083.171684|Cluster-45083.125198|Cluster-45083.135405|Cluster-45083.134211|Cluster-45083.122896|Cluster-45083.194142|Cluster-45083.194140|Cluster-45083.93241|Cluster-45083.136881|Cluster-45083.106582|Cluster-45083.137676|Cluster-45083.131374|Cluster-45083.114275|Cluster-45083.136879|Cluster-45083.129292	http://www.genome.jp/kegg-bin/show_pathway?ko00520/K01183%09red/K00847%09red/K00975%09red/K15920%09red/K08679%09red/K13379%09red/K00820%09red/K12448%09red/K12450%09red/K16190%09red
Biotin metabolism	KEGG PATHWAY	ko00780	1	142	0.952757995228	0.99999999969	Cluster-45083.149903	http://www.genome.jp/kegg-bin/show_pathway?ko00780/K09458%09red
ABC transporters	KEGG PATHWAY	ko02010	3	298	0.953910995514	0.99999999969	Cluster-45083.127425|Cluster-45083.148589|Cluster-45083.136863	http://www.genome.jp/kegg-bin/show_pathway?ko02010/K05658%09red
Protein export	KEGG PATHWAY	ko03060	4	403	0.973131654077	0.99999999969	Cluster-45083.135812|Cluster-45083.144763|Cluster-45083.178928|Cluster-45083.144896	http://www.genome.jp/kegg-bin/show_pathway?ko03060/K03107%09red/K03070%09red/K03217%09red/K13280%09red
Tropane, piperidine and pyridine alkaloid biosynthesis	KEGG PATHWAY	ko00960	2	258	0.974370341413	0.99999999969	Cluster-45083.146426|Cluster-45083.144080	http://www.genome.jp/kegg-bin/show_pathway?ko00960/K00811%09red/K08081%09red
Pyrimidine metabolism	KEGG PATHWAY	ko00240	17	1205	0.974968029755	0.99999999969	Cluster-45083.118164|Cluster-45083.130206|Cluster-45083.164863|Cluster-45083.83660|Cluster-45083.103294|Cluster-45083.124380|Cluster-45083.139175|Cluster-45083.62475|Cluster-45083.152710|Cluster-45083.141959|Cluster-45083.153418|Cluster-45083.123168|Cluster-45083.73153|Cluster-45083.64327|Cluster-45083.135228|Cluster-45083.66539|Cluster-45083.135078	http://www.genome.jp/kegg-bin/show_pathway?ko00240/K00962%09red/K01956%09red/K01955%09red/K02320%09red/K02324%09red/K03026%09red/K01520%09red/K14641%09red/K00940%09red/K01937%09red/K13800%09red
Folate biosynthesis	KEGG PATHWAY	ko00790	1	173	0.97564710286	0.99999999969	Cluster-45083.195481	http://www.genome.jp/kegg-bin/show_pathway?ko00790/K18482%09red
Lysine biosynthesis	KEGG PATHWAY	ko00300	1	177	0.977643296019	0.99999999969	Cluster-45083.142224	http://www.genome.jp/kegg-bin/show_pathway?ko00300/K12524%09red
Glycosylphosphatidylinositol(GPI)-anchor biosynthesis	KEGG PATHWAY	ko00563	1	185	0.981158519446	0.99999999969	Cluster-45083.173243	http://www.genome.jp/kegg-bin/show_pathway?ko00563/K05286%09red
Pantothenate and CoA biosynthesis	KEGG PATHWAY	ko00770	2	279	0.982526340411	0.99999999969	Cluster-45083.137747|Cluster-45083.140162	http://www.genome.jp/kegg-bin/show_pathway?ko00770/K00053%09red
Ether lipid metabolism	KEGG PATHWAY	ko00565	2	286	0.984635885288	0.99999999969	Cluster-45083.99015|Cluster-45083.174838	http://www.genome.jp/kegg-bin/show_pathway?ko00565/K14674%09red/K01114%09red
Citrate cycle (TCA cycle)	KEGG PATHWAY	ko00020	7	663	0.987909858915	0.99999999969	Cluster-45083.156168|Cluster-45083.146554|Cluster-45083.145438|Cluster-45083.143383|Cluster-45083.137493|Cluster-45083.140271|Cluster-45083.146393	http://www.genome.jp/kegg-bin/show_pathway?ko00020/K00164%09red/K00161%09red/K00234%09red/K01610%09red/K00382%09red/K00026%09red
Nucleotide excision repair	KEGG PATHWAY	ko03420	5	543	0.990472061832	0.99999999969	Cluster-45083.62475|Cluster-45083.137738|Cluster-45083.66539|Cluster-45083.187654|Cluster-45083.64139	http://www.genome.jp/kegg-bin/show_pathway?ko03420/K07466%09red/K02324%09red/K10839%09red/K10844%09red
DNA replication	KEGG PATHWAY	ko03030	6	619	0.991259500277	0.99999999969	Cluster-45083.137738|Cluster-45083.66539|Cluster-45083.62475|Cluster-45083.46309|Cluster-45083.73153|Cluster-45083.51182	http://www.genome.jp/kegg-bin/show_pathway?ko03030/K02320%09red/K10745%09red/K07466%09red/K02324%09red/K02541%09red
Regulation of autophagy	KEGG PATHWAY	ko04140	3	410	0.99272526497	0.99999999969	Cluster-45083.163551|Cluster-45083.144984|Cluster-45083.144993	http://www.genome.jp/kegg-bin/show_pathway?ko04140/K07198%09red
Phenylalanine, tyrosine and tryptophan biosynthesis	KEGG PATHWAY	ko00400	3	412	0.992970222562	0.99999999969	Cluster-45083.143206|Cluster-45083.146426|Cluster-45083.136318	http://www.genome.jp/kegg-bin/show_pathway?ko00400/K01817%09red/K00811%09red/K01696%09red
Purine metabolism	KEGG PATHWAY	ko00230	21	1595	0.994420365501	0.99999999969	Cluster-45083.109373|Cluster-45083.118164|Cluster-45083.100049|Cluster-45083.138254|Cluster-45083.164863|Cluster-45083.127394|Cluster-45083.64327|Cluster-45083.109379|Cluster-45083.140266|Cluster-45083.184185|Cluster-45083.62475|Cluster-45083.152710|Cluster-45083.130336|Cluster-45083.123168|Cluster-45083.73153|Cluster-45083.131366|Cluster-45083.146098|Cluster-45083.130206|Cluster-45083.66539|Clus…	http://www.genome.jp/kegg-bin/show_pathway?ko00230/K03026%09red/K00962%09red/K02320%09red/K13811%09red/K02324%09red/K00939%09red/K14641%09red/K01923%09red/K00873%09red/K00940%09red/K00365%09red
Other glycan degradation	KEGG PATHWAY	ko00511	1	247	0.994999332664	0.99999999969	Cluster-45083.175666	http://www.genome.jp/kegg-bin/show_pathway?ko00511/K01191%09red
Plant hormone signal transduction	KEGG PATHWAY	ko04075	27	1967	0.99548635744	0.99999999969	Cluster-45083.130949|Cluster-45083.44623|Cluster-45083.120129|Cluster-45083.132855|Cluster-45083.167691|Cluster-45083.178898|Cluster-45083.143303|Cluster-45083.107727|Cluster-45083.88317|Cluster-45083.80809|Cluster-45083.156544|Cluster-45083.194684|Cluster-45083.64529|Cluster-45083.194683|Cluster-45083.123715|Cluster-45083.167398|Cluster-45083.168600|Cluster-45083.116714|Cluster-45083.124582|Clus…	http://www.genome.jp/kegg-bin/show_pathway?ko04075/K14487%09red/K14484%09red/K14496%09red/K14494%09red/K14498%09red/K14488%09red/K14497%09red/K13463%09red/K14515%09red
Aminoacyl-tRNA biosynthesis	KEGG PATHWAY	ko00970	4	541	0.996943099024	0.99999999969	Cluster-45083.165335|Cluster-45083.93641|Cluster-45083.209756|Cluster-45083.162034	http://www.genome.jp/kegg-bin/show_pathway?ko00970/K01873%09red/K01872%09red/K00604%09red
Basal transcription factors	KEGG PATHWAY	ko03022	2	387	0.99770093281	0.99999999969	Cluster-45083.167238|Cluster-45083.187654	http://www.genome.jp/kegg-bin/show_pathway?ko03022/K03124%09red/K10844%09red
Mismatch repair	KEGG PATHWAY	ko03430	1	299	0.998357811843	0.99999999969	Cluster-45083.137738	http://www.genome.jp/kegg-bin/show_pathway?ko03430/K07466%09red
Homologous recombination	KEGG PATHWAY	ko03440	2	422	0.998827305958	0.99999999969	Cluster-45083.137738|Cluster-45083.36433	http://www.genome.jp/kegg-bin/show_pathway?ko03440/K07466%09red/K10901%09red
Ribosome	KEGG PATHWAY	ko03010	26	2111	0.999377225866	0.99999999969	Cluster-45083.138928|Cluster-45083.140194|Cluster-45083.136699|Cluster-45083.119664|Cluster-45083.156627|Cluster-45083.124172|Cluster-45083.157167|Cluster-45083.137453|Cluster-45083.170894|Cluster-45083.153775|Cluster-45083.129120|Cluster-45083.147322|Cluster-45083.128054|Cluster-45083.137218|Cluster-45083.127499|Cluster-45083.132848|Cluster-45083.139965|Cluster-45083.132558|Cluster-45083.153780|…	http://www.genome.jp/kegg-bin/show_pathway?ko03010/K02863%09red/K02931%09red/K02876%09red/K02915%09red/K02867%09red/K02952%09red/K02871%09red/K02939%09red/K02884%09red/K02887%09red/K02881%09red/K02890%09red/K02914%09red/K02904%09red/K02990%09red/K02902%09red/K02968%09red/K02935%09red/K02982%09red/K02988%09red/K02961%09red
RNA polymerase	KEGG PATHWAY	ko03020	1	354	0.999494775145	0.99999999969	Cluster-45083.164863	http://www.genome.jp/kegg-bin/show_pathway?ko03020/K03026%09red
Proteasome	KEGG PATHWAY	ko03050	2	488	0.999675604811	0.99999999969	Cluster-45083.123935|Cluster-45083.141053	http://www.genome.jp/kegg-bin/show_pathway?ko03050/K03036%09red/K03063%09red
N-Glycan biosynthesis	KEGG PATHWAY	ko00510	1	437	0.999914870667	0.99999999969	Cluster-45083.115276	http://www.genome.jp/kegg-bin/show_pathway?ko00510/K03849%09red
Glycerophospholipid metabolism	KEGG PATHWAY	ko00564	5	944	0.999986866405	0.99999999969	Cluster-45083.99015|Cluster-45083.127008|Cluster-45083.174838|Cluster-45083.175313|Cluster-45083.137850	http://www.genome.jp/kegg-bin/show_pathway?ko00564/K14674%09red/K13508%09red/K01114%09red/K00901%09red
Ribosome biogenesis in eukaryotes	KEGG PATHWAY	ko03008	4	869	0.999990201919	0.99999999969	Cluster-45083.134075|Cluster-45083.151162|Cluster-45083.137311|Cluster-45083.78835	http://www.genome.jp/kegg-bin/show_pathway?ko03008/K14555%09red/K03264%09red/K11130%09red
Phagosome	KEGG PATHWAY	ko04145	2	733	0.999997571283	0.99999999969	Cluster-45083.89897|Cluster-45083.137887	http://www.genome.jp/kegg-bin/show_pathway?ko04145/K00921%09red/K02147%09red
RNA degradation	KEGG PATHWAY	ko03018	5	1086	0.999998961256	0.99999999969	Cluster-45083.64327|Cluster-45083.138173|Cluster-45083.137400|Cluster-45083.138808|Cluster-45083.93939	http://www.genome.jp/kegg-bin/show_pathway?ko03018/K14442%09red/K04077%09red/K00962%09red/K01689%09red
Protein processing in endoplasmic reticulum	KEGG PATHWAY	ko04141	12	1789	0.99999984023	0.99999999969	Cluster-45083.161147|Cluster-45083.136383|Cluster-45083.140369|Cluster-45083.129388|Cluster-45083.109804|Cluster-45083.123491|Cluster-45083.153265|Cluster-45083.151277|Cluster-45083.64139|Cluster-45083.140982|Cluster-45083.115312|Cluster-45083.144660	http://www.genome.jp/kegg-bin/show_pathway?ko04141/K13525%09red/K07765%09red/K10575%09red/K13993%09red/K10839%09red/K03347%09red/K09580%09red/K03283%09red
RNA transport	KEGG PATHWAY	ko03013	7	1439	0.999999950043	0.99999999969	Cluster-45083.184727|Cluster-45083.87458|Cluster-45083.134594|Cluster-45083.145178|Cluster-45083.153490|Cluster-45083.165635|Cluster-45083.125761	http://www.genome.jp/kegg-bin/show_pathway?ko03013/K03113%09red/K14311%09red/K03243%09red/K03262%09red/K14314%09red/K03231%09red/K14319%09red
Endocytosis	KEGG PATHWAY	ko04144	11	1816	0.999999971879	0.99999999969	Cluster-45083.113836|Cluster-45083.136383|Cluster-45083.96856|Cluster-45083.117043|Cluster-45083.152119|Cluster-45083.109804|Cluster-45083.132693|Cluster-45083.129068|Cluster-45083.142804|Cluster-45083.140982|Cluster-45083.144660	http://www.genome.jp/kegg-bin/show_pathway?ko04144/K12191%09red/K12198%09red/K07937%09red/K12486%09red/K00889%09red/K19476%09red/K03283%09red
Ubiquitin mediated proteolysis	KEGG PATHWAY	ko04120	4	1247	0.999999992297	0.99999999969	Cluster-45083.119897|Cluster-45083.115312|Cluster-45083.159568|Cluster-45083.151277	http://www.genome.jp/kegg-bin/show_pathway?ko04120/K10575%09red/K10590%09red/K03347%09red/K10571%09red
Spliceosome	KEGG PATHWAY	ko03040	8	1691	0.999999997153	0.99999999969	Cluster-45083.130519|Cluster-45083.136383|Cluster-45083.132175|Cluster-45083.109804|Cluster-45083.140982|Cluster-45083.144660|Cluster-45083.92267|Cluster-45083.129866	http://www.genome.jp/kegg-bin/show_pathway?ko03040/K12867%09red/K12896%09red/K12893%09red/K11093%09red/K03283%09red
mRNA surveillance pathway	KEGG PATHWAY	ko03015	2	1168	0.99999999969	0.99999999969	Cluster-45083.161819|Cluster-45083.130829	http://www.genome.jp/kegg-bin/show_pathway?ko03015/K06269%09red/K14376%09red
--------------------
#Term	Database	ID	Input number	Background number	P-Value	Corrected P-Value	Input	Hyperlink
--------------------
#Term	Database	ID	Input number	Background number	P-Value	Corrected P-Value	Input	Hyperlink
--------------------
