# Supplementary material for: Transcriptome analysis reveals the impact of arbuscular mycorrhizal symbiosis on Sesbania cannabina expose to high salinity
Source: Sci Rep. 2019 Feb 26;9:2780. doi: 10.1038/s41598-019-39463-0 (PMC6391373; doi:10.1038/s41598-019-39463-0)
Supplement: Supplementary file 6 — Supplementary Dataset 5 [file 41598_2019_39463_MOESM6_ESM.xlsx]

## Sheet: Genes in network
Gene ID	Node degree	Conn-total	Conn-intramodular	kME	kME-pvalue	ModuleColor	Annotation
Cluster-45083.137894	32	215.25	27.52	0.955445	2.45e-08	Bule	beta-amyrin synthase
Cluster-22499.2	30	121.49	26.28	0.995422	6.94e-08	Bule	ethylene-responsive transcription factor 1
Cluster-45083.140038	29	17.34	24.32	0.963571	5.47e-10	Bule	MYB-related transcription factor LHY
Cluster-45083.138828	29	16.2	24.64	0.936599	3.547e-07	Bule	ribulose-bisphosphate carboxylase small chain
Cluster-45083.126382	27	35.46	28.35	0.961084	2.45e-08	Bule	glutathione peroxidase
Cluster-45083.139462	26	156.1	22.19	0.923574	6.36e-08	Bule	glycine cleavage system H protein
Cluster-45083.136169	25	136.13	25.35	0.934955	3.54e-11	Bule	#N/A
Cluster-45083.135796	25	210.31	21.13	0.945889	5.48e-12	Bule	#N/A
Cluster-45083.33639	25	118.67	23.24	0.901564	6.54e-08	Bule	carbonic anhydrase
Cluster-45083.126381	24	113.26	24.14	0.965871	6.54e-10	Bule	glutathione peroxidase
Cluster-45083.196372	23	64.29	22.24	0.964988	5.41e-07	Bule	transcription factor TGA
Cluster-45083.140913	23	123.8	25.21	0.93125	0.000548	Bule	large subunit ribosomal protein L28
Cluster-45083.189096	22	40.33	27.34	0.954987	6.58e-06	Bule	TFIIH basal transcription factor complex TTD-A subunit
Cluster-45083.135967	21	210.75	21.32	0.96549	6.87e-07	Bule	sedoheptulose-bisphosphatase
Cluster-45083.16083	20	122.84	19.34	0.754987	6.52e-07	Bule	transcription factor TGA
Cluster-45083.146997	20	125.74	27.45	0.847875	6.541e-07	Bule	fructokinase
Cluster-45083.138681	20	342.63	25.43	0.978755	6.104e-07	Bule	#N/A
Cluster-32318.0	20	54.63	16.22	0.865499	9.47e-07	Bule	ethylene-responsive transcription factor 1
Cluster-45083.137302	20	323.62	25.32	0.965439	3.54e-07	Bule	#N/A
Cluster-45083.138302	19	121.32	21.13	0.83549	6.31e-06	Bule	sedoheptulose-bisphosphatase
Cluster-45083.131362	18	53.5	16.35	0.975427	3.54e-07	Bule	transcription factor MYC2
Cluster-45083.140006	18	41.21	12.23	0.83569	3.05e-05	Bule	ribose 5-phosphate isomerase A
Cluster-45083.140040	18	52.31	23.45	0.84559	6.87e-06	Bule	MYB-related transcription factor LHY
Cluster-45083.139797	17	71.13	26.14	0.899989	1.49e-07	Bule	proline dehydrogenase
Cluster-22499.1	17	197.25	11.27	0.825895	1.67e-06	Bule	ethylene-responsive transcription factor 1
Cluster-8404.0	17	62.17	21.55	0.835468	1.46e-05	Bule	WRKY transcription factor 2
Cluster-45083.140488	17	124.22	18.26	0.721487	6.41e-07	Bule	monodehydroascorbate reductase (NADH)
Cluster-45083.145260	16	35.11	21.49	0.857947	3.15e-06	Bule	peroxidase
Cluster-45083.140135	16	33.21	15.23	0.859875	3.57e-06	Bule	photosystem I subunit II
Cluster-45083.197003	16	121.29	22.41	0.835987	2.56e-06	Bule	WRKY transcription factor 2
Cluster-45083.138539	16	67.25	13.86	0.924649	6.41e-06	Bule	#N/A
Cluster-45083.138310	16	113.22	23.39	0.887547	2.87e-06	Bule	photosystem II oxygen-evolving enhancer protein 1
Cluster-8872.0	15	54.26	21.42	0.831247	5.8e-05	Bule	transcription factor HY5
Cluster-45083.141992	15	113.74	16.14	0.887545	3.56e-06	Bule	5'-phosphate synthase pdxT subunit
Cluster-22499.3	15	27.53	10.31	0.954325	9.41e-07	Bule	ethylene-responsive transcription factor 1
Cluster-45083.11526	15	34.35	14.75	0.834565	3.21e-05	Bule	WRKY transcription factor 2
Cluster-45083.138363	15	82.12	17.41	0.889565	9.87e-05	Bule	MYB-related transcription factor LHY
Cluster-45083.140134	14	102.13	23.27	0.925645	4.14e-05	Bule	#N/A
Cluster-45083.138785	14	42	23.32	0.836587	9.46e-05	Bule	phosphoglycerate kinase
Cluster-45083.136318	14	32.7	19.64	0.845985	4.11e-06	Bule	tryptophan synthase beta chain
Cluster-45083.132082	14	21.1	16.12	0.812459	2.87e-06	Bule	triosephosphate isomerase (TIM)
Cluster-45083.138797	14	52.7	21.24	0.825469	3.51e-07	Bule	photosystem I subunit X
Cluster-45083.143831	14	39.74	15.24	0.82155	0.000358	Bule	TFIIH basal transcription factor complex TTD-A subunit
Cluster-45083.197004	13	79.24	16.62	0.815915	2.07e-05	Bule	WRKY transcription factor 33
Cluster-45083.34894	13	175.3	13.24	0.879847	5.48e-05	Bule	WRKY transcription factor 2
Cluster-45083.136951	13	152.7	15.41	0.921646	3.52e-05	Bule	photosystem II P680 reaction center D2 protein
Cluster-45083.136635	13	58.3	17.36	0.836589	5.41e-07	Bule	MYB-related transcription factor LHY
Cluster-45083.142456	12	183.5	13.73	0.898548	2.97e-05	Bule	#N/A
Cluster-45083.99992	12	93.21	18.32	0.8366	4.53e-06	Bule	photosystem II oxygen-evolving enhancer protein 3
Cluster-45083.144842	12	113.13	14.52	0.898532	8.65e-06	Bule	MPBQ/MSBQ methyltransferase
Cluster-45083.114404	12	176.44	14.54	0.815649	6.82e-06	Bule	#N/A
Cluster-45083.212387	12	145.23	21.5	0.822465	1.87e-05	Bule	WRKY transcription factor 22
Cluster-45083.122703	12	66.43	18.32	0.8346	1.62e-05	Bule	#N/A
Cluster-45083.137953	12	74.5	14.22	0.83566	8.85e-05	Bule	photosystem I subunit XI
Cluster-45083.135218	12	54.52	17.14	0.835683	1.55e-06	Bule	#N/A
Cluster-45083.138654	12	49.41	19.32	0.884651	1.36e-06	Bule	catalase
Cluster-45083.140011	12	154.7	17.24	0.73549	8.52e-05	Bule	light-harvesting complex I chlorophyll a/b binding protein 3
Cluster-45083.137519	12	79	17.3	0.735469	6.34e-05	Bule	#N/A
Cluster-45083.135450	12	46.15	15.35	0.883355	2.67e-05	Bule	MYB-related transcription factor LHY
Cluster-45083.140034	11	154.23	12.73	0.86357	2.87e-06	Bule	formamidase
Cluster-45083.137562	11	63.32	16.34	0.853535	3.19e-06	Bule	photosystem I subunit VI
Cluster-12380.0	11	68.43	13.42	0.814355	0.000182	Bule	WRKY transcription factor 1
Cluster-45083.138788	11	73.49	11	0.842549	0.000325	Bule	light-harvesting complex II chlorophyll a/b binding protein 5
Cluster-45083.138780	11	130.6	9.39	0.853549	0.00354	Bule	photosystem II 13kDa protein
Cluster-45083.166504	11	150.43	12.31	0.813655	0.000954	Bule	#N/A
Cluster-45083.133359	11	122.34	14.14	0.832465	2.04e-05	Bule	MYB-related transcription factor LHY
Cluster-45083.138401	11	104.61	10.52	0.824877	9.54e-05	Bule	photosystem I subunit II
Cluster-45083.132683	10	141.53	5.67	0.726549	3.23e-06	Bule	glutathione S-transferase
Cluster-45083.139493	10	125.64	6.55	0.73155	9.978e-05	Bule	light-harvesting complex II chlorophyll a/b binding protein 6
Cluster-45083.210525	10	61.5	8.3	0.832168	2.57e-05	Bule	WRKY transcription factor 2
Cluster-45083.160561	10	70.33	13.42	0.83249	0.000357	Bule	#N/A
Cluster-45083.140019	10	96.31	5.42	0.906265	0.000282	Bule	MYB-related transcription factor LHY
Cluster-45083.140015	10	97.25	15.28	0.70419	1.35e-05	Bule	ribose 5-phosphate isomerase A
Cluster-45083.137026	10	111.28	4.73	0.43248	0.000351	Bule	MYB-related transcription factor LHY
Cluster-45083.140839	10	65.44	16.15	0.765049	0.095412	Bule	divinyl chlorophyllide a 8-vinyl-reductase
Cluster-45083.139183	10	91.34	13.53	0.75481	0.000684	Bule	MYB-related transcription factor LHY
Cluster-45083.236039	9	79.48	13.21	0.810861	0.031564	Bule	transcription factor TCP21 (protein CCA1 HIKING EXPEDITION)
Cluster-39554.0	9	106.37	13.43	0.735842	0.00095	Bule	ethylene-responsive transcription factor 1
Cluster-45083.23736	9	66.5	14.44	0.806544	6.5e-05	Bule	WRKY transcription factor 22
Cluster-45083.80539	9	63.23	7.84	0.835451	0.000115	Bule	WRKY transcription factor 1
Cluster-45083.125514	9	56.32	5.624	0.732055	0.00354159	Bule	ribulose-phosphate 3-epimerase
Cluster-45083.217548	8	57.33	8.77	0.725966	0.000252	Bule	transcription factor HY5
Cluster-45083.191771	7	72.32	8.3	0.735484	0.008985	Bule	transcription factor HY5
Cluster-45083.152296	7	185.31	4.32	0.605421	0.00654812	Bule	#N/A
Cluster-45083.201631	5	52.24	8.42	0.75898	0.0035454	Bule	WRKY transcription factor 1

## Sheet: Transcription factors
Gene ID	TF family	Node degree	Conn-total	Conn-intramodular	kME	kME-pvalue	ModuleColor	Annotation
Cluster-22499.2	ERF	30	121.49	26.28	0.995422	6.94e-08	Bule	ethylene-responsive transcription factor 1
Cluster-45083.140038	MYB	29	17.34	24.32	0.963571	5.47e-10	Bule	MYB-related transcription factor LHY
Cluster-45083.196372	bZIP	23	64.29	22.24	0.964988	5.41e-07	Bule	transcription factor TGA
Cluster-45083.189096	GTF	22	40.33	27.34	0.954987	6.58e-06	Bule	TFIIH basal transcription factor complex TTD-A subunit
Cluster-45083.16083	bZIP	20	122.84	19.34	0.754987	6.52e-07	Bule	transcription factor TGA
Cluster-32318.0	ERF	20	54.63	16.22	0.865499	9.47e-07	Bule	ethylene-responsive transcription factor 1
Cluster-45083.131362	bHLH	18	53.5	16.35	0.975427	3.54e-07	Bule	transcription factor MYC2
Cluster-45083.140040	MYB	18	52.31	23.45	0.84559	6.87e-06	Bule	MYB-related transcription factor LHY
Cluster-22499.1	ERF	17	197.25	11.27	0.825895	1.67e-06	Bule	ethylene-responsive transcription factor 1
Cluster-8404.0	WRKY	17	62.17	21.55	0.835468	1.46e-05	Bule	WRKY transcription factor 2
Cluster-45083.197003	WRKY	16	121.29	22.41	0.835987	2.56e-06	Bule	WRKY transcription factor 2
Cluster-8872.0	bZIP	15	54.26	21.42	0.831247	5.8e-05	Bule	transcription factor HY5
Cluster-22499.3	ERF	15	27.53	10.31	0.954325	9.41e-07	Bule	ethylene-responsive transcription factor 1
Cluster-45083.11526	WRKY	15	34.35	14.75	0.834565	3.21e-05	Bule	WRKY transcription factor 2
Cluster-45083.138363	MYB	15	82.12	17.41	0.889565	9.87e-05	Bule	MYB-related transcription factor LHY
Cluster-45083.143831	GTF	14	39.74	15.24	0.82155	0.000358	Bule	TFIIH basal transcription factor complex TTD-A subunit
Cluster-45083.197004	WRKY	13	79.24	16.62	0.815915	2.07e-05	Bule	WRKY transcription factor 33
Cluster-45083.34894	WRKY	13	175.3	13.24	0.879847	5.48e-05	Bule	WRKY transcription factor 2
Cluster-45083.136635	MYB	13	58.3	17.36	0.836589	5.41e-07	Bule	MYB-related transcription factor LHY
Cluster-45083.212387	WRKY	12	145.23	21.5	0.822465	1.87e-05	Bule	WRKY transcription factor 22
Cluster-45083.135450	MYB	12	46.15	15.35	0.883355	2.67e-05	Bule	MYB-related transcription factor LHY
Cluster-12380.0	WRKY	11	68.43	13.42	0.814355	0.000182	Bule	WRKY transcription factor 1
Cluster-45083.133359	MYB	11	122.34	14.14	0.832465	2.04e-05	Bule	MYB-related transcription factor LHY
Cluster-45083.210525	WRKY	10	61.5	8.3	0.832168	2.57e-05	Bule	WRKY transcription factor 2
Cluster-45083.140019	MYB	10	96.31	5.42	0.906265	0.000282	Bule	MYB-related transcription factor LHY
Cluster-45083.137026	MYB	10	111.28	4.73	0.43248	0.000351	Bule	MYB-related transcription factor LHY
Cluster-45083.139183	MYB	10	91.34	13.53	0.75481	0.000684	Bule	MYB-related transcription factor LHY
Cluster-45083.236039	TCP	9	79.48	13.21	0.810861	0.031564	Bule	transcription factor TCP21 (protein CCA1 HIKING EXPEDITION)
Cluster-39554.0	ERF	9	106.37	13.43	0.735842	0.00095	Bule	ethylene-responsive transcription factor 1
Cluster-45083.23736	WRKY	9	66.5	14.44	0.806544	6.5e-05	Bule	WRKY transcription factor 22
Cluster-45083.80539	WRKY	9	63.23	7.84	0.835451	0.000115	Bule	WRKY transcription factor 1
Cluster-45083.217548	bZIP	8	57.33	8.77	0.725966	0.000252	Bule	transcription factor HY5
Cluster-45083.191771	bZIP	7	72.32	8.3	0.735484	0.008985	Bule	transcription factor HY5
Cluster-45083.201631	WRKY	5	52.24	8.42	0.75898	0.0035454	Bule	WRKY transcription factor 1

## Sheet: Table Legend
Sheet 1: The 85 genes in the network of blue module. Edge degree is the number of correlated genes with a weight higher than 0.1.
Sheet 2: List of 58 genes (out of 85 genes in blue module) that encode transcription factors. The assignment of transcription factor family was shown in the column of “TF family”.

## Sheet: Sheet1
Gene ID	Node degree	Conn-total	Conn-intramodular	kME	kME-pvalue	ModuleColor	Annotation
Cluster-22499.2	30	121.49	26.28	0.995422	6.94e-08	Bule	ethylene-responsive transcription factor 1
Cluster-45083.140038	29	17.34	24.32	0.963571	5.47e-10	Bule	MYB-related transcription factor LHY
Cluster-45083.196372	23	64.29	22.24	0.964988	5.41e-07	Bule	transcription factor TGA
Cluster-45083.189096	22	40.33	27.34	0.954987	6.58e-06	Bule	TFIIH basal transcription factor complex TTD-A subunit
Cluster-45083.16083	20	122.84	19.34	0.754987	6.52e-07	Bule	transcription factor TGA
Cluster-32318.0	20	54.63	16.22	0.865499	9.47e-07	Bule	ethylene-responsive transcription factor 1
Cluster-45083.131362	18	53.5	16.35	0.975427	3.54e-07	Bule	transcription factor MYC2
Cluster-45083.140040	18	52.31	23.45	0.84559	6.87e-06	Bule	MYB-related transcription factor LHY
Cluster-22499.1	17	197.25	11.27	0.825895	1.67e-06	Bule	ethylene-responsive transcription factor 1
Cluster-8404.0	17	62.17	21.55	0.835468	1.46e-05	Bule	WRKY transcription factor 2
Cluster-45083.197003	16	121.29	22.41	0.835987	2.56e-06	Bule	WRKY transcription factor 2
Cluster-8872.0	15	54.26	21.42	0.831247	5.8e-05	Bule	transcription factor HY5
Cluster-22499.3	15	27.53	10.31	0.954325	9.41e-07	Bule	ethylene-responsive transcription factor 1
Cluster-45083.11526	15	34.35	14.75	0.834565	3.21e-05	Bule	WRKY transcription factor 2
Cluster-45083.138363	15	82.12	17.41	0.889565	9.87e-05	Bule	MYB-related transcription factor LHY
Cluster-45083.143831	14	39.74	15.24	0.82155	0.000358	Bule	TFIIH basal transcription factor complex TTD-A subunit
Cluster-45083.197004	13	79.24	16.62	0.815915	2.07e-05	Bule	WRKY transcription factor 33
Cluster-45083.34894	13	175.3	13.24	0.879847	5.48e-05	Bule	WRKY transcription factor 2
Cluster-45083.136635	13	58.3	17.36	0.836589	5.41e-07	Bule	MYB-related transcription factor LHY
Cluster-45083.212387	12	145.23	21.5	0.822465	1.87e-05	Bule	WRKY transcription factor 22
Cluster-45083.135450	12	46.15	15.35	0.883355	2.67e-05	Bule	MYB-related transcription factor LHY
Cluster-12380.0	11	68.43	13.42	0.814355	0.000182	Bule	WRKY transcription factor 1
Cluster-45083.133359	11	122.34	14.14	0.832465	2.04e-05	Bule	MYB-related transcription factor LHY
Cluster-45083.210525	10	61.5	8.3	0.832168	2.57e-05	Bule	WRKY transcription factor 2
Cluster-45083.140019	10	96.31	5.42	0.906265	0.000282	Bule	MYB-related transcription factor LHY
Cluster-45083.137026	10	111.28	4.73	0.43248	0.000351	Bule	MYB-related transcription factor LHY
Cluster-45083.139183	10	91.34	13.53	0.75481	0.000684	Bule	MYB-related transcription factor LHY
Cluster-45083.236039	9	79.48	13.21	0.810861	0.031564	Bule	transcription factor TCP21 (protein CCA1 HIKING EXPEDITION)
Cluster-39554.0	9	106.37	13.43	0.735842	0.00095	Bule	ethylene-responsive transcription factor 1
Cluster-45083.23736	9	66.5	14.44	0.806544	6.5e-05	Bule	WRKY transcription factor 22
Cluster-45083.80539	9	63.23	7.84	0.835451	0.000115	Bule	WRKY transcription factor 1
Cluster-45083.217548	8	57.33	8.77	0.725966	0.000252	Bule	transcription factor HY5
Cluster-45083.191771	7	72.32	8.3	0.735484	0.008985	Bule	transcription factor HY5
Cluster-45083.201631	5	52.24	8.42	0.75898	0.0035454	Bule	WRKY transcription factor 1
