# Supplementary material for: Transcriptome analysis reveals the impact of arbuscular mycorrhizal symbiosis on Sesbania cannabina expose to high salinity
Source: Sci Rep. 2019 Feb 26;9:2780. doi: 10.1038/s41598-019-39463-0 (PMC6391373; doi:10.1038/s41598-019-39463-0)
Supplement: Supplementary file 7 — Supplementary Dataset 6 [file 41598_2019_39463_MOESM7_ESM.xlsx]

## Sheet: Sheet1
Cluster-45083.236039	co-exp.	Cluster-8872.0
Cluster-45083.236039	co-exp.	Cluster-45083.140034
Cluster-45083.236039	co-exp.	Cluster-45083.142456
Cluster-45083.236039	co-exp.	Cluster-45083.132683
Cluster-45083.236039	co-exp.	Cluster-45083.99992
Cluster-45083.236039	co-exp.	Cluster-45083.217548
Cluster-45083.236039	co-exp.	Cluster-45083.191771
Cluster-45083.236039	co-exp.	Cluster-45083.131362
Cluster-45083.236039	co-exp.	Cluster-45083.144842
Cluster-8872.0	co-exp.	Cluster-45083.196372
Cluster-8872.0	co-exp.	Cluster-45083.145260
Cluster-8872.0	co-exp.	Cluster-45083.136169
Cluster-8872.0	co-exp.	Cluster-45083.146997
Cluster-8872.0	co-exp.	Cluster-45083.138681
Cluster-8872.0	co-exp.	Cluster-45083.139797
Cluster-8872.0	co-exp.	Cluster-39554.0
Cluster-8872.0	co-exp.	Cluster-32318.0
Cluster-8872.0	co-exp.	Cluster-22499.2
Cluster-8872.0	co-exp.	Cluster-45083.137562
Cluster-8872.0	co-exp.	Cluster-45083.137894
Cluster-8872.0	co-exp.	Cluster-45083.152296
Cluster-8872.0	co-exp.	Cluster-45083.141992
Cluster-8872.0	co-exp.	Cluster-45083.140134
Cluster-8872.0	co-exp.	Cluster-45083.140135
Cluster-45083.140034	co-exp.	Cluster-45083.141992
Cluster-45083.140034	co-exp.	Cluster-45083.140134
Cluster-45083.140034	co-exp.	Cluster-45083.140135
Cluster-45083.140034	co-exp.	Cluster-45083.146997
Cluster-45083.140034	co-exp.	Cluster-45083.138681
Cluster-45083.140034	co-exp.	Cluster-45083.139797
Cluster-45083.140034	co-exp.	Cluster-39554.0
Cluster-45083.140034	co-exp.	Cluster-32318.0
Cluster-45083.140034	co-exp.	Cluster-22499.2
Cluster-45083.140034	co-exp.	Cluster-45083.137562
Cluster-45083.140034	co-exp.	Cluster-45083.137894
Cluster-45083.142456	co-exp.	Cluster-45083.152296
Cluster-45083.142456	co-exp.	Cluster-45083.33639
Cluster-45083.142456	co-exp.	Cluster-45083.138302
Cluster-45083.142456	co-exp.	Cluster-45083.197004
Cluster-45083.142456	co-exp.	Cluster-45083.212387
Cluster-45083.142456	co-exp.	Cluster-45083.23736
Cluster-45083.142456	co-exp.	Cluster-45083.201631
Cluster-45083.142456	co-exp.	Cluster-45083.80539
Cluster-45083.142456	co-exp.	Cluster-12380.0
Cluster-45083.142456	co-exp.	Cluster-45083.139493
Cluster-45083.142456	co-exp.	Cluster-45083.210525
Cluster-45083.142456	co-exp.	Cluster-45083.34894
Cluster-45083.132683	co-exp.	Cluster-45083.138785
Cluster-45083.132683	co-exp.	Cluster-45083.137953
Cluster-45083.132683	co-exp.	Cluster-45083.136318
Cluster-45083.132683	co-exp.	Cluster-45083.135218
Cluster-45083.132683	co-exp.	Cluster-45083.136951
Cluster-45083.132683	co-exp.	Cluster-45083.160561
Cluster-45083.132683	co-exp.	Cluster-45083.138654
Cluster-45083.132683	co-exp.	Cluster-45083.138539
Cluster-45083.132683	co-exp.	Cluster-45083.140019
Cluster-45083.132683	co-exp.	Cluster-45083.140015
Cluster-45083.99992	co-exp.	Cluster-45083.140015
Cluster-45083.99992	co-exp.	Cluster-45083.140011
Cluster-45083.99992	co-exp.	Cluster-45083.125514
Cluster-45083.99992	co-exp.	Cluster-45083.137026
Cluster-45083.99992	co-exp.	Cluster-45083.136635
Cluster-45083.99992	co-exp.	Cluster-45083.138363
Cluster-45083.99992	co-exp.	Cluster-45083.138310
Cluster-45083.99992	co-exp.	Cluster-45083.166504
Cluster-45083.99992	co-exp.	Cluster-45083.140839
Cluster-45083.99992	co-exp.	Cluster-45083.137519
Cluster-45083.99992	co-exp.	Cluster-45083.132082
Cluster-45083.99992	co-exp.	Cluster-45083.139183
Cluster-45083.217548	co-exp.	Cluster-45083.136951
Cluster-45083.217548	co-exp.	Cluster-45083.160561
Cluster-45083.217548	co-exp.	Cluster-45083.138654
Cluster-45083.217548	co-exp.	Cluster-45083.138539
Cluster-45083.217548	co-exp.	Cluster-45083.140019
Cluster-45083.217548	co-exp.	Cluster-45083.140015
Cluster-45083.217548	co-exp.	Cluster-45083.140011
Cluster-45083.217548	co-exp.	Cluster-45083.125514
Cluster-45083.191771	co-exp.	Cluster-45083.137026
Cluster-45083.191771	co-exp.	Cluster-45083.136635
Cluster-45083.191771	co-exp.	Cluster-45083.138363
Cluster-45083.191771	co-exp.	Cluster-45083.138310
Cluster-45083.191771	co-exp.	Cluster-45083.166504
Cluster-45083.191771	co-exp.	Cluster-45083.140839
Cluster-45083.191771	co-exp.	Cluster-45083.137519
Cluster-45083.131362	co-exp.	Cluster-45083.132082
Cluster-45083.131362	co-exp.	Cluster-45083.139183
Cluster-45083.131362	co-exp.	Cluster-45083.133359
Cluster-45083.131362	co-exp.	Cluster-45083.135450
Cluster-45083.131362	co-exp.	Cluster-45083.140038
Cluster-45083.131362	co-exp.	Cluster-45083.140040
Cluster-45083.131362	co-exp.	Cluster-45083.139462
Cluster-45083.131362	co-exp.	Cluster-45083.137302
Cluster-45083.131362	co-exp.	Cluster-45083.138828
Cluster-45083.131362	co-exp.	Cluster-45083.138401
Cluster-45083.131362	co-exp.	Cluster-45083.138797
Cluster-45083.131362	co-exp.	Cluster-45083.126381
Cluster-45083.131362	co-exp.	Cluster-45083.126382
Cluster-45083.131362	co-exp.	Cluster-45083.135967
Cluster-45083.131362	co-exp.	Cluster-45083.189096
Cluster-45083.131362	co-exp.	Cluster-45083.143831
Cluster-45083.131362	co-exp.	Cluster-45083.140488
Cluster-45083.131362	co-exp.	Cluster-45083.138780
Cluster-45083.144842	co-exp.	Cluster-45083.196372
Cluster-45083.144842	co-exp.	Cluster-45083.145260
Cluster-45083.144842	co-exp.	Cluster-45083.136169
Cluster-45083.144842	co-exp.	Cluster-45083.146997
Cluster-45083.144842	co-exp.	Cluster-45083.138681
Cluster-45083.144842	co-exp.	Cluster-45083.139797
Cluster-45083.144842	co-exp.	Cluster-39554.0
Cluster-45083.144842	co-exp.	Cluster-32318.0
Cluster-45083.144842	co-exp.	Cluster-22499.2
Cluster-45083.144842	co-exp.	Cluster-45083.137562
Cluster-45083.144842	co-exp.	Cluster-45083.137894
Cluster-45083.144842	co-exp.	Cluster-45083.152296
Cluster-45083.16083	co-exp.	Cluster-45083.140134
Cluster-45083.16083	co-exp.	Cluster-45083.140135
Cluster-45083.16083	co-exp.	Cluster-45083.146997
Cluster-45083.16083	co-exp.	Cluster-45083.138681
Cluster-45083.16083	co-exp.	Cluster-45083.139797
Cluster-45083.16083	co-exp.	Cluster-39554.0
Cluster-45083.16083	co-exp.	Cluster-32318.0
Cluster-45083.16083	co-exp.	Cluster-22499.2
Cluster-45083.16083	co-exp.	Cluster-45083.137562
Cluster-45083.16083	co-exp.	Cluster-45083.137894
Cluster-45083.16083	co-exp.	Cluster-45083.152296
Cluster-45083.16083	co-exp.	Cluster-45083.33639
Cluster-45083.16083	co-exp.	Cluster-45083.138302
Cluster-45083.16083	co-exp.	Cluster-45083.197004
Cluster-45083.16083	co-exp.	Cluster-45083.212387
Cluster-45083.16083	co-exp.	Cluster-45083.23736
Cluster-45083.16083	co-exp.	Cluster-45083.201631
Cluster-45083.16083	co-exp.	Cluster-45083.80539
Cluster-45083.16083	co-exp.	Cluster-12380.0
Cluster-45083.16083	co-exp.	Cluster-45083.139493
Cluster-45083.196372	co-exp.	Cluster-45083.138302
Cluster-45083.196372	co-exp.	Cluster-45083.197004
Cluster-45083.196372	co-exp.	Cluster-45083.212387
Cluster-45083.196372	co-exp.	Cluster-45083.23736
Cluster-45083.196372	co-exp.	Cluster-45083.201631
Cluster-45083.196372	co-exp.	Cluster-45083.80539
Cluster-45083.196372	co-exp.	Cluster-12380.0
Cluster-45083.196372	co-exp.	Cluster-45083.139493
Cluster-45083.196372	co-exp.	Cluster-45083.210525
Cluster-45083.196372	co-exp.	Cluster-45083.34894
Cluster-45083.196372	co-exp.	Cluster-45083.138788
Cluster-45083.196372	co-exp.	Cluster-45083.138780
Cluster-45083.196372	co-exp.	Cluster-45083.122703
Cluster-45083.196372	co-exp.	Cluster-45083.138785
Cluster-45083.196372	co-exp.	Cluster-45083.137953
Cluster-45083.196372	co-exp.	Cluster-45083.136318
Cluster-45083.196372	co-exp.	Cluster-45083.135218
Cluster-45083.196372	co-exp.	Cluster-45083.136951
Cluster-45083.196372	co-exp.	Cluster-45083.160561
Cluster-45083.196372	co-exp.	Cluster-45083.138654
Cluster-45083.196372	co-exp.	Cluster-45083.138539
Cluster-45083.196372	co-exp.	Cluster-45083.140019
Cluster-45083.196372	co-exp.	Cluster-45083.140015
Cluster-45083.145260	co-exp.	Cluster-45083.191771
Cluster-45083.145260	co-exp.	Cluster-45083.131362
Cluster-45083.145260	co-exp.	Cluster-45083.144842
Cluster-45083.145260	co-exp.	Cluster-45083.16083
Cluster-45083.145260	co-exp.	Cluster-45083.196372
Cluster-45083.145260	co-exp.	Cluster-45083.139797
Cluster-45083.145260	co-exp.	Cluster-39554.0
Cluster-45083.145260	co-exp.	Cluster-32318.0
Cluster-45083.145260	co-exp.	Cluster-22499.2
Cluster-45083.145260	co-exp.	Cluster-45083.137562
Cluster-45083.145260	co-exp.	Cluster-45083.137894
Cluster-45083.145260	co-exp.	Cluster-45083.152296
Cluster-45083.145260	co-exp.	Cluster-45083.141992
Cluster-45083.145260	co-exp.	Cluster-45083.140134
Cluster-45083.145260	co-exp.	Cluster-45083.140135
Cluster-45083.145260	co-exp.	Cluster-45083.146997
Cluster-45083.136169	co-exp.	Cluster-45083.138681
Cluster-45083.136169	co-exp.	Cluster-45083.132683
Cluster-45083.136169	co-exp.	Cluster-45083.99992
Cluster-45083.136169	co-exp.	Cluster-45083.217548
Cluster-45083.136169	co-exp.	Cluster-45083.191771
Cluster-45083.136169	co-exp.	Cluster-45083.131362
Cluster-45083.136169	co-exp.	Cluster-45083.138302
Cluster-45083.136169	co-exp.	Cluster-45083.197004
Cluster-45083.136169	co-exp.	Cluster-45083.212387
Cluster-45083.136169	co-exp.	Cluster-45083.23736
Cluster-45083.136169	co-exp.	Cluster-45083.201631
Cluster-45083.136169	co-exp.	Cluster-45083.80539
Cluster-45083.136169	co-exp.	Cluster-12380.0
Cluster-45083.136169	co-exp.	Cluster-45083.139493
Cluster-45083.136169	co-exp.	Cluster-45083.210525
Cluster-45083.136169	co-exp.	Cluster-45083.34894
Cluster-45083.136169	co-exp.	Cluster-45083.137026
Cluster-45083.136169	co-exp.	Cluster-45083.136635
Cluster-45083.136169	co-exp.	Cluster-45083.138363
Cluster-45083.136169	co-exp.	Cluster-45083.138310
Cluster-45083.136169	co-exp.	Cluster-45083.166504
Cluster-45083.136169	co-exp.	Cluster-45083.140839
Cluster-45083.136169	co-exp.	Cluster-45083.137519
Cluster-45083.136169	co-exp.	Cluster-45083.132082
Cluster-45083.136169	co-exp.	Cluster-45083.139183
Cluster-45083.146997	co-exp.	Cluster-45083.132082
Cluster-45083.146997	co-exp.	Cluster-45083.139183
Cluster-45083.146997	co-exp.	Cluster-45083.133359
Cluster-45083.146997	co-exp.	Cluster-45083.135450
Cluster-45083.146997	co-exp.	Cluster-45083.140038
Cluster-45083.146997	co-exp.	Cluster-45083.140040
Cluster-45083.146997	co-exp.	Cluster-45083.139462
Cluster-45083.146997	co-exp.	Cluster-45083.137302
Cluster-45083.146997	co-exp.	Cluster-45083.138828
Cluster-45083.146997	co-exp.	Cluster-45083.138401
Cluster-45083.146997	co-exp.	Cluster-45083.138797
Cluster-45083.146997	co-exp.	Cluster-45083.126381
Cluster-45083.146997	co-exp.	Cluster-45083.126382
Cluster-45083.146997	co-exp.	Cluster-45083.135967
Cluster-45083.146997	co-exp.	Cluster-45083.189096
Cluster-45083.146997	co-exp.	Cluster-45083.34894
Cluster-45083.146997	co-exp.	Cluster-45083.138788
Cluster-45083.146997	co-exp.	Cluster-45083.138780
Cluster-45083.146997	co-exp.	Cluster-45083.152296
Cluster-45083.146997	co-exp.	Cluster-45083.33639
Cluster-45083.138681	co-exp.	Cluster-45083.138363
Cluster-45083.138681	co-exp.	Cluster-45083.138310
Cluster-45083.138681	co-exp.	Cluster-45083.166504
Cluster-45083.138681	co-exp.	Cluster-45083.140839
Cluster-45083.138681	co-exp.	Cluster-45083.137519
Cluster-45083.138681	co-exp.	Cluster-45083.132082
Cluster-45083.138681	co-exp.	Cluster-45083.139183
Cluster-45083.138681	co-exp.	Cluster-45083.133359
Cluster-45083.138681	co-exp.	Cluster-45083.135450
Cluster-45083.138681	co-exp.	Cluster-45083.140038
Cluster-45083.138681	co-exp.	Cluster-45083.140040
Cluster-45083.138681	co-exp.	Cluster-45083.139462
Cluster-45083.138681	co-exp.	Cluster-45083.137302
Cluster-45083.138681	co-exp.	Cluster-45083.138828
Cluster-45083.138681	co-exp.	Cluster-45083.138401
Cluster-45083.138681	co-exp.	Cluster-45083.138797
Cluster-45083.138681	co-exp.	Cluster-45083.126381
Cluster-45083.138681	co-exp.	Cluster-45083.126382
Cluster-45083.138681	co-exp.	Cluster-45083.135967
Cluster-45083.138681	co-exp.	Cluster-45083.189096
Cluster-39554.0	co-exp.	Cluster-45083.217548
Cluster-39554.0	co-exp.	Cluster-45083.191771
Cluster-39554.0	co-exp.	Cluster-45083.131362
Cluster-39554.0	co-exp.	Cluster-45083.144842
Cluster-39554.0	co-exp.	Cluster-45083.16083
Cluster-39554.0	co-exp.	Cluster-45083.138780
Cluster-39554.0	co-exp.	Cluster-45083.122703
Cluster-39554.0	co-exp.	Cluster-45083.138785
Cluster-39554.0	co-exp.	Cluster-45083.139493
Cluster-45083.139797	co-exp.	Cluster-45083.141992
Cluster-45083.139797	co-exp.	Cluster-45083.140134
Cluster-45083.139797	co-exp.	Cluster-45083.140135
Cluster-45083.139797	co-exp.	Cluster-45083.146997
Cluster-45083.139797	co-exp.	Cluster-45083.138681
Cluster-45083.139797	co-exp.	Cluster-39554.0
Cluster-45083.139797	co-exp.	Cluster-32318.0
Cluster-45083.139797	co-exp.	Cluster-22499.2
Cluster-45083.139797	co-exp.	Cluster-45083.137562
Cluster-45083.139797	co-exp.	Cluster-45083.137894
Cluster-45083.139797	co-exp.	Cluster-45083.152296
Cluster-45083.139797	co-exp.	Cluster-45083.33639
Cluster-45083.139797	co-exp.	Cluster-45083.138302
Cluster-45083.139797	co-exp.	Cluster-45083.212387
Cluster-45083.139797	co-exp.	Cluster-45083.23736
Cluster-45083.139797	co-exp.	Cluster-45083.201631
Cluster-45083.139797	co-exp.	Cluster-45083.80539
Cluster-32318.0	co-exp.	Cluster-45083.139797
Cluster-32318.0	co-exp.	Cluster-39554.0
Cluster-32318.0	co-exp.	Cluster-22499.2
Cluster-32318.0	co-exp.	Cluster-45083.137562
Cluster-32318.0	co-exp.	Cluster-45083.137894
Cluster-32318.0	co-exp.	Cluster-45083.152296
Cluster-32318.0	co-exp.	Cluster-45083.33639
Cluster-32318.0	co-exp.	Cluster-45083.138302
Cluster-32318.0	co-exp.	Cluster-45083.197004
Cluster-32318.0	co-exp.	Cluster-45083.212387
Cluster-32318.0	co-exp.	Cluster-45083.23736
Cluster-32318.0	co-exp.	Cluster-45083.201631
Cluster-32318.0	co-exp.	Cluster-45083.80539
Cluster-32318.0	co-exp.	Cluster-12380.0
Cluster-32318.0	co-exp.	Cluster-45083.139493
Cluster-32318.0	co-exp.	Cluster-45083.210525
Cluster-32318.0	co-exp.	Cluster-45083.34894
Cluster-32318.0	co-exp.	Cluster-45083.138788
Cluster-32318.0	co-exp.	Cluster-45083.138780
Cluster-32318.0	co-exp.	Cluster-45083.122703
Cluster-22499.2	co-exp.	Cluster-45083.210525
Cluster-22499.2	co-exp.	Cluster-45083.34894
Cluster-22499.2	co-exp.	Cluster-45083.138788
Cluster-22499.2	co-exp.	Cluster-45083.138780
Cluster-22499.2	co-exp.	Cluster-45083.122703
Cluster-22499.2	co-exp.	Cluster-45083.138785
Cluster-22499.2	co-exp.	Cluster-45083.137953
Cluster-22499.2	co-exp.	Cluster-45083.136318
Cluster-22499.2	co-exp.	Cluster-45083.135218
Cluster-22499.2	co-exp.	Cluster-45083.136951
Cluster-22499.2	co-exp.	Cluster-45083.160561
Cluster-22499.2	co-exp.	Cluster-45083.138654
Cluster-22499.2	co-exp.	Cluster-45083.138539
Cluster-22499.2	co-exp.	Cluster-45083.140019
Cluster-22499.2	co-exp.	Cluster-45083.140015
Cluster-22499.2	co-exp.	Cluster-45083.140011
Cluster-22499.2	co-exp.	Cluster-45083.125514
Cluster-22499.2	co-exp.	Cluster-45083.137026
Cluster-22499.2	co-exp.	Cluster-45083.136635
Cluster-22499.2	co-exp.	Cluster-45083.138363
Cluster-22499.2	co-exp.	Cluster-45083.138310
Cluster-22499.2	co-exp.	Cluster-45083.133359
Cluster-22499.2	co-exp.	Cluster-45083.135450
Cluster-22499.2	co-exp.	Cluster-45083.140038
Cluster-22499.2	co-exp.	Cluster-45083.140040
Cluster-22499.2	co-exp.	Cluster-45083.139462
Cluster-22499.2	co-exp.	Cluster-45083.137302
Cluster-22499.2	co-exp.	Cluster-45083.138828
Cluster-22499.2	co-exp.	Cluster-45083.138401
Cluster-22499.2	co-exp.	Cluster-45083.126382
Cluster-45083.137562	co-exp.	Cluster-45083.138654
Cluster-45083.137562	co-exp.	Cluster-45083.138539
Cluster-45083.137562	co-exp.	Cluster-45083.140019
Cluster-45083.137562	co-exp.	Cluster-45083.140015
Cluster-45083.137562	co-exp.	Cluster-45083.140011
Cluster-45083.137562	co-exp.	Cluster-45083.125514
Cluster-45083.137562	co-exp.	Cluster-45083.137026
Cluster-45083.137562	co-exp.	Cluster-45083.136635
Cluster-45083.137562	co-exp.	Cluster-45083.138363
Cluster-45083.137562	co-exp.	Cluster-45083.138310
Cluster-45083.137562	co-exp.	Cluster-45083.166504
Cluster-45083.137894	co-exp.	Cluster-45083.139183
Cluster-45083.137894	co-exp.	Cluster-45083.133359
Cluster-45083.137894	co-exp.	Cluster-45083.135450
Cluster-45083.137894	co-exp.	Cluster-45083.140038
Cluster-45083.137894	co-exp.	Cluster-45083.140040
Cluster-45083.137894	co-exp.	Cluster-45083.139462
Cluster-45083.137894	co-exp.	Cluster-45083.137302
Cluster-45083.137894	co-exp.	Cluster-45083.138828
Cluster-45083.137894	co-exp.	Cluster-45083.138401
Cluster-45083.137894	co-exp.	Cluster-45083.138797
Cluster-45083.137894	co-exp.	Cluster-45083.126381
Cluster-45083.137894	co-exp.	Cluster-45083.126382
Cluster-45083.137894	co-exp.	Cluster-45083.135967
Cluster-45083.137894	co-exp.	Cluster-45083.189096
Cluster-45083.137894	co-exp.	Cluster-45083.143831
Cluster-45083.137894	co-exp.	Cluster-45083.140488
Cluster-45083.137894	co-exp.	Cluster-12380.0
Cluster-45083.137894	co-exp.	Cluster-45083.139493
Cluster-45083.137894	co-exp.	Cluster-45083.210525
Cluster-45083.137894	co-exp.	Cluster-45083.34894
Cluster-45083.137894	co-exp.	Cluster-45083.138788
Cluster-45083.137894	co-exp.	Cluster-45083.138780
Cluster-45083.137894	co-exp.	Cluster-45083.122703
Cluster-45083.137894	co-exp.	Cluster-45083.138785
Cluster-45083.137894	co-exp.	Cluster-45083.137953
Cluster-45083.137894	co-exp.	Cluster-45083.136318
Cluster-45083.137894	co-exp.	Cluster-45083.135218
Cluster-45083.137894	co-exp.	Cluster-45083.136951
Cluster-45083.137894	co-exp.	Cluster-45083.33639
Cluster-45083.137894	co-exp.	Cluster-45083.138302
Cluster-45083.137894	co-exp.	Cluster-45083.197004
Cluster-45083.137894	co-exp.	Cluster-45083.212387
Cluster-45083.152296	co-exp.	Cluster-45083.139493
Cluster-45083.152296	co-exp.	Cluster-45083.210525
Cluster-45083.152296	co-exp.	Cluster-45083.34894
Cluster-45083.152296	co-exp.	Cluster-45083.138788
Cluster-45083.152296	co-exp.	Cluster-45083.138780
Cluster-45083.152296	co-exp.	Cluster-45083.122703
Cluster-45083.152296	co-exp.	Cluster-45083.138785
Cluster-45083.141992	co-exp.	Cluster-45083.139797
Cluster-45083.141992	co-exp.	Cluster-32318.0
Cluster-45083.141992	co-exp.	Cluster-22499.2
Cluster-45083.141992	co-exp.	Cluster-45083.137562
Cluster-45083.141992	co-exp.	Cluster-45083.137894
Cluster-45083.141992	co-exp.	Cluster-45083.152296
Cluster-45083.141992	co-exp.	Cluster-45083.140134
Cluster-45083.141992	co-exp.	Cluster-45083.140135
Cluster-45083.141992	co-exp.	Cluster-22499.3
Cluster-45083.141992	co-exp.	Cluster-22499.1
Cluster-45083.141992	co-exp.	Cluster-45083.197003
Cluster-45083.141992	co-exp.	Cluster-45083.11526
Cluster-45083.141992	co-exp.	Cluster-45083.33639
Cluster-45083.141992	co-exp.	Cluster-45083.138302
Cluster-45083.141992	co-exp.	Cluster-45083.197004
Cluster-45083.140134	co-exp.	Cluster-45083.142456
Cluster-45083.140134	co-exp.	Cluster-45083.132683
Cluster-45083.140134	co-exp.	Cluster-45083.99992
Cluster-45083.140134	co-exp.	Cluster-45083.217548
Cluster-45083.140134	co-exp.	Cluster-45083.191771
Cluster-45083.140134	co-exp.	Cluster-45083.131362
Cluster-45083.140134	co-exp.	Cluster-45083.144842
Cluster-45083.140134	co-exp.	Cluster-45083.16083
Cluster-45083.140134	co-exp.	Cluster-45083.196372
Cluster-45083.140134	co-exp.	Cluster-45083.145260
Cluster-45083.140134	co-exp.	Cluster-45083.136169
Cluster-45083.140134	co-exp.	Cluster-45083.146997
Cluster-45083.140134	co-exp.	Cluster-45083.138681
Cluster-45083.140134	co-exp.	Cluster-39554.0
Cluster-45083.140135	co-exp.	Cluster-45083.136318
Cluster-45083.140135	co-exp.	Cluster-45083.135218
Cluster-45083.140135	co-exp.	Cluster-45083.136951
Cluster-45083.140135	co-exp.	Cluster-45083.160561
Cluster-45083.140135	co-exp.	Cluster-45083.138654
Cluster-45083.140135	co-exp.	Cluster-45083.138539
Cluster-45083.140135	co-exp.	Cluster-45083.140019
Cluster-45083.140135	co-exp.	Cluster-45083.140015
Cluster-45083.140135	co-exp.	Cluster-45083.140011
Cluster-45083.140135	co-exp.	Cluster-45083.125514
Cluster-45083.140135	co-exp.	Cluster-45083.137026
Cluster-45083.140135	co-exp.	Cluster-45083.136635
Cluster-45083.140135	co-exp.	Cluster-45083.140839
Cluster-45083.140135	co-exp.	Cluster-45083.137519
Cluster-45083.140135	co-exp.	Cluster-45083.132082
Cluster-45083.140135	co-exp.	Cluster-45083.139183
Cluster-22499.3	co-exp.	Cluster-45083.217548
Cluster-22499.3	co-exp.	Cluster-45083.191771
Cluster-22499.3	co-exp.	Cluster-45083.131362
Cluster-22499.3	co-exp.	Cluster-45083.144842
Cluster-22499.3	co-exp.	Cluster-45083.16083
Cluster-22499.3	co-exp.	Cluster-45083.196372
Cluster-22499.3	co-exp.	Cluster-45083.145260
Cluster-22499.3	co-exp.	Cluster-45083.136169
Cluster-22499.3	co-exp.	Cluster-45083.146997
Cluster-22499.3	co-exp.	Cluster-45083.138681
Cluster-22499.3	co-exp.	Cluster-39554.0
Cluster-22499.3	co-exp.	Cluster-45083.139797
Cluster-22499.3	co-exp.	Cluster-32318.0
Cluster-22499.3	co-exp.	Cluster-22499.2
Cluster-22499.3	co-exp.	Cluster-45083.137562
Cluster-22499.1	co-exp.	Cluster-45083.236039
Cluster-22499.1	co-exp.	Cluster-8872.0
Cluster-22499.1	co-exp.	Cluster-45083.140034
Cluster-22499.1	co-exp.	Cluster-45083.142456
Cluster-22499.1	co-exp.	Cluster-45083.132683
Cluster-22499.1	co-exp.	Cluster-45083.99992
Cluster-22499.1	co-exp.	Cluster-45083.217548
Cluster-22499.1	co-exp.	Cluster-45083.191771
Cluster-22499.1	co-exp.	Cluster-45083.131362
Cluster-22499.1	co-exp.	Cluster-45083.144842
Cluster-22499.1	co-exp.	Cluster-45083.16083
Cluster-22499.1	co-exp.	Cluster-45083.196372
Cluster-22499.1	co-exp.	Cluster-45083.145260
Cluster-22499.1	co-exp.	Cluster-45083.136169
Cluster-22499.1	co-exp.	Cluster-45083.146997
Cluster-22499.1	co-exp.	Cluster-45083.138681
Cluster-22499.1	co-exp.	Cluster-39554.0
Cluster-45083.197003	co-exp.	Cluster-45083.146997
Cluster-45083.197003	co-exp.	Cluster-45083.138681
Cluster-45083.197003	co-exp.	Cluster-39554.0
Cluster-45083.197003	co-exp.	Cluster-45083.139797
Cluster-45083.197003	co-exp.	Cluster-32318.0
Cluster-45083.197003	co-exp.	Cluster-22499.2
Cluster-45083.197003	co-exp.	Cluster-45083.137562
Cluster-45083.197003	co-exp.	Cluster-45083.137894
Cluster-45083.197003	co-exp.	Cluster-45083.152296
Cluster-45083.197003	co-exp.	Cluster-45083.141992
Cluster-45083.197003	co-exp.	Cluster-45083.140134
Cluster-45083.197003	co-exp.	Cluster-45083.140135
Cluster-45083.197003	co-exp.	Cluster-22499.3
Cluster-45083.197003	co-exp.	Cluster-22499.1
Cluster-45083.197003	co-exp.	Cluster-45083.11526
Cluster-45083.197003	co-exp.	Cluster-8404.0
Cluster-45083.11526	co-exp.	Cluster-45083.135796
Cluster-45083.11526	co-exp.	Cluster-45083.33639
Cluster-45083.11526	co-exp.	Cluster-45083.138302
Cluster-45083.11526	co-exp.	Cluster-45083.197004
Cluster-45083.11526	co-exp.	Cluster-45083.212387
Cluster-45083.11526	co-exp.	Cluster-45083.23736
Cluster-45083.11526	co-exp.	Cluster-45083.201631
Cluster-45083.11526	co-exp.	Cluster-45083.80539
Cluster-45083.11526	co-exp.	Cluster-12380.0
Cluster-45083.11526	co-exp.	Cluster-45083.139493
Cluster-45083.11526	co-exp.	Cluster-45083.210525
Cluster-45083.11526	co-exp.	Cluster-45083.34894
Cluster-45083.11526	co-exp.	Cluster-45083.138788
Cluster-45083.11526	co-exp.	Cluster-45083.138780
Cluster-45083.11526	co-exp.	Cluster-45083.122703
Cluster-8404.0	co-exp.	Cluster-22499.3
Cluster-8404.0	co-exp.	Cluster-22499.1
Cluster-8404.0	co-exp.	Cluster-45083.197003
Cluster-8404.0	co-exp.	Cluster-45083.11526
Cluster-8404.0	co-exp.	Cluster-45083.140006
Cluster-8404.0	co-exp.	Cluster-45083.114404
Cluster-8404.0	co-exp.	Cluster-45083.140913
Cluster-8404.0	co-exp.	Cluster-45083.135796
Cluster-8404.0	co-exp.	Cluster-45083.33639
Cluster-8404.0	co-exp.	Cluster-45083.138302
Cluster-8404.0	co-exp.	Cluster-45083.197004
Cluster-8404.0	co-exp.	Cluster-45083.212387
Cluster-8404.0	co-exp.	Cluster-45083.23736
Cluster-8404.0	co-exp.	Cluster-45083.201631
Cluster-8404.0	co-exp.	Cluster-45083.80539
Cluster-8404.0	co-exp.	Cluster-12380.0
Cluster-8404.0	co-exp.	Cluster-45083.139493
Cluster-45083.140006	co-exp.	Cluster-45083.210525
Cluster-45083.140006	co-exp.	Cluster-45083.34894
Cluster-45083.140006	co-exp.	Cluster-45083.138788
Cluster-45083.140006	co-exp.	Cluster-45083.138780
Cluster-45083.140006	co-exp.	Cluster-45083.122703
Cluster-45083.140006	co-exp.	Cluster-45083.138785
Cluster-45083.140006	co-exp.	Cluster-45083.137953
Cluster-45083.140006	co-exp.	Cluster-45083.136318
Cluster-45083.140006	co-exp.	Cluster-45083.135218
Cluster-45083.140006	co-exp.	Cluster-45083.136951
Cluster-45083.140006	co-exp.	Cluster-45083.160561
Cluster-45083.140006	co-exp.	Cluster-45083.138654
Cluster-45083.140006	co-exp.	Cluster-45083.138539
Cluster-45083.140006	co-exp.	Cluster-45083.140019
Cluster-45083.140006	co-exp.	Cluster-45083.140015
Cluster-45083.140006	co-exp.	Cluster-45083.140011
Cluster-45083.140006	co-exp.	Cluster-45083.125514
Cluster-45083.140006	co-exp.	Cluster-45083.137026
Cluster-45083.114404	co-exp.	Cluster-45083.137026
Cluster-45083.114404	co-exp.	Cluster-45083.136635
Cluster-45083.114404	co-exp.	Cluster-45083.138363
Cluster-45083.114404	co-exp.	Cluster-45083.138310
Cluster-45083.114404	co-exp.	Cluster-45083.166504
Cluster-45083.114404	co-exp.	Cluster-45083.140839
Cluster-45083.114404	co-exp.	Cluster-45083.137519
Cluster-45083.114404	co-exp.	Cluster-45083.132082
Cluster-45083.114404	co-exp.	Cluster-45083.139183
Cluster-45083.114404	co-exp.	Cluster-45083.133359
Cluster-45083.114404	co-exp.	Cluster-45083.135450
Cluster-45083.114404	co-exp.	Cluster-45083.140038
Cluster-45083.140913	co-exp.	Cluster-45083.212387
Cluster-45083.140913	co-exp.	Cluster-45083.23736
Cluster-45083.140913	co-exp.	Cluster-45083.201631
Cluster-45083.140913	co-exp.	Cluster-45083.80539
Cluster-45083.140913	co-exp.	Cluster-12380.0
Cluster-45083.140913	co-exp.	Cluster-45083.139493
Cluster-45083.140913	co-exp.	Cluster-45083.210525
Cluster-45083.140913	co-exp.	Cluster-45083.34894
Cluster-45083.140913	co-exp.	Cluster-45083.138788
Cluster-45083.140913	co-exp.	Cluster-45083.138780
Cluster-45083.140913	co-exp.	Cluster-45083.122703
Cluster-45083.140913	co-exp.	Cluster-45083.138785
Cluster-45083.140913	co-exp.	Cluster-45083.137953
Cluster-45083.140913	co-exp.	Cluster-45083.136318
Cluster-45083.140913	co-exp.	Cluster-45083.135218
Cluster-45083.140913	co-exp.	Cluster-45083.140040
Cluster-45083.140913	co-exp.	Cluster-45083.139462
Cluster-45083.140913	co-exp.	Cluster-45083.137302
Cluster-45083.140913	co-exp.	Cluster-45083.138828
Cluster-45083.140913	co-exp.	Cluster-45083.138401
Cluster-45083.140913	co-exp.	Cluster-45083.138797
Cluster-45083.140913	co-exp.	Cluster-45083.126381
Cluster-45083.140913	co-exp.	Cluster-45083.126382
Cluster-45083.135796	co-exp.	Cluster-45083.212387
Cluster-45083.135796	co-exp.	Cluster-45083.23736
Cluster-45083.135796	co-exp.	Cluster-45083.201631
Cluster-45083.135796	co-exp.	Cluster-45083.80539
Cluster-45083.135796	co-exp.	Cluster-12380.0
Cluster-45083.135796	co-exp.	Cluster-45083.139493
Cluster-45083.135796	co-exp.	Cluster-45083.210525
Cluster-45083.135796	co-exp.	Cluster-45083.34894
Cluster-45083.135796	co-exp.	Cluster-45083.138788
Cluster-45083.135796	co-exp.	Cluster-45083.138780
Cluster-45083.135796	co-exp.	Cluster-45083.122703
Cluster-45083.135796	co-exp.	Cluster-45083.138785
Cluster-45083.135796	co-exp.	Cluster-45083.137953
Cluster-45083.135796	co-exp.	Cluster-45083.136318
Cluster-45083.135796	co-exp.	Cluster-45083.135218
Cluster-45083.135796	co-exp.	Cluster-45083.136951
Cluster-45083.135796	co-exp.	Cluster-45083.160561
Cluster-45083.135796	co-exp.	Cluster-45083.138654
Cluster-45083.135796	co-exp.	Cluster-45083.125514
Cluster-45083.135796	co-exp.	Cluster-45083.137026
Cluster-45083.135796	co-exp.	Cluster-45083.136635
Cluster-45083.135796	co-exp.	Cluster-45083.138363
Cluster-45083.135796	co-exp.	Cluster-45083.138310
Cluster-45083.135796	co-exp.	Cluster-45083.166504
Cluster-45083.135796	co-exp.	Cluster-45083.140839
Cluster-45083.33639	co-exp.	Cluster-45083.201631
Cluster-45083.33639	co-exp.	Cluster-45083.80539
Cluster-45083.33639	co-exp.	Cluster-12380.0
Cluster-45083.33639	co-exp.	Cluster-45083.139493
Cluster-45083.33639	co-exp.	Cluster-45083.210525
Cluster-45083.33639	co-exp.	Cluster-45083.34894
Cluster-45083.33639	co-exp.	Cluster-45083.138788
Cluster-45083.33639	co-exp.	Cluster-45083.138780
Cluster-45083.33639	co-exp.	Cluster-45083.122703
Cluster-45083.33639	co-exp.	Cluster-45083.138785
Cluster-45083.33639	co-exp.	Cluster-45083.137953
Cluster-45083.33639	co-exp.	Cluster-45083.136318
Cluster-45083.33639	co-exp.	Cluster-45083.135218
Cluster-45083.33639	co-exp.	Cluster-45083.136951
Cluster-45083.33639	co-exp.	Cluster-45083.160561
Cluster-45083.33639	co-exp.	Cluster-45083.138654
Cluster-45083.33639	co-exp.	Cluster-45083.138539
Cluster-45083.33639	co-exp.	Cluster-45083.140019
Cluster-45083.33639	co-exp.	Cluster-45083.140015
Cluster-45083.33639	co-exp.	Cluster-45083.140011
Cluster-45083.33639	co-exp.	Cluster-45083.125514
Cluster-45083.33639	co-exp.	Cluster-45083.137519
Cluster-45083.33639	co-exp.	Cluster-45083.132082
Cluster-45083.33639	co-exp.	Cluster-45083.139183
Cluster-45083.33639	co-exp.	Cluster-45083.133359
Cluster-45083.138302	co-exp.	Cluster-45083.131362
Cluster-45083.138302	co-exp.	Cluster-45083.144842
Cluster-45083.138302	co-exp.	Cluster-45083.16083
Cluster-45083.138302	co-exp.	Cluster-45083.196372
Cluster-45083.138302	co-exp.	Cluster-45083.145260
Cluster-45083.138302	co-exp.	Cluster-45083.136169
Cluster-45083.138302	co-exp.	Cluster-45083.146997
Cluster-45083.138302	co-exp.	Cluster-45083.138681
Cluster-45083.138302	co-exp.	Cluster-39554.0
Cluster-45083.138302	co-exp.	Cluster-45083.139797
Cluster-45083.138302	co-exp.	Cluster-32318.0
Cluster-45083.138302	co-exp.	Cluster-22499.2
Cluster-45083.138302	co-exp.	Cluster-45083.137562
Cluster-45083.138302	co-exp.	Cluster-45083.137894
Cluster-45083.138302	co-exp.	Cluster-45083.152296
Cluster-45083.138302	co-exp.	Cluster-45083.141992
Cluster-45083.138302	co-exp.	Cluster-45083.140134
Cluster-45083.138302	co-exp.	Cluster-45083.140135
Cluster-45083.138302	co-exp.	Cluster-22499.3
Cluster-45083.197004	co-exp.	Cluster-45083.191771
Cluster-45083.197004	co-exp.	Cluster-45083.131362
Cluster-45083.197004	co-exp.	Cluster-45083.144842
Cluster-45083.197004	co-exp.	Cluster-45083.16083
Cluster-45083.197004	co-exp.	Cluster-45083.196372
Cluster-45083.197004	co-exp.	Cluster-45083.145260
Cluster-45083.197004	co-exp.	Cluster-45083.136169
Cluster-45083.197004	co-exp.	Cluster-45083.146997
Cluster-45083.197004	co-exp.	Cluster-45083.138681
Cluster-45083.197004	co-exp.	Cluster-39554.0
Cluster-45083.197004	co-exp.	Cluster-45083.139797
Cluster-45083.197004	co-exp.	Cluster-32318.0
Cluster-45083.197004	co-exp.	Cluster-22499.2
Cluster-45083.212387	co-exp.	Cluster-45083.152296
Cluster-45083.212387	co-exp.	Cluster-45083.141992
Cluster-45083.212387	co-exp.	Cluster-45083.140134
Cluster-45083.212387	co-exp.	Cluster-45083.140135
Cluster-45083.212387	co-exp.	Cluster-22499.3
Cluster-45083.212387	co-exp.	Cluster-22499.1
Cluster-45083.212387	co-exp.	Cluster-45083.197003
Cluster-45083.212387	co-exp.	Cluster-45083.11526
Cluster-45083.212387	co-exp.	Cluster-8404.0
Cluster-45083.212387	co-exp.	Cluster-45083.140006
Cluster-45083.212387	co-exp.	Cluster-45083.114404
Cluster-45083.212387	co-exp.	Cluster-45083.140913
Cluster-45083.23736	co-exp.	Cluster-45083.135796
Cluster-45083.23736	co-exp.	Cluster-45083.33639
Cluster-45083.23736	co-exp.	Cluster-45083.138302
Cluster-45083.23736	co-exp.	Cluster-45083.197004
Cluster-45083.23736	co-exp.	Cluster-45083.212387
Cluster-45083.23736	co-exp.	Cluster-45083.201631
Cluster-45083.23736	co-exp.	Cluster-45083.80539
Cluster-45083.23736	co-exp.	Cluster-12380.0
Cluster-45083.23736	co-exp.	Cluster-45083.139493
Cluster-45083.201631	co-exp.	Cluster-45083.138788
Cluster-45083.201631	co-exp.	Cluster-45083.138780
Cluster-45083.201631	co-exp.	Cluster-45083.122703
Cluster-45083.201631	co-exp.	Cluster-45083.138785
Cluster-45083.201631	co-exp.	Cluster-45083.137953
Cluster-45083.80539	co-exp.	Cluster-45083.136318
Cluster-45083.80539	co-exp.	Cluster-45083.135218
Cluster-45083.80539	co-exp.	Cluster-45083.136951
Cluster-45083.80539	co-exp.	Cluster-45083.160561
Cluster-45083.80539	co-exp.	Cluster-45083.138654
Cluster-45083.80539	co-exp.	Cluster-45083.138539
Cluster-45083.80539	co-exp.	Cluster-45083.140019
Cluster-45083.80539	co-exp.	Cluster-45083.140015
Cluster-45083.80539	co-exp.	Cluster-45083.140011
Cluster-12380.0	co-exp.	Cluster-45083.138539
Cluster-12380.0	co-exp.	Cluster-45083.140019
Cluster-12380.0	co-exp.	Cluster-45083.140015
Cluster-12380.0	co-exp.	Cluster-45083.140011
Cluster-12380.0	co-exp.	Cluster-45083.125514
Cluster-12380.0	co-exp.	Cluster-45083.137026
Cluster-12380.0	co-exp.	Cluster-45083.136635
Cluster-12380.0	co-exp.	Cluster-45083.138363
Cluster-12380.0	co-exp.	Cluster-45083.138310
Cluster-12380.0	co-exp.	Cluster-45083.166504
Cluster-12380.0	co-exp.	Cluster-45083.140839
Cluster-45083.139493	co-exp.	Cluster-45083.137519
Cluster-45083.139493	co-exp.	Cluster-45083.132082
Cluster-45083.139493	co-exp.	Cluster-45083.139183
Cluster-45083.139493	co-exp.	Cluster-45083.133359
Cluster-45083.139493	co-exp.	Cluster-45083.135450
Cluster-45083.139493	co-exp.	Cluster-45083.140038
Cluster-45083.139493	co-exp.	Cluster-45083.140040
Cluster-45083.139493	co-exp.	Cluster-45083.139462
Cluster-45083.139493	co-exp.	Cluster-45083.137302
Cluster-45083.139493	co-exp.	Cluster-45083.138828
Cluster-45083.210525	co-exp.	Cluster-45083.212387
Cluster-45083.210525	co-exp.	Cluster-45083.23736
Cluster-45083.210525	co-exp.	Cluster-45083.201631
Cluster-45083.210525	co-exp.	Cluster-45083.80539
Cluster-45083.210525	co-exp.	Cluster-12380.0
Cluster-45083.210525	co-exp.	Cluster-45083.139493
Cluster-45083.210525	co-exp.	Cluster-45083.34894
Cluster-45083.210525	co-exp.	Cluster-45083.138788
Cluster-45083.210525	co-exp.	Cluster-45083.138780
Cluster-45083.210525	co-exp.	Cluster-45083.122703
Cluster-45083.34894	co-exp.	Cluster-45083.138785
Cluster-45083.34894	co-exp.	Cluster-45083.137953
Cluster-45083.34894	co-exp.	Cluster-45083.136318
Cluster-45083.34894	co-exp.	Cluster-45083.135218
Cluster-45083.34894	co-exp.	Cluster-45083.136951
Cluster-45083.34894	co-exp.	Cluster-45083.160561
Cluster-45083.34894	co-exp.	Cluster-45083.138654
Cluster-45083.34894	co-exp.	Cluster-45083.138539
Cluster-45083.34894	co-exp.	Cluster-45083.140019
Cluster-45083.34894	co-exp.	Cluster-45083.140015
Cluster-45083.34894	co-exp.	Cluster-45083.140011
Cluster-45083.34894	co-exp.	Cluster-45083.125514
Cluster-45083.34894	co-exp.	Cluster-45083.137026
Cluster-45083.138788	co-exp.	Cluster-45083.99992
Cluster-45083.138788	co-exp.	Cluster-45083.217548
Cluster-45083.138788	co-exp.	Cluster-45083.191771
Cluster-45083.138788	co-exp.	Cluster-45083.131362
Cluster-45083.138788	co-exp.	Cluster-45083.144842
Cluster-45083.138788	co-exp.	Cluster-45083.16083
Cluster-45083.138788	co-exp.	Cluster-45083.196372
Cluster-45083.138788	co-exp.	Cluster-45083.145260
Cluster-45083.138788	co-exp.	Cluster-45083.136169
Cluster-45083.138788	co-exp.	Cluster-45083.146997
Cluster-45083.138788	co-exp.	Cluster-45083.138681
Cluster-45083.138780	co-exp.	Cluster-39554.0
Cluster-45083.138780	co-exp.	Cluster-45083.139797
Cluster-45083.138780	co-exp.	Cluster-32318.0
Cluster-45083.138780	co-exp.	Cluster-22499.2
Cluster-45083.138780	co-exp.	Cluster-45083.137562
Cluster-45083.138780	co-exp.	Cluster-45083.137894
Cluster-45083.138780	co-exp.	Cluster-45083.152296
Cluster-45083.138780	co-exp.	Cluster-45083.141992
Cluster-45083.138780	co-exp.	Cluster-45083.140134
Cluster-45083.138780	co-exp.	Cluster-45083.140135
Cluster-45083.138780	co-exp.	Cluster-22499.3
Cluster-45083.122703	co-exp.	Cluster-45083.138785
Cluster-45083.122703	co-exp.	Cluster-45083.137953
Cluster-45083.122703	co-exp.	Cluster-45083.136318
Cluster-45083.122703	co-exp.	Cluster-45083.135218
Cluster-45083.122703	co-exp.	Cluster-45083.136951
Cluster-45083.122703	co-exp.	Cluster-45083.160561
Cluster-45083.122703	co-exp.	Cluster-45083.138654
Cluster-45083.122703	co-exp.	Cluster-45083.138539
Cluster-45083.122703	co-exp.	Cluster-45083.140019
Cluster-45083.122703	co-exp.	Cluster-45083.140015
Cluster-45083.122703	co-exp.	Cluster-45083.140011
Cluster-45083.122703	co-exp.	Cluster-45083.125514
Cluster-45083.138785	co-exp.	Cluster-45083.137026
Cluster-45083.138785	co-exp.	Cluster-45083.136635
Cluster-45083.138785	co-exp.	Cluster-45083.138363
Cluster-45083.138785	co-exp.	Cluster-45083.138310
Cluster-45083.138785	co-exp.	Cluster-45083.166504
Cluster-45083.138785	co-exp.	Cluster-45083.140839
Cluster-45083.138785	co-exp.	Cluster-45083.137519
Cluster-45083.138785	co-exp.	Cluster-45083.132082
Cluster-45083.138785	co-exp.	Cluster-45083.139183
Cluster-45083.138785	co-exp.	Cluster-45083.133359
Cluster-45083.138785	co-exp.	Cluster-45083.135450
Cluster-45083.138785	co-exp.	Cluster-45083.140038
Cluster-45083.138785	co-exp.	Cluster-45083.137302
Cluster-45083.138785	co-exp.	Cluster-45083.138828
Cluster-45083.137953	co-exp.	Cluster-45083.99992
Cluster-45083.137953	co-exp.	Cluster-45083.217548
Cluster-45083.137953	co-exp.	Cluster-45083.191771
Cluster-45083.137953	co-exp.	Cluster-45083.131362
Cluster-45083.137953	co-exp.	Cluster-45083.144842
Cluster-45083.137953	co-exp.	Cluster-45083.16083
Cluster-45083.137953	co-exp.	Cluster-45083.196372
Cluster-45083.137953	co-exp.	Cluster-45083.145260
Cluster-45083.137953	co-exp.	Cluster-45083.136169
Cluster-45083.137953	co-exp.	Cluster-45083.146997
Cluster-45083.137953	co-exp.	Cluster-45083.138681
Cluster-45083.137953	co-exp.	Cluster-39554.0
Cluster-45083.136318	co-exp.	Cluster-45083.146997
Cluster-45083.136318	co-exp.	Cluster-45083.138681
Cluster-45083.136318	co-exp.	Cluster-39554.0
Cluster-45083.136318	co-exp.	Cluster-45083.139797
Cluster-45083.136318	co-exp.	Cluster-32318.0
Cluster-45083.136318	co-exp.	Cluster-22499.2
Cluster-45083.136318	co-exp.	Cluster-45083.137562
Cluster-45083.136318	co-exp.	Cluster-45083.137894
Cluster-45083.136318	co-exp.	Cluster-45083.152296
Cluster-45083.136318	co-exp.	Cluster-45083.141992
Cluster-45083.136318	co-exp.	Cluster-45083.140134
Cluster-45083.136318	co-exp.	Cluster-22499.3
Cluster-45083.136318	co-exp.	Cluster-22499.1
Cluster-45083.136318	co-exp.	Cluster-45083.197003
Cluster-45083.135218	co-exp.	Cluster-45083.11526
Cluster-45083.135218	co-exp.	Cluster-8404.0
Cluster-45083.135218	co-exp.	Cluster-45083.140006
Cluster-45083.135218	co-exp.	Cluster-45083.114404
Cluster-45083.135218	co-exp.	Cluster-45083.140913
Cluster-45083.135218	co-exp.	Cluster-45083.135796
Cluster-45083.135218	co-exp.	Cluster-45083.138302
Cluster-45083.135218	co-exp.	Cluster-45083.197004
Cluster-45083.135218	co-exp.	Cluster-45083.212387
Cluster-45083.135218	co-exp.	Cluster-45083.23736
Cluster-45083.135218	co-exp.	Cluster-12380.0
Cluster-45083.135218	co-exp.	Cluster-45083.139493
Cluster-45083.136951	co-exp.	Cluster-45083.138788
Cluster-45083.136951	co-exp.	Cluster-45083.138780
Cluster-45083.136951	co-exp.	Cluster-45083.122703
Cluster-45083.136951	co-exp.	Cluster-45083.138785
Cluster-45083.136951	co-exp.	Cluster-45083.137953
Cluster-45083.136951	co-exp.	Cluster-45083.136318
Cluster-45083.136951	co-exp.	Cluster-45083.135218
Cluster-45083.136951	co-exp.	Cluster-45083.160561
Cluster-45083.136951	co-exp.	Cluster-45083.138654
Cluster-45083.136951	co-exp.	Cluster-45083.138539
Cluster-45083.136951	co-exp.	Cluster-45083.140019
Cluster-45083.136951	co-exp.	Cluster-45083.140015
Cluster-45083.136951	co-exp.	Cluster-45083.140011
Cluster-45083.160561	co-exp.	Cluster-45083.125514
Cluster-45083.160561	co-exp.	Cluster-45083.137026
Cluster-45083.160561	co-exp.	Cluster-45083.136635
Cluster-45083.160561	co-exp.	Cluster-45083.138363
Cluster-45083.160561	co-exp.	Cluster-45083.138310
Cluster-45083.160561	co-exp.	Cluster-45083.140839
Cluster-45083.160561	co-exp.	Cluster-45083.137519
Cluster-45083.160561	co-exp.	Cluster-45083.132082
Cluster-45083.160561	co-exp.	Cluster-45083.139183
Cluster-45083.160561	co-exp.	Cluster-45083.133359
Cluster-45083.138654	co-exp.	Cluster-45083.140038
Cluster-45083.138654	co-exp.	Cluster-45083.140040
Cluster-45083.138654	co-exp.	Cluster-45083.139462
Cluster-45083.138654	co-exp.	Cluster-45083.137302
Cluster-45083.138654	co-exp.	Cluster-45083.138828
Cluster-45083.138654	co-exp.	Cluster-45083.138401
Cluster-45083.138654	co-exp.	Cluster-45083.138797
Cluster-45083.138654	co-exp.	Cluster-45083.126381
Cluster-45083.138654	co-exp.	Cluster-45083.126382
Cluster-45083.138654	co-exp.	Cluster-45083.135967
Cluster-45083.138654	co-exp.	Cluster-45083.189096
Cluster-45083.138654	co-exp.	Cluster-45083.143831
Cluster-45083.138539	co-exp.	Cluster-8404.0
Cluster-45083.138539	co-exp.	Cluster-45083.140006
Cluster-45083.138539	co-exp.	Cluster-45083.114404
Cluster-45083.138539	co-exp.	Cluster-45083.140913
Cluster-45083.138539	co-exp.	Cluster-45083.135796
Cluster-45083.138539	co-exp.	Cluster-45083.33639
Cluster-45083.138539	co-exp.	Cluster-45083.138302
Cluster-45083.138539	co-exp.	Cluster-45083.197004
Cluster-45083.138539	co-exp.	Cluster-45083.212387
Cluster-45083.138539	co-exp.	Cluster-45083.23736
Cluster-45083.138539	co-exp.	Cluster-45083.201631
Cluster-45083.138539	co-exp.	Cluster-45083.80539
Cluster-45083.138539	co-exp.	Cluster-12380.0
Cluster-45083.138539	co-exp.	Cluster-45083.139493
Cluster-45083.138539	co-exp.	Cluster-45083.210525
Cluster-45083.138539	co-exp.	Cluster-45083.34894
Cluster-45083.140019	co-exp.	Cluster-45083.138788
Cluster-45083.140019	co-exp.	Cluster-45083.138780
Cluster-45083.140019	co-exp.	Cluster-45083.122703
Cluster-45083.140019	co-exp.	Cluster-45083.140034
Cluster-45083.140019	co-exp.	Cluster-45083.142456
Cluster-45083.140019	co-exp.	Cluster-45083.132683
Cluster-45083.140019	co-exp.	Cluster-45083.99992
Cluster-45083.140019	co-exp.	Cluster-45083.217548
Cluster-45083.140019	co-exp.	Cluster-45083.191771
Cluster-45083.140019	co-exp.	Cluster-45083.131362
Cluster-45083.140015	co-exp.	Cluster-45083.144842
Cluster-45083.140015	co-exp.	Cluster-45083.16083
Cluster-45083.140015	co-exp.	Cluster-45083.196372
Cluster-45083.140015	co-exp.	Cluster-45083.145260
Cluster-45083.140015	co-exp.	Cluster-45083.136169
Cluster-45083.140015	co-exp.	Cluster-45083.146997
Cluster-45083.140015	co-exp.	Cluster-45083.138681
Cluster-45083.140015	co-exp.	Cluster-39554.0
Cluster-45083.140015	co-exp.	Cluster-45083.139797
Cluster-45083.140015	co-exp.	Cluster-32318.0
Cluster-45083.140011	co-exp.	Cluster-22499.2
Cluster-45083.140011	co-exp.	Cluster-45083.137562
Cluster-45083.140011	co-exp.	Cluster-45083.139493
Cluster-45083.140011	co-exp.	Cluster-45083.210525
Cluster-45083.140011	co-exp.	Cluster-45083.34894
Cluster-45083.140011	co-exp.	Cluster-45083.138788
Cluster-45083.140011	co-exp.	Cluster-45083.138780
Cluster-45083.140011	co-exp.	Cluster-45083.122703
Cluster-45083.140011	co-exp.	Cluster-45083.138785
Cluster-45083.140011	co-exp.	Cluster-45083.137953
Cluster-45083.140011	co-exp.	Cluster-45083.136318
Cluster-45083.140011	co-exp.	Cluster-45083.135218
Cluster-45083.125514	co-exp.	Cluster-45083.136951
Cluster-45083.125514	co-exp.	Cluster-45083.160561
Cluster-45083.125514	co-exp.	Cluster-45083.138654
Cluster-45083.125514	co-exp.	Cluster-45083.138539
Cluster-45083.125514	co-exp.	Cluster-45083.140019
Cluster-45083.125514	co-exp.	Cluster-45083.140015
Cluster-45083.125514	co-exp.	Cluster-45083.140011
Cluster-45083.125514	co-exp.	Cluster-45083.137026
Cluster-45083.125514	co-exp.	Cluster-45083.136635
Cluster-45083.137026	co-exp.	Cluster-45083.138363
Cluster-45083.137026	co-exp.	Cluster-45083.138310
Cluster-45083.137026	co-exp.	Cluster-45083.137519
Cluster-45083.137026	co-exp.	Cluster-45083.132082
Cluster-45083.137026	co-exp.	Cluster-45083.139183
Cluster-45083.137026	co-exp.	Cluster-45083.133359
Cluster-45083.137026	co-exp.	Cluster-45083.135450
Cluster-45083.137026	co-exp.	Cluster-45083.140038
Cluster-45083.137026	co-exp.	Cluster-45083.140040
Cluster-45083.137026	co-exp.	Cluster-45083.139462
Cluster-45083.136635	co-exp.	Cluster-45083.137302
Cluster-45083.136635	co-exp.	Cluster-45083.138828
Cluster-45083.136635	co-exp.	Cluster-45083.138401
Cluster-45083.136635	co-exp.	Cluster-45083.138797
Cluster-45083.136635	co-exp.	Cluster-45083.126381
Cluster-45083.136635	co-exp.	Cluster-45083.126382
Cluster-45083.136635	co-exp.	Cluster-45083.135967
Cluster-45083.136635	co-exp.	Cluster-45083.189096
Cluster-45083.136635	co-exp.	Cluster-45083.143831
Cluster-45083.136635	co-exp.	Cluster-45083.140488
Cluster-45083.136635	co-exp.	Cluster-45083.23736
Cluster-45083.136635	co-exp.	Cluster-45083.201631
Cluster-45083.136635	co-exp.	Cluster-45083.80539
Cluster-45083.138363	co-exp.	Cluster-12380.0
Cluster-45083.138363	co-exp.	Cluster-45083.139493
Cluster-45083.138363	co-exp.	Cluster-45083.210525
Cluster-45083.138363	co-exp.	Cluster-45083.34894
Cluster-45083.138363	co-exp.	Cluster-45083.138788
Cluster-45083.138363	co-exp.	Cluster-45083.138780
Cluster-45083.138363	co-exp.	Cluster-45083.122703
Cluster-45083.138363	co-exp.	Cluster-45083.138785
Cluster-45083.138363	co-exp.	Cluster-45083.137953
Cluster-45083.138363	co-exp.	Cluster-45083.136318
Cluster-45083.138363	co-exp.	Cluster-45083.135218
Cluster-45083.138363	co-exp.	Cluster-45083.136951
Cluster-45083.138363	co-exp.	Cluster-45083.160561
Cluster-45083.138363	co-exp.	Cluster-45083.138654
Cluster-45083.138363	co-exp.	Cluster-45083.138539
Cluster-45083.138310	co-exp.	Cluster-45083.140019
Cluster-45083.138310	co-exp.	Cluster-45083.140015
Cluster-45083.138310	co-exp.	Cluster-45083.140011
Cluster-45083.138310	co-exp.	Cluster-45083.125514
Cluster-45083.138310	co-exp.	Cluster-45083.136635
Cluster-45083.138310	co-exp.	Cluster-45083.138363
Cluster-45083.138310	co-exp.	Cluster-45083.166504
Cluster-45083.138310	co-exp.	Cluster-45083.140839
Cluster-45083.138310	co-exp.	Cluster-45083.137519
Cluster-45083.138310	co-exp.	Cluster-45083.132082
Cluster-45083.138310	co-exp.	Cluster-45083.139183
Cluster-45083.138310	co-exp.	Cluster-45083.133359
Cluster-45083.138310	co-exp.	Cluster-45083.135450
Cluster-45083.138310	co-exp.	Cluster-45083.140038
Cluster-45083.138310	co-exp.	Cluster-45083.140040
Cluster-45083.138310	co-exp.	Cluster-45083.139462
Cluster-45083.166504	co-exp.	Cluster-45083.137302
Cluster-45083.166504	co-exp.	Cluster-45083.138828
Cluster-45083.166504	co-exp.	Cluster-45083.138401
Cluster-45083.166504	co-exp.	Cluster-45083.138797
Cluster-45083.166504	co-exp.	Cluster-45083.126381
Cluster-45083.166504	co-exp.	Cluster-45083.126382
Cluster-45083.166504	co-exp.	Cluster-45083.135967
Cluster-45083.166504	co-exp.	Cluster-45083.189096
Cluster-45083.166504	co-exp.	Cluster-45083.143831
Cluster-45083.166504	co-exp.	Cluster-45083.140488
Cluster-45083.166504	co-exp.	Cluster-45083.196372
Cluster-45083.140839	co-exp.	Cluster-45083.145260
Cluster-45083.140839	co-exp.	Cluster-45083.136169
Cluster-45083.140839	co-exp.	Cluster-45083.146997
Cluster-45083.140839	co-exp.	Cluster-45083.138681
Cluster-45083.140839	co-exp.	Cluster-39554.0
Cluster-45083.140839	co-exp.	Cluster-45083.139797
Cluster-45083.140839	co-exp.	Cluster-32318.0
Cluster-45083.140839	co-exp.	Cluster-22499.2
Cluster-45083.140839	co-exp.	Cluster-45083.137562
Cluster-45083.140839	co-exp.	Cluster-45083.137894
Cluster-45083.137519	co-exp.	Cluster-45083.152296
Cluster-45083.137519	co-exp.	Cluster-45083.141992
Cluster-45083.137519	co-exp.	Cluster-45083.140134
Cluster-45083.137519	co-exp.	Cluster-45083.140135
Cluster-45083.137519	co-exp.	Cluster-22499.3
Cluster-45083.137519	co-exp.	Cluster-22499.1
Cluster-45083.137519	co-exp.	Cluster-45083.197003
Cluster-45083.137519	co-exp.	Cluster-45083.11526
Cluster-45083.137519	co-exp.	Cluster-8404.0
Cluster-45083.137519	co-exp.	Cluster-45083.140006
Cluster-45083.137519	co-exp.	Cluster-45083.114404
Cluster-45083.137519	co-exp.	Cluster-45083.140913
Cluster-45083.132082	co-exp.	Cluster-45083.135796
Cluster-45083.132082	co-exp.	Cluster-45083.33639
Cluster-45083.132082	co-exp.	Cluster-45083.138302
Cluster-45083.132082	co-exp.	Cluster-45083.197004
Cluster-45083.132082	co-exp.	Cluster-45083.142456
Cluster-45083.132082	co-exp.	Cluster-45083.132683
Cluster-45083.132082	co-exp.	Cluster-45083.99992
Cluster-45083.132082	co-exp.	Cluster-45083.217548
Cluster-45083.132082	co-exp.	Cluster-45083.191771
Cluster-45083.132082	co-exp.	Cluster-45083.131362
Cluster-45083.132082	co-exp.	Cluster-45083.144842
Cluster-45083.132082	co-exp.	Cluster-45083.16083
Cluster-45083.132082	co-exp.	Cluster-45083.196372
Cluster-45083.132082	co-exp.	Cluster-45083.145260
Cluster-45083.139183	co-exp.	Cluster-45083.136169
Cluster-45083.139183	co-exp.	Cluster-45083.146997
Cluster-45083.139183	co-exp.	Cluster-45083.138681
Cluster-45083.139183	co-exp.	Cluster-39554.0
Cluster-45083.139183	co-exp.	Cluster-32318.0
Cluster-45083.139183	co-exp.	Cluster-22499.2
Cluster-45083.139183	co-exp.	Cluster-45083.137562
Cluster-45083.139183	co-exp.	Cluster-45083.137894
Cluster-45083.139183	co-exp.	Cluster-45083.152296
Cluster-45083.139183	co-exp.	Cluster-45083.141992
Cluster-45083.133359	co-exp.	Cluster-45083.140134
Cluster-45083.133359	co-exp.	Cluster-45083.140135
Cluster-45083.133359	co-exp.	Cluster-22499.3
Cluster-45083.133359	co-exp.	Cluster-22499.1
Cluster-45083.133359	co-exp.	Cluster-45083.197003
Cluster-45083.133359	co-exp.	Cluster-45083.11526
Cluster-45083.133359	co-exp.	Cluster-8404.0
Cluster-45083.133359	co-exp.	Cluster-45083.140006
Cluster-45083.133359	co-exp.	Cluster-45083.114404
Cluster-45083.133359	co-exp.	Cluster-45083.140913
Cluster-45083.133359	co-exp.	Cluster-45083.135796
Cluster-45083.135450	co-exp.	Cluster-45083.33639
Cluster-45083.135450	co-exp.	Cluster-45083.138302
Cluster-45083.135450	co-exp.	Cluster-45083.197004
Cluster-45083.135450	co-exp.	Cluster-45083.212387
Cluster-45083.135450	co-exp.	Cluster-45083.23736
Cluster-45083.135450	co-exp.	Cluster-45083.201631
Cluster-45083.135450	co-exp.	Cluster-45083.80539
Cluster-45083.135450	co-exp.	Cluster-12380.0
Cluster-45083.135450	co-exp.	Cluster-45083.139493
Cluster-45083.135450	co-exp.	Cluster-45083.210525
Cluster-45083.135450	co-exp.	Cluster-45083.34894
Cluster-45083.135450	co-exp.	Cluster-45083.138788
Cluster-45083.140038	co-exp.	Cluster-8404.0
Cluster-45083.140038	co-exp.	Cluster-45083.140006
Cluster-45083.140038	co-exp.	Cluster-45083.114404
Cluster-45083.140038	co-exp.	Cluster-45083.140913
Cluster-45083.140038	co-exp.	Cluster-45083.135796
Cluster-45083.140038	co-exp.	Cluster-45083.33639
Cluster-45083.140038	co-exp.	Cluster-45083.138302
Cluster-45083.140038	co-exp.	Cluster-45083.197004
Cluster-45083.140038	co-exp.	Cluster-45083.212387
Cluster-45083.140038	co-exp.	Cluster-45083.23736
Cluster-45083.140038	co-exp.	Cluster-45083.201631
Cluster-45083.140038	co-exp.	Cluster-45083.80539
Cluster-45083.140038	co-exp.	Cluster-12380.0
Cluster-45083.140038	co-exp.	Cluster-45083.139493
Cluster-45083.140038	co-exp.	Cluster-45083.210525
Cluster-45083.140038	co-exp.	Cluster-45083.34894
Cluster-45083.140038	co-exp.	Cluster-45083.138788
Cluster-45083.140038	co-exp.	Cluster-45083.138780
Cluster-45083.140038	co-exp.	Cluster-45083.122703
Cluster-45083.140038	co-exp.	Cluster-45083.138785
Cluster-45083.140038	co-exp.	Cluster-45083.137953
Cluster-45083.140038	co-exp.	Cluster-45083.136318
Cluster-45083.140038	co-exp.	Cluster-45083.135218
Cluster-45083.140038	co-exp.	Cluster-45083.136951
Cluster-45083.140038	co-exp.	Cluster-45083.160561
Cluster-45083.140038	co-exp.	Cluster-45083.138654
Cluster-45083.140038	co-exp.	Cluster-45083.138539
Cluster-45083.140038	co-exp.	Cluster-45083.140019
Cluster-45083.140038	co-exp.	Cluster-45083.140015
Cluster-45083.140040	co-exp.	Cluster-45083.140011
Cluster-45083.140040	co-exp.	Cluster-45083.125514
Cluster-45083.140040	co-exp.	Cluster-45083.137026
Cluster-45083.140040	co-exp.	Cluster-45083.136635
Cluster-45083.140040	co-exp.	Cluster-45083.138363
Cluster-45083.140040	co-exp.	Cluster-45083.140839
Cluster-45083.140040	co-exp.	Cluster-45083.137519
Cluster-45083.140040	co-exp.	Cluster-45083.132082
Cluster-45083.140040	co-exp.	Cluster-45083.139183
Cluster-45083.140040	co-exp.	Cluster-45083.133359
Cluster-45083.140040	co-exp.	Cluster-45083.135450
Cluster-45083.140040	co-exp.	Cluster-45083.140038
Cluster-45083.140040	co-exp.	Cluster-45083.139462
Cluster-45083.140040	co-exp.	Cluster-45083.137302
Cluster-45083.140040	co-exp.	Cluster-45083.138828
Cluster-45083.140040	co-exp.	Cluster-45083.138401
Cluster-45083.140040	co-exp.	Cluster-45083.135967
Cluster-45083.140040	co-exp.	Cluster-45083.189096
Cluster-45083.139462	co-exp.	Cluster-45083.34894
Cluster-45083.139462	co-exp.	Cluster-45083.138788
Cluster-45083.139462	co-exp.	Cluster-45083.138780
Cluster-45083.139462	co-exp.	Cluster-45083.122703
Cluster-45083.139462	co-exp.	Cluster-45083.138785
Cluster-45083.139462	co-exp.	Cluster-45083.137953
Cluster-45083.139462	co-exp.	Cluster-45083.136318
Cluster-45083.139462	co-exp.	Cluster-45083.135218
Cluster-45083.139462	co-exp.	Cluster-45083.136951
Cluster-45083.139462	co-exp.	Cluster-45083.160561
Cluster-45083.139462	co-exp.	Cluster-45083.138654
Cluster-45083.139462	co-exp.	Cluster-45083.138539
Cluster-45083.139462	co-exp.	Cluster-45083.140019
Cluster-45083.139462	co-exp.	Cluster-45083.140015
Cluster-45083.139462	co-exp.	Cluster-45083.140011
Cluster-45083.139462	co-exp.	Cluster-45083.125514
Cluster-45083.139462	co-exp.	Cluster-45083.137026
Cluster-45083.139462	co-exp.	Cluster-45083.136635
Cluster-45083.139462	co-exp.	Cluster-45083.138363
Cluster-45083.139462	co-exp.	Cluster-45083.138310
Cluster-45083.139462	co-exp.	Cluster-45083.16083
Cluster-45083.139462	co-exp.	Cluster-45083.196372
Cluster-45083.139462	co-exp.	Cluster-45083.145260
Cluster-45083.139462	co-exp.	Cluster-45083.136169
Cluster-45083.139462	co-exp.	Cluster-45083.146997
Cluster-45083.139462	co-exp.	Cluster-45083.138681
Cluster-45083.137302	co-exp.	Cluster-39554.0
Cluster-45083.137302	co-exp.	Cluster-45083.139797
Cluster-45083.137302	co-exp.	Cluster-32318.0
Cluster-45083.137302	co-exp.	Cluster-22499.2
Cluster-45083.137302	co-exp.	Cluster-45083.137562
Cluster-45083.137302	co-exp.	Cluster-45083.137894
Cluster-45083.137302	co-exp.	Cluster-45083.152296
Cluster-45083.137302	co-exp.	Cluster-45083.141992
Cluster-45083.137302	co-exp.	Cluster-45083.140134
Cluster-45083.137302	co-exp.	Cluster-45083.140135
Cluster-45083.137302	co-exp.	Cluster-22499.3
Cluster-45083.137302	co-exp.	Cluster-22499.1
Cluster-45083.137302	co-exp.	Cluster-45083.197003
Cluster-45083.137302	co-exp.	Cluster-45083.11526
Cluster-45083.137302	co-exp.	Cluster-8404.0
Cluster-45083.137302	co-exp.	Cluster-45083.140006
Cluster-45083.137302	co-exp.	Cluster-45083.114404
Cluster-45083.137302	co-exp.	Cluster-45083.140913
Cluster-45083.137302	co-exp.	Cluster-45083.135796
Cluster-45083.137302	co-exp.	Cluster-45083.33639
Cluster-45083.138828	co-exp.	Cluster-45083.138302
Cluster-45083.138828	co-exp.	Cluster-45083.197004
Cluster-45083.138828	co-exp.	Cluster-45083.212387
Cluster-45083.138828	co-exp.	Cluster-45083.23736
Cluster-45083.138828	co-exp.	Cluster-45083.201631
Cluster-45083.138828	co-exp.	Cluster-45083.80539
Cluster-45083.138828	co-exp.	Cluster-12380.0
Cluster-45083.138828	co-exp.	Cluster-45083.139493
Cluster-45083.138828	co-exp.	Cluster-45083.210525
Cluster-45083.138828	co-exp.	Cluster-45083.34894
Cluster-45083.138828	co-exp.	Cluster-45083.138788
Cluster-45083.138828	co-exp.	Cluster-45083.138780
Cluster-45083.138828	co-exp.	Cluster-45083.122703
Cluster-45083.138828	co-exp.	Cluster-45083.138785
Cluster-45083.138828	co-exp.	Cluster-45083.137953
Cluster-45083.138828	co-exp.	Cluster-45083.136318
Cluster-45083.138828	co-exp.	Cluster-45083.135218
Cluster-45083.138828	co-exp.	Cluster-45083.136951
Cluster-45083.138828	co-exp.	Cluster-45083.160561
Cluster-45083.138828	co-exp.	Cluster-45083.138654
Cluster-45083.138828	co-exp.	Cluster-45083.236039
Cluster-45083.138828	co-exp.	Cluster-8872.0
Cluster-45083.138828	co-exp.	Cluster-45083.140034
Cluster-45083.138828	co-exp.	Cluster-45083.142456
Cluster-45083.138828	co-exp.	Cluster-45083.132683
Cluster-45083.138828	co-exp.	Cluster-45083.99992
Cluster-45083.138828	co-exp.	Cluster-45083.217548
Cluster-45083.138828	co-exp.	Cluster-45083.191771
Cluster-45083.138828	co-exp.	Cluster-45083.131362
Cluster-45083.138401	co-exp.	Cluster-45083.144842
Cluster-45083.138401	co-exp.	Cluster-45083.16083
Cluster-45083.138401	co-exp.	Cluster-45083.196372
Cluster-45083.138401	co-exp.	Cluster-45083.145260
Cluster-45083.138401	co-exp.	Cluster-45083.136169
Cluster-45083.138401	co-exp.	Cluster-45083.140019
Cluster-45083.138401	co-exp.	Cluster-45083.140015
Cluster-45083.138401	co-exp.	Cluster-45083.140011
Cluster-45083.138401	co-exp.	Cluster-45083.125514
Cluster-45083.138401	co-exp.	Cluster-45083.137026
Cluster-45083.138401	co-exp.	Cluster-45083.136635
Cluster-45083.138797	co-exp.	Cluster-45083.138363
Cluster-45083.138797	co-exp.	Cluster-45083.138310
Cluster-45083.138797	co-exp.	Cluster-45083.166504
Cluster-45083.138797	co-exp.	Cluster-45083.140839
Cluster-45083.138797	co-exp.	Cluster-45083.137519
Cluster-45083.138797	co-exp.	Cluster-45083.132082
Cluster-45083.138797	co-exp.	Cluster-45083.139183
Cluster-45083.138797	co-exp.	Cluster-45083.133359
Cluster-45083.138797	co-exp.	Cluster-45083.135450
Cluster-45083.138797	co-exp.	Cluster-45083.140038
Cluster-45083.138797	co-exp.	Cluster-45083.140040
Cluster-45083.138797	co-exp.	Cluster-45083.139462
Cluster-45083.138797	co-exp.	Cluster-45083.137302
Cluster-45083.138797	co-exp.	Cluster-45083.138828
Cluster-45083.126381	co-exp.	Cluster-45083.138401
Cluster-45083.126381	co-exp.	Cluster-45083.138797
Cluster-45083.126381	co-exp.	Cluster-45083.126382
Cluster-45083.126381	co-exp.	Cluster-45083.135967
Cluster-45083.126381	co-exp.	Cluster-45083.189096
Cluster-45083.126381	co-exp.	Cluster-45083.143831
Cluster-45083.126381	co-exp.	Cluster-45083.140034
Cluster-45083.126381	co-exp.	Cluster-45083.142456
Cluster-45083.126381	co-exp.	Cluster-45083.132683
Cluster-45083.126381	co-exp.	Cluster-45083.99992
Cluster-45083.126381	co-exp.	Cluster-45083.217548
Cluster-45083.126381	co-exp.	Cluster-45083.191771
Cluster-45083.126381	co-exp.	Cluster-45083.131362
Cluster-45083.126381	co-exp.	Cluster-45083.144842
Cluster-45083.126381	co-exp.	Cluster-45083.16083
Cluster-45083.126381	co-exp.	Cluster-45083.196372
Cluster-45083.126381	co-exp.	Cluster-45083.145260
Cluster-45083.126381	co-exp.	Cluster-45083.136169
Cluster-45083.126381	co-exp.	Cluster-45083.146997
Cluster-45083.126381	co-exp.	Cluster-45083.138681
Cluster-45083.126381	co-exp.	Cluster-39554.0
Cluster-45083.126381	co-exp.	Cluster-45083.139797
Cluster-45083.126381	co-exp.	Cluster-32318.0
Cluster-45083.126381	co-exp.	Cluster-22499.2
Cluster-45083.126382	co-exp.	Cluster-45083.137562
Cluster-45083.126382	co-exp.	Cluster-45083.137894
Cluster-45083.126382	co-exp.	Cluster-45083.152296
Cluster-45083.126382	co-exp.	Cluster-45083.141992
Cluster-45083.126382	co-exp.	Cluster-45083.140134
Cluster-45083.126382	co-exp.	Cluster-45083.140135
Cluster-45083.126382	co-exp.	Cluster-22499.3
Cluster-45083.126382	co-exp.	Cluster-22499.1
Cluster-45083.126382	co-exp.	Cluster-45083.197003
Cluster-45083.126382	co-exp.	Cluster-45083.11526
Cluster-45083.126382	co-exp.	Cluster-8404.0
Cluster-45083.126382	co-exp.	Cluster-45083.140006
Cluster-45083.126382	co-exp.	Cluster-45083.114404
Cluster-45083.126382	co-exp.	Cluster-45083.140913
Cluster-45083.126382	co-exp.	Cluster-45083.135796
Cluster-45083.126382	co-exp.	Cluster-45083.33639
Cluster-45083.126382	co-exp.	Cluster-45083.138302
Cluster-45083.126382	co-exp.	Cluster-45083.197004
Cluster-45083.126382	co-exp.	Cluster-45083.212387
Cluster-45083.126382	co-exp.	Cluster-45083.23736
Cluster-45083.126382	co-exp.	Cluster-45083.201631
Cluster-45083.126382	co-exp.	Cluster-45083.80539
Cluster-45083.126382	co-exp.	Cluster-12380.0
Cluster-45083.126382	co-exp.	Cluster-45083.139493
Cluster-45083.126382	co-exp.	Cluster-45083.210525
Cluster-45083.126382	co-exp.	Cluster-45083.217548
Cluster-45083.126382	co-exp.	Cluster-45083.191771
Cluster-45083.135967	co-exp.	Cluster-45083.131362
Cluster-45083.135967	co-exp.	Cluster-45083.144842
Cluster-45083.135967	co-exp.	Cluster-45083.16083
Cluster-45083.135967	co-exp.	Cluster-45083.196372
Cluster-45083.135967	co-exp.	Cluster-45083.145260
Cluster-45083.135967	co-exp.	Cluster-45083.136169
Cluster-45083.135967	co-exp.	Cluster-45083.146997
Cluster-45083.135967	co-exp.	Cluster-45083.138681
Cluster-45083.135967	co-exp.	Cluster-39554.0
Cluster-45083.135967	co-exp.	Cluster-45083.139797
Cluster-45083.135967	co-exp.	Cluster-32318.0
Cluster-45083.135967	co-exp.	Cluster-22499.2
Cluster-45083.135967	co-exp.	Cluster-45083.137562
Cluster-45083.135967	co-exp.	Cluster-45083.137894
Cluster-45083.135967	co-exp.	Cluster-45083.152296
Cluster-45083.135967	co-exp.	Cluster-45083.141992
Cluster-45083.135967	co-exp.	Cluster-45083.140134
Cluster-45083.135967	co-exp.	Cluster-45083.140135
Cluster-45083.135967	co-exp.	Cluster-22499.3
Cluster-45083.135967	co-exp.	Cluster-22499.1
Cluster-45083.135967	co-exp.	Cluster-45083.197003
Cluster-45083.189096	co-exp.	Cluster-45083.11526
Cluster-45083.189096	co-exp.	Cluster-8404.0
Cluster-45083.189096	co-exp.	Cluster-45083.140006
Cluster-45083.189096	co-exp.	Cluster-45083.114404
Cluster-45083.189096	co-exp.	Cluster-45083.33639
Cluster-45083.189096	co-exp.	Cluster-45083.138302
Cluster-45083.189096	co-exp.	Cluster-45083.197004
Cluster-45083.189096	co-exp.	Cluster-45083.212387
Cluster-45083.189096	co-exp.	Cluster-45083.23736
Cluster-45083.189096	co-exp.	Cluster-45083.201631
Cluster-45083.189096	co-exp.	Cluster-45083.80539
Cluster-45083.189096	co-exp.	Cluster-12380.0
Cluster-45083.189096	co-exp.	Cluster-45083.139493
Cluster-45083.189096	co-exp.	Cluster-45083.210525
Cluster-45083.189096	co-exp.	Cluster-45083.34894
Cluster-45083.189096	co-exp.	Cluster-45083.138788
Cluster-45083.189096	co-exp.	Cluster-45083.138780
Cluster-45083.189096	co-exp.	Cluster-45083.122703
Cluster-45083.189096	co-exp.	Cluster-45083.138785
Cluster-45083.189096	co-exp.	Cluster-45083.137953
Cluster-45083.189096	co-exp.	Cluster-45083.136318
Cluster-45083.189096	co-exp.	Cluster-45083.135218
Cluster-45083.143831	co-exp.	Cluster-45083.136951
Cluster-45083.143831	co-exp.	Cluster-45083.160561
Cluster-45083.143831	co-exp.	Cluster-45083.138654
Cluster-45083.143831	co-exp.	Cluster-45083.138539
Cluster-45083.143831	co-exp.	Cluster-45083.140019
Cluster-45083.143831	co-exp.	Cluster-45083.140015
Cluster-45083.143831	co-exp.	Cluster-45083.140011
Cluster-45083.143831	co-exp.	Cluster-45083.125514
Cluster-45083.143831	co-exp.	Cluster-45083.137026
Cluster-45083.143831	co-exp.	Cluster-45083.136635
Cluster-45083.143831	co-exp.	Cluster-45083.138363
Cluster-45083.143831	co-exp.	Cluster-45083.138310
Cluster-45083.143831	co-exp.	Cluster-45083.166504
Cluster-45083.143831	co-exp.	Cluster-45083.140839
Cluster-45083.140488	co-exp.	Cluster-45083.137519
Cluster-45083.140488	co-exp.	Cluster-45083.132082
Cluster-45083.140488	co-exp.	Cluster-45083.139183
Cluster-45083.140488	co-exp.	Cluster-45083.133359
Cluster-45083.140488	co-exp.	Cluster-45083.135450
Cluster-45083.140488	co-exp.	Cluster-45083.140038
Cluster-45083.140488	co-exp.	Cluster-45083.140040
Cluster-45083.140488	co-exp.	Cluster-45083.139462
Cluster-45083.140488	co-exp.	Cluster-45083.137302
Cluster-45083.140488	co-exp.	Cluster-45083.138828
Cluster-45083.140488	co-exp.	Cluster-45083.141992
Cluster-45083.140488	co-exp.	Cluster-45083.140134
Cluster-45083.140488	co-exp.	Cluster-45083.140135
Cluster-45083.140488	co-exp.	Cluster-22499.3
Cluster-45083.140488	co-exp.	Cluster-22499.1
Cluster-45083.140488	co-exp.	Cluster-45083.197003
Cluster-45083.140488	co-exp.	Cluster-45083.11526
