# Supplementary material for: Transcriptome analysis reveals the impact of arbuscular mycorrhizal symbiosis on Sesbania cannabina expose to high salinity
Source: Sci Rep. 2019 Feb 26;9:2780. doi: 10.1038/s41598-019-39463-0 (PMC6391373; doi:10.1038/s41598-019-39463-0)
Supplement: Supplementary file 8 — Supplementary Dataset 7 [file 41598_2019_39463_MOESM8_ESM.xlsx]

## Sheet: Sheet1
Gene ID	Definition	Primer sequence	Amplification efficiency
Cluster-8728.90304	actin	5'-GAGAAGAACAGGGTGC-3'	0.93
		5'-ATGGGACAGAAGGATG-3'
Cluster-8728.106504	b-tubulin	5'-CCTCTTTGGTGCTCAT-3'	0.96
		5'-GCTGGCTGTAAATCTG-3'
Cluster-45083.140116	WRKY transcription factor 2	5'-ACCAGGCGGTATAGTC-3'	0.92
		5'-AATGGAGCAGAAGTCG-3'
Cluster-45083.138587	MYB-related transcription factor LHY	5'-AAACAATCCCTATCCTC-3'	0.93
		5'-GAATTTCCCAGTGCCA-3'
Cluster-39554.0	ethylene-responsive transcription factor 1	5'-CACAGCATCGGTATCT-3'	0.93
		5'-TTCCTGGGACAAAGTA-3'
Cluster-45083.236039	transcription factor TCP21	5'-CACCACTCAACCCTCT-3'	0.96
		5'-CTCGTCCATCGACCTT-3'
Cluster-45083.137562	photosystem I subunit VI	5'-GCAGTGGGACTTGTATG-3'	0.94
		5'-GCCTTTCTTGATTGGT-3'
Cluster-45083.140006	ribose 5-phosphate isomerase A	5'-TCCTGAAGCCTAACCA-3'	0.97
		5'-CTCACCCAAGACGACC-3'
Cluster-45083.139493	light-harvesting complex II chlorophyll a/b binding protein	5'-CAGCCACAATAACTCTTT-3'	0.94
		5'-GTTGGGTTCTGTTTGC-3'
Cluster-45083.142570	Copper/zinc superoxide dismutase (SODC)	5'-CCCGTGCTCAAACTAA-3'	0.95
		5'-GGTGACCTGGGAAACA-3'
Cluster-45083.94812	Nickel-containing superoxide dismutase	5'-CTACGAGCATTCTTTATTG-3'	0.96
		5'-GGGCACTTCTCCTACC-3'
Cluster-45083.134446	Catalase	5'-GGTGATAGGGTAGTTGCT-3'	0.97
		5'-GATGGGTAGGTTAGTTCG-3'
Cluster-45083.126381	glutathione peroxidase	5'-AAGGAGGATTTGATGGTG-3'	0.93
		5'-TCCGACTCTGCTGTTC-3'
Cluster-45083.145260	peroxidase	5'-TACCATCCACTCCCTC-3'	0.94
		5'-GCTCCTTTCCTCTTCT-3'
